# Supplementary material for: ACONITASE 3 is part of theANAC017 transcription factor-dependent mitochondrial dysfunction response
Source: Plant Physiol. 2021 May 12;186(4):1859–77. doi: 10.1093/plphys/kiab225 (PMC8331168; doi:10.1093/plphys/kiab225)
Supplement: kiab225_Supplementary_Data [file kiab225_supplementary_data.zip]

Archive with 5 entries (5 files):
- pp.01369.2020-s01.pdf
- pp.01369.2020-s02.txt
- pp.01369.2020-s03.pdf
- pp.01369.2020-s04.pdf
- pp.01369.2020-s05.xlsx
