# Supplementary material for: ACONITASE 3 is part of theANAC017 transcription factor-dependent mitochondrial dysfunction response
Source: Plant Physiol. 2021 May 12;186(4):1859–77. doi: 10.1093/plphys/kiab225 (PMC8331168; doi:10.1093/plphys/kiab225)
Supplement: kiab225_Supplementary_Data [file kiab225_supplementary_data.zip › pp.01369.2020-s02.txt]

Supplemental Dataset S1. M-Coffee and TCS weight curated alignments of ACONITASE 3 orthologs.

M-Coffee (A) and TCS weight curated (B) alignments of ACO3 orthologs. 

A 

AT2G05710_ACO3                   --------------------M----Y-------------L-----------T--ASSS------------AS--------
Achn079831                       --------------------M----N-------------------------S--AL-H----------------------
Achn332951                       --------------------M----T-------------------------D--GK-R----------------------
AH008205                         --------------------M----I-------------G------------AA--TS---------KTSIS--------
ATR0661G528                      --------------------M----T----------------------------L---------------AF--------
AL3G43150                        --------------------M----Y-------------I-----------T--ASSS------------AS--------
Araip.R1DVQ                      ---------------------------------------M-----------Y--KSTS------------S---------
Araip.3J27X                      --------------------M----Y-------------M-----------T--AYSS------------SS--------
Araip.3J27X_1                    --------------------M----Y-------------M-----------T--AYSS------------SS--------
Bv4_088410_hogm                  --------------------------------------------------------------------------------
Bo7g027890                       --------------------M----Y-------------K-----------N--ASS-----------------------
Brara.G00449                     --------------------M----Y-------------K-----------N--AFS-----------------------
C.cajan_27309.g                  --------------------M----Y-------------I-----------T--TASS------------SA--------
Carubv10012896m.g                --------------------M----Y-------------I-----------T--ASSS------------AT--------
CAN.G337.137                     --------------------M----Y-------------I-----------STC--RC-----------S----------
Cpa.g.sc87.76                    --------------------M----Y-------------I-----------T--GSFS-------------A--------
AUR62041368                      --------------------------------------------------------------------------------
AUR62026967                      --------------------------------------------------------------------------------
AUR62026969                      --------------------------------------------------------------------------------
Cre01.g042750                    --------------------------------------------------------------------------------
Ca_01932.g                       --------------------------------------------------------------------------------
Cla007667.g                      -------------------------M----------------------------ASA-------------SA--------
Ciclev10014140m.g                --------------------M----Y-------------I-----------T--TSTS------------AA--------
Cc05_g04630                      --------------------M----Y-------------K---------------TI-------------TS----SQLL
COL.COLO4_22493                  --------------------------------------------------------------------------------
MELO3C018816                     -------------------------M----------------------------ASA-------------SA--------
Cucsa.148530                     -------------------------M----------------------------ASA-------------SA--------
DCAR_019766                      --------------------M----Y-------------K-----------R--TYSS----------------------
Migut.M01755                     --------------------M----Y-------------L-----------STH--SY---------TSPTS--------
Eucgr.I02307                     --------------------------------------------------------------------------------
FVE23775                         --------------------M----Y-------------I-----------A--TASS------------SA--------
Glyma.06G305700                  --------------------M------------------Y-----------I--TTVS------------S---------
Glyma.12G098900                  --------------------M----Y-------------I-----------T--TASS------------SA--------
Gorai.009G327800                 ---------------------------------------M-----------A--VSSS------------AS--------
HBR2128G014                      --------------------M----Y-------------M-----------T--AST-------------SA--------
MDO.mRNA.g.3121.6                --------------------M----V-------------AYRSGKRRSQFDN--LLIR------------DS--------
Manes.12G074600                  --------------------M----H-------------K-----------TASASA-------------SA--------
Mapoly0013s0086                  --------------------MHITTH-------------A-----------P--TLIRAG---RAL-SRRQA--------
Medtr4g048190                    --------------------M----Y-------------Y-----------I--TTSS------------S---------
NNU_03379                        --------------------M----Y-------------I--------------AAS-------------SS--------
Peaxi162Scf00047g01818           --------------------------------------------------------------------------------
Pp3c15_25170                     --------------------------------------------------------------------------------
Pp3c9_25990                      --------------------------------------------------------------------------------
Pp3c15_25560                     --------------------MRLSRL-------------P-----------L--P----P---RLP-DRSFT--------
Prupe.3G217300                   --------------------M----Y-------------I-----------N--TASS------------SA--------
Pbr018101.1.g                    --------------------M----Y-------------M-----------N--TASC------------SA--------
RCO.g.29600.000017               --------------------M----Y-------------I-----------M-TASS-------------TA--------
Tp3g24150                        --------------------M----Y-------------K-----------T--VSSS------------VT--------
SMO244G0056                      --------------------M-----------------------------------------------------------
Solyc12g005860.1                 --------------------M----Y-------------V---------------S--------------S---------
PGSC0003DMG400008740             --------------------M----Y-------------V---------------S--------------S---------
THA.LOC104808872                 --------------------M----Y-------------I-----------T--ASST------------AT--------
TCA.TCM_011347                   --------------------M----Y-------------I-----------T--TSSS------------AS--------
TPR.G4627                        --------------------M------------------Y-----------I--TTAS------------S---------
UGI.Scf00011.1682                --------------------M----N-------------V-----------SAA--CQ-----------TAS--------
Vradi05g22550                    ---------------------------------------M--------------ASAT------------S---------
Zm00001d049409                   --------------------M----Y-------------K-----------A--ANAR----------------------
ZJU.LOC107433052                 --------------------M----Y-------------I-------------ATSSS------------SS--------
Aco008433                        --------------------M----Y-------------K-----------A--ASF-----------------------
Aco014852                        --------------------M----Y-------------K-----------A--ASFG---LFRAP-S------------
ASH_gene13615                    --------------------------------------------------------------------------------
evm.TU.AsparagusV1_07.3784.V1.1  --------------------M----Y-------------K-------------SITSS------------PS--------
Bradi3g15050                     --------------------M----Y-------------K-----------A--ASS--------------A--------
CALSI_Maker00002785              RLPLSIPPTP----RPKPSGA----S----------------------------T---------------IP--------
Pgl_GLEAN_10022029               --------------------------------------------------------------------------------
p5.00_sc00038_p0066              --------------------M----Y-------------K-----------A--TSPS-SGLLRLA-SSGIR--------
HORVU4Hr1G080640                 --------------------------------------------------------------------------------
LP034099                         --------------------M----Y-------------K-----------A--ACS--------------A--------
MCO14G009                        --------------------MVE--LTAGEIPPELGIKKS-----------A--KIWWT------LTDEAPALATHAFLP
Misin02G480600                   MRPAPTTSAIPPSSLFGSAAM----P----------------------------L---------------LT--------
Ma05_g00640                      --------------------M----Y-------------K-----------A--TSLG---LFRAH-HH-PP--------
Ma09_g30860                      --------------------M----Y-------------K-----------V--ASLG---RLRTH-DPSPA--------
Oropetium_20150105_22676         --------------------M----P----------------------------P---------------LT--------
OB08G15410                       --------------------M----Y-------------K-----------A--AASS-----------PSA--------
OsR498G0815345200.01             --------------------M----Y-------------K-----------A--AYSS-----------ASA--------
LOC_Os08g09200                   --------------------M----Y-------------K-----------A--AYSS-----------ASA--------
PEQU_10813                       --------------------------------------------------------------------------------
PH01002268G0030                  --------------------------------------------------------------------------------
PAB00053595                      --------------------M----H-------------I-----------I--GAT-----------------------
Potri.014G153400                 --------------------M----Y-------------T-----------T--SSSS---------ASASA--------
Potri.002G229200                 --------------------M----H-------------I-----------T--GLGS-------------A--------
Sspon.06G0023260-1B              --------------------M----Y-------------K-----------A--ANAR----------------------
Sspon.06G0023260-3D              --------------------M----Y-------------K-----------A--ANAR----------------------
Sspon.06G0009770-4D              --------------------M----Y-------------K-----------A--ANAR----------------------
gene33919                        --------------------M----S-------------V-----------S--SSLKLP---RLA-RLALR--------
gene34640                        --------------------M----S-------------V-----------S--SSLKLP---RLA-RLALR--------
Seita.6G036900                   --------------------M----Y-------------K-----------A--ASAR----------------------
Solyc07g052350.2                 --------------------M----Y-------------S---------------NT-------------A---------
Sobic.007G068100                 --------------------M----Y-------------K-----------A--ANAR----------------------
Spipo14G0049300                  --------------------M----Y-------------K-----------A--APPS----------------------
TraesCS6D02G384200               --------------------M----K-------------L--------------LPT-----------------------
TRITD6Av1G221580                 --------------------M----K-------------L--------------LPP-----------------------
GSVIVG01037657001                --------------------M----Y-------------M-----------A--TSPY------------SS--------
Zm00001d049409_1                 --------------------M----Y-------------K-----------A--ANAR----------------------
Zm00007a00032259                 --------------------M----P----------------------------P---------------LT--------
Zm00008a015468                   --------------------------------------------------------------------------------
Zosma398g00030                   --------------------M----A----------------------------S-------------------------
Zjn_sc00002.1.g15250.1.sm.mkhc   --------------------------------------------------------------------------------
CMI00008259                      --------------------M----H-------------I-----------V--GAA-----------------------
GBI00025984                      --------------------M----H-------------I-----------I--GAS-----------------------
PGL00022045                      --------------------M----H-------------I-----------I--GAT-----------------------
PME00048946                      --------------------M----H-------------I-----------I--GAT-----------------------
PPI00075540                      --------------------M----H-------------I-----------I--GAT-----------------------
PSI00004251                      --------------------M----H-------------I-----------I--GAT-----------------------
PSY00003246                      --------------------M----H-------------I-----------I--GAT-----------------------
TBA00001604                      --------------------------------------------------------------------------------
PP00066G01460                    --------------------------------------------------------------------------------
MP14G01310                       --------------------MPM--TDP-NGADAPGVKKS-----------A--KIWWT------LTDEAPALATHAFLP
MRCC299_08G00100                 --------------------MVE--LTAGEIPPELGIKKS-----------A--KIWWT------LTDEAPALATHAFLP
OL01G00690                       --------------------------------------------------------------------------------
OM_01G06460                      --------------------M----V-------------A----------------------------------------
OT_03G02850                      --------------------------------------------------------------------------------
ORCC809_01G05860                 --------------------------------------------------------------------------------
BPRRCC1105_01G00570              --------------------M----T-------------S----------------------------------------
CNC64A_004G04740                 --------------------M-----------------------------------------------------------
VC00G15810                       --------------------------------------------------------------------------------
PI00G06470                       --------------------------------------------------------------------------------
RCC4223.05g03080                 --------------------------------------------------------------------------------
AP00G66900                       --------------------------------------------------------------------------------
HE0000G51000                     --------------------------------------------------------------------------------
CV00G78860                       --------------------------------------------------------------------------------
                                                                                                                 

AT2G05710_ACO3                   ---S------SIIR---AA---------SSR-------SSS-L-F--S-F-R----S--VL--SP-----S---------
Achn079831                       ----------R---SRVQI-----------------------I-Y--YLL---YFRS--IY-------------------
Achn332951                       ----------VV-TNDVDC-----------------------L-Q--GAI-G-SDES--II-------------------
AH008205                         ---P------FILR---RF---------A------------ST-L--S-P-S----S--ST--VS-----S---------
ATR0661G528                      -------------------------------V---N------------------------RASR---LF-----------
AL3G43150                        ---S------SILR---AA---------SSR-------SSS-L-F--S-F-R----S--FS--YP-----S---------
Araip.R1DVQ                      -----------LLR---AT---------RSK----LSS-------------------------SS---------------
Araip.3J27X                      ---S------MLLR---AT---------RTK----LIS-------------------------SS---------------
Araip.3J27X_1                    ---S------MLLR---AT---------RTK----LIS-------------------------SS---------------
Bv4_088410_hogm                  --------------------------------------------------------------------------------
Bo7g027890                       ----------SILR---AA---------SSR-------SL----R-----------S--SL--TS-----S---------
Brara.G00449                     ----------SILR---AA---------SAR-------SF----R-----------S--SL--TP-----S---------
C.cajan_27309.g                  ---T------SLLR---AT---------RPK----LFS-------------------------PS---------------
Carubv10012896m.g                ---S------SILR---AA---------SSR-------SSS-L-L--S-L-R----S--LL--SP-----S---------
CAN.G337.137                     ---S------SSIA---VS---------RIF--------YLRP-F--S-R------------------------------
Cpa.g.sc87.76                    ---Y------TLLR---AS---------RARL-------YSSS-L--S-S-S----------------------------
AUR62041368                      --------------------------------------------------------------------------------
AUR62026967                      --------------------------------------------------------------------------------
AUR62026969                      --------------------------------------------------------------------------------
Cre01.g042750                    --------------------------------------------------------------------------------
Ca_01932.g                       --------------------------------------------------------------------------------
Cla007667.g                      ---S------ALLR---AS---------RAR-------------------------------------------------
Ciclev10014140m.g                ---S------SLLR---AS---------SRSR-------FVSS-L--S-S------------------------------
Cc05_g04630                      KKAA------SSTN---S----------SRN-------FTSSSRL------------P-RT--TA-----A---------
COL.COLO4_22493                  --------------------------------------------------------------------------------
MELO3C018816                     ---S------ALLR---AS---------RAR-------LFSPS-L--CSR-A----F------PS-----A---------
Cucsa.148530                     ---S------ALLR---AS---------RAR-------LFSPS-L--CSR-P----F------PS-----A---------
DCAR_019766                      ----------ATCSLIRRA---------ASS-----------S-S--ASG-A-ARKA-----------------------
Migut.M01755                     ---S------SIFR---AC---------RVR--------FAST-L--S-P-P----V--NH--SF-----S---------
Eucgr.I02307                     --------------------------------------------------------------------------------
FVE23775                         ---S------ALLR---AS---------RAR----FFS--S-S---T----------------S----------------
Glyma.06G305700                  -----------LLR---AT---------RPK----LFF-------------------------PS---------------
Glyma.12G098900                  ---S------SLLR---AT---------RPK----LFF-------------------------PS---------------
Gorai.009G327800                 ---S------SLLR---AA---------SLYS-------RTRF-F--H-S-S----------------------------
HBR2128G014                      ---S------SLLR---AS---------RARL----SSSLSSS-I--T--------------------------------
MDO.mRNA.g.3121.6                ---N------SLPR---KR---------NSR----MWR--H-L---S----------------K----------------
Manes.12G074600                  ---S------ALLR---AS---------RARL----SSSLSSS-V--T--------------------------------
Mapoly0013s0086                  ---K------QAAS---AAENST-----SST-------AASSS-SSRA-A-H--------T-------------------
Medtr4g048190                    -----------LLR---TT---------TK--SNKLFS-------------------------SS---------------
NNU_03379                        ---A------AFIR---AS---------RAR--------FSSS-L--STFSS----LS-RT--SL-----A---------
Peaxi162Scf00047g01818           --------------------------------------------------------------------------------
Pp3c15_25170                     ---M------QILT---YVCRSLQAQRFCPR-------LPHV---HGL-R-A----------------------------
Pp3c9_25990                      ---------------------------------------------------M----------------------------
Pp3c15_25560                     ---M------PLFM---YVCRSLRQHGCSSK-------FPLS---LGH-R-A----------------------------
Prupe.3G217300                   ---S------SLLR---AS---------RAR----LFS--S-S---S----------------SS-----S---------
Pbr018101.1.g                    ---S------SLLR---AS---------RAR----FFS--S-S---S----------------S----------------
RCO.g.29600.000017               ---S------SLLR---AS---------RARL---LSSSSSSV-I--S--------------------------------
Tp3g24150                        ---S------SIFR---AA---------SSRS---PLFSF----R-----------S--SL--SP-----S---------
SMO244G0056                      --------------------------------------------------------------------------------
Solyc12g005860.1                 S----------VHI---KP---------NFF--------TSFP-V--S---------K-SL--SK-----S---------
PGSC0003DMG400008740             S----------IHI---KP---------NFN--------SSFS-V--S---------K-TL--SK-----S---------
THA.LOC104808872                 ---S------SILR---AV---------SSSS-------RS-G-F-SS-L-R----S--LL--SP-----S---------
TCA.TCM_011347                   ---S------SLLR---AA---------SSYS-------RTRL-F--P-S-S----------------------------
TPR.G4627                        -----------LLR---TT---------TTKPNKLLFS-------------------------SP---------------
UGI.Scf00011.1682                ---F------SGLR---AS---------GIR--------FARR-L--P-A-T----A--N----------P---------
Vradi05g22550                    ----------SLLR---AS---------RSV----LAS--S-T--------------------SS---------------
Zm00001d049409                   ----------LLLR---SL---------SPN-----------S-A--A-L-A----S--V--------------------
ZJU.LOC107433052                 ---S------SMLS---VS---------RVR--------FSSS-F--SKY-S-------ASSFSP---Y-----------
Aco008433                        ---A------SLLR------------------------AVKP-----A--------------------------------
Aco014852                        ---A------LLLR------------------------ASSA-----A--------------------------------
ASH_gene13615                    --------------------------------------------------------------------------------
evm.TU.AsparagusV1_07.3784.V1.1  ---S------SLVR---KL---------SSS-------------------------------------------------
Bradi3g15050                     ---R------LLLR---SL---------SSS-----------A-S--S-P-S----S--SC-------------------
CALSI_Maker00002785              ---R------PRLR---SH---------TYSL---LLLRFLIY-C--R-Y-Y--------QRPVPPAVHPT---------
Pgl_GLEAN_10022029               --------------------------------------------------------------------------------
p5.00_sc00038_p0066              ---F------SSAS---TS---------SSNS---PLVSRALA-S--S--------------------------------
HORVU4Hr1G080640                 --------------------------------------------------------------------------------
LP034099                         ---R------LLLR---SL---------SAS-----------P-R--T-A-S-------SS-------------------
MCO14G009                        VVRRFLGPSGVSVE---TA---------DIS-------------L--A-A-RILAAFPERL--TP-----AQRRVDVLAK
Misin02G480600                   ---S------SLLS---RS---------TTGG---STARGVAA-A--A-A-I--------SRPA---AD-----------
Ma05_g00640                      ---S------SALR----------------------------F-R--S--------------------------------
Ma09_g30860                      ---S------SAFR---SL---------SSSS---SSSSPSLF-R--P--------------------------------
Oropetium_20150105_22676         ---S------TLLS---RS---------TTGS---STRVSAAA-A--A-A-I--------SRPA---AD-----------
OB08G15410                       ---R------L--L---LL---------RSL-----------P-S--S-S-P----S--PS-------------------
OsR498G0815345200.01             ---R------LSSS---LL---------RFR-----------S-L--P-S-P----A--PS-------------------
LOC_Os08g09200                   ---R------LSSS---LL---------RFR-----------S-L--P-S-P----A--PS-------------------
PEQU_10813                       --------------------------------------------------------------------------------
PH01002268G0030                  --------------------------------------------------------------------------------
PAB00053595                      ----------ALLR---AT---------RTSF---HSSITRAV-S--A-S-S--------F--SS---------------
Potri.014G153400                 ---S------AILR---AS---------RAR--------FSPS-V--S--------------------------------
Potri.002G229200                 ---S------SILR---AS---------RAR--------FPPP-V--S--------------------------------
Sspon.06G0023260-1B              ----------LLLR---SL---------SSN-----------S-A--S-V-P----V--N--------------------
Sspon.06G0023260-3D              ----------LLLR---SL---------SSN-----------S-A--S-V-P----V--N--------------------
Sspon.06G0009770-4D              ----------LLLR---SL---------SSN-----------S-A--S-V-P----V--N--------------------
gene33919                        ---A------RAVY---LENPGSRNF------------SACS--------------------------------------
gene34640                        ---A------RAVY---LENPGSRNF------------SACS--------------------------------------
Seita.6G036900                   ----------LLLR---SL---------SSS-------------A--P-V-P----G--K--------------------
Solyc07g052350.2                 RKYS------SSAA---SS---------LLR--------ASSS-V--T---------R-PL--AS-----T---------
Sobic.007G068100                 ----------LLLR---SL---------SSN-----------S-A--A-S-A----S--VP-------------------
Spipo14G0049300                  ---A------GLAR---VG---------PVR-------V-SRP-Q--S--------------------------------
TraesCS6D02G384200               ---P------PAS----------------SD-----------P-Y--S-H-H----R--LP-------------------
TRITD6Av1G221580                 ---P------PASP---CC---------SSD-----------P-S--S-H-H----R--LP-------------------
GSVIVG01037657001                ---L------ALLR---AS---------RVR--------FAPS-I--S-R-V----S--LSSSSS-----SSSPHPP---
Zm00001d049409_1                 ----------LLLR---SL---------SPN-----------S-A--A-L-A----S--V--------------------
Zm00007a00032259                 ---S------SLLS---RS---------TTGG---SSTRAAAA-V--A-A-I--------SRP-----------------
Zm00008a015468                   --------------------------------------------------------------------------------
Zosma398g00030                   ----------IIAA---RS---------AASS---SASRFSRI-S--C-A-Y--------TAKS---CF-----------
Zjn_sc00002.1.g15250.1.sm.mkhc   --------------------------------------------------------------------------------
CMI00008259                      ----------GLLR---AT---------RTSL-------SRAV-S--A-S-R--------V--YS---------------
GBI00025984                      ----------ALLR---VT---------RASF---NCSLTRAV-T--A-S-N--------I--SS---------------
PGL00022045                      ----------ALLR---AT---------RISF---HSSITRAV-S--A-S-S--------F--SS---------------
PME00048946                      ----------GILR---AT---------RTSF---HSSISRAV-S--A-S-C--------F--SS---------------
PPI00075540                      ----------ALLR---AT---------RTSF---HPSIARAV-S--T-S-N--------F--SS---------------
PSI00004251                      ----------ALLR---AT---------RTSF---HSSITRAV-S--A-S-S--------F--SS---------------
PSY00003246                      ----------ALLR---AT---------RTSF---HPSIARAV-S--T-S-N--------F--SS---------------
TBA00001604                      --------------------------------------------------------------------------------
PP00066G01460                    --------------------------------------------------------------------------------
MP14G01310                       VVRRFCGGVGVSVE---SA---------DIS-------------L--A-S-RVLAAFPERL--TP-----AQRKTDVLAK
MRCC299_08G00100                 VVRRFLGPSGVSVE---TA---------DIS-------------L--A-A-RILAAFPERL--TP-----AQRRVDVLAK
OL01G00690                       --------------------------------------------------------------------------------
OM_01G06460                      --------------------------------------------------------------------------------
OT_03G02850                      --------------------------------------------------------------------------------
ORCC809_01G05860                 --------------------------------------------------------------------------------
BPRRCC1105_01G00570              --------------------------------------------------------------------------------
CNC64A_004G04740                 --------------------------------------------------------------------------------
VC00G15810                       --------------------------------------------------------------------------------
PI00G06470                       --------------------------------------------------------------------------------
RCC4223.05g03080                 --------------------------------------------------------------------------------
AP00G66900                       --------------------------------------------------------------------------------
HE0000G51000                     --------------------------------------------------------------------------------
CV00G78860                       --------------------------------------------------------------------------------
                                                                                                                 

AT2G05710_ACO3                   ----------------------V------------------------S--------------S-T-----SP-----SSL
Achn079831                       ------------------------------------------------IS------SSL------------------SH-
Achn332951                       ------------------------------------------------FV------PSL------------------SH-
AH008205                         ----------------------PS-----------------------SRI------FSAYRYQ----------PG--LGH
ATR0661G528                      -----------------------Y----------------------PFRT------FSPLSAA----PALNHPSS--PSL
AL3G43150                        ----------------------V------------------------S--------------S-T-----SP-----SSL
Araip.R1DVQ                      -----------------------K-----------------------TFAYSHSRTS-P---S--------VTANAASSS
Araip.3J27X                      -----------------------L-----------------------SRT------F-LS--S-P-----PPRPT--ASY
Araip.3J27X_1                    -----------------------L-----------------------SRT------F-LS--S-P-----PPRPT--ASY
Bv4_088410_hogm                  --------------------------------------------------------------------------------
Bo7g027890                       ----------------------S------------------------SA---------SA--A-A-----SP-----CSL
Brara.G00449                     ----------------------S------------------------S--------------A-A-----SP-----CSL
C.cajan_27309.g                  -----------------------P-----------------------SRT------F-A---Y--------PRSF--APY
Carubv10012896m.g                ----------------------V------------------------S--------------P-S------------SSI
CAN.G337.137                     --------------------------------------------------------------------------------
Cpa.g.sc87.76                    ----------------------FK-----------------------SLS------PSLPP-K-S--ASP--S-L--IN-
AUR62041368                      --------------------------------------------------------------------------------
AUR62026967                      --------------------------------------------------------------------------------
AUR62026969                      --------------------------------------------------------------------------------
Cre01.g042750                    --------------------------------------------------------------------------------
Ca_01932.g                       --------------------------------------------------------------------------------
Cla007667.g                      --------------------------------------------------------------------------------
Ciclev10014140m.g                ----------------------FK-----------------------SLP------ARSLSPS-P---SPSPSSL--VSQ
Cc05_g04630                      ----------------------GS-----------------------IVE------GAATRVNS--AKSFNGNSV--NNP
COL.COLO4_22493                  --------------------------------------------------------------------------------
MELO3C018816                     ----------------------S-----------------------------------SP--NPSS-----------LSF
Cucsa.148530                     ----------------------S-----------------------------------SP--KPSS-----------LSF
DCAR_019766                      ------------------------------------------------GS------SPV------------------AS-
Migut.M01755                     ----------------------SV-----------------------SRT------FARSSPS----RAFTPPSN--VSC
Eucgr.I02307                     --------------------------------------------------------------------------------
FVE23775                         ----------------------TL-----------------------SRT--------FL--P-S-----PPRAS--PRS
Glyma.06G305700                  -----------------------P-----------------------SP-------S-R--------------TF--A-S
Glyma.12G098900                  -----------------------P-----------------------SRN------F-A--------------SF--T-P
Gorai.009G327800                 ----------------------FR-----------------------NL-----------S-P-S---SP--SL---LNH
HBR2128G014                      ----------------------RA-----------------------SAL------TSPPPKV----SPSSFANT--TQH
MDO.mRNA.g.3121.6                ----------------------SI-----------------------RKS--------LS--G-E-----PCFFA--HQA
Manes.12G074600                  ----------------------RP-----------------------SAL------ASPTPEV----SPSSLANT--TQH
Mapoly0013s0086                  -----------------------A-----------------------ALP------SAVAPLA----RSDPVVQS--TRG
Medtr4g048190                    -----------------------I-----------------------SRT------F-F---------------------
NNU_03379                        ----------------------A-----------------------------------SP--LQSSL------SL--TKY
Peaxi162Scf00047g01818           --------------------------------------------------------------------------------
Pp3c15_25170                     -----------------------------------------------S-S------TASP------------VGL--TRF
Pp3c9_25990                      -----------------------------------------------L-P------LLHS------------GSH--PRR
Pp3c15_25560                     -----------------------------------------------A-S------SAAS------------AGS--IRS
Prupe.3G217300                   ----------------------PI-----------------------SRT--------FA--G-S-----PLKPS--HHH
Pbr018101.1.g                    ----------------------AV-----------------------SRT--------FV--S-S-----PIRPS--HHH
RCO.g.29600.000017               ----------------------RT-----------------------TPL------PPPLPK-----------FS--VTN
Tp3g24150                        ----------------------S------------------------SSS------V-AS--A-S-----PS-----SSL
SMO244G0056                      --------------------------------------------------------------------------------
Solyc12g005860.1                 ----------------------T---------------------------------------GA--Y------CS--SGY
PGSC0003DMG400008740             ----------------------S---------------------------------------SA--Y------CS--SGY
THA.LOC104808872                 ----------------------SP-----------------------STH------F-VG--S-S-----PA-----ASF
TCA.TCM_011347                   ----------------------FR-----------------------NLT------S--TN-P-G---SP--SL---VSH
TPR.G4627                        -----------------------I-----------------------SRT------F-L---H----------------P
UGI.Scf00011.1682                ----------------------SV-----------------------RCP-----------------H--TSSSA--SRP
Vradi05g22550                    ----------------------SV-----------------------YRA------F--S--R-S-----APR-------
Zm00001d049409                   ------------------------------------------------NP------GRA------------------ASS
ZJU.LOC107433052                 ----------------------NL-----------------------SRV------SASPSAS----QSCVSALN--RKF
Aco008433                        ------------------------------------------------PP------PSRP----------PPSSI--AAS
Aco014852                        ------------------------------------------------PPI-----PKTL----------TPSSL--IGS
ASH_gene13615                    --------------------------------------------------------------------------------
evm.TU.AsparagusV1_07.3784.V1.1  --------------------------------------------------------------------------------
Bradi3g15050                     -----------------------S------------------------PA------SRL------------------VAS
CALSI_Maker00002785              ----------------------VP-----------------------SIK------W-PP--------DSGTRVP--HPI
Pgl_GLEAN_10022029               --------------------------------------------------------------------------------
p5.00_sc00038_p0066              ------------------------------------------------SR------LSGT----------SSSSL--LGS
HORVU4Hr1G080640                 --------------------------------------------------------------------------------
LP034099                         -----------------------S------------------------PA------SRL------------------VAS
MCO14G009                        LGELAKTSRANIIKLPNVSASVYQLEQAISELNRKGFDVPKYPSG---DA------LSPE--------D-A-AI---KAR
Misin02G480600                   ----------------------AA-----------------------PSS------SSPP--------ARSTPTP--RQL
Ma05_g00640                      ------------------------------------------------LP------SIPH----------LRSRP--SSS
Ma09_g30860                      ------------------------------------------------IA------SRSH----------LRSSP--VHS
Oropetium_20150105_22676         ----------------------AT-----------------------ASS------SPPP--------ASRPSPG--APP
OB08G15410                       -----------------------S------------------------AP------SRL------------------LLS
OsR498G0815345200.01             -----------------------S------------------------SL------SRL------------------LSL
LOC_Os08g09200                   -----------------------S------------------------SL------SRL------------------LSL
PEQU_10813                       --------------------------------------------------------------------------------
PH01002268G0030                  --------------------------------------------------------------------------------
PAB00053595                      -----------------------A-----------------------SSS------FSPR----------SQSV---AAL
Potri.014G153400                 ----------------------RT-----------------------SLL------SP--PKF----TPPSLTNN--NQL
Potri.002G229200                 ----------------------KT-----------------------SIL------YS--PKF----SPSYLTTN--NQL
Sspon.06G0023260-1B              -------------------------------------------------P------R--------------------LAS
Sspon.06G0023260-3D              -------------------------------------------------P------R--------------------LAS
Sspon.06G0009770-4D              -------------------------------------------------P------R--------------------LAS
gene33919                        --------------------------------------------------------SSAR------------S----GAG
gene34640                        --------------------------------------------------------SSAR------------S----GR-
Seita.6G036900                   -------------------------------------------------S------R--------------------LAA
Solyc07g052350.2                 ----------------------ST-----------------------AAH------A-PC--RA--G------AA---SG
Sobic.007G068100                 -----------------------V-----------------------NNP------RLAA--A--------SSS---SSA
Spipo14G0049300                  ------------------------------------------------SR------RIGC----------TVGGG--GGG
TraesCS6D02G384200               -----------------------P------------------------PP------QLR------------------RAS
TRITD6Av1G221580                 -----------------------P------------------------PP------QLR------------------RVA
GSVIVG01037657001                ----------------------CP-----------------------SRI------PASASSS----SLPFSTIS--GGY
Zm00001d049409_1                 ------------------------------------------------NP------GRA------------------ASS
Zm00007a00032259                 ----------------------AA-----------------------PSS------SSPP--------ARSTPRP--R--
Zm00008a015468                   --------------------------------------------------------------------------------
Zosma398g00030                   ----------------------ST-----------------------PST------SSSP--------SSTS-PF--VNP
Zjn_sc00002.1.g15250.1.sm.mkhc   --------------------------------------------------------------------------------
CMI00008259                      -----------------------S-----------------------S-----------P----------FQSV---AAL
GBI00025984                      -----------------------S-----------------------SSA-------SST----------FQSV---AIL
PGL00022045                      -----------------------A-----------------------SSS------SSPR----------SQSV---AAL
PME00048946                      -----------------------A-----------------------YSS------VSPR----------FQSV---AAL
PPI00075540                      -----------------------A-----------------------SSP------FSPR----------SQSV---AAL
PSI00004251                      -----------------------A-----------------------SSS------SSPR----------SQSV---AAL
PSY00003246                      -----------------------A-----------------------SSP------FSPR----------SQSV---AAL
TBA00001604                      --------------------------------------------------------------------------------
PP00066G01460                    --------------------------------------------------------------------------------
MP14G01310                       LGELATTERANIIKLPNVSASVPQLESCVAELKSKGYDLPKYPGKANAET------MDAE--------T-L-SI---ATR
MRCC299_08G00100                 LGELAKTSRANIIKLPNVSASVYQLEQAISELNRKGFDVPKYPSG---DA------LSPE--------D-A-AI---KAR
OL01G00690                       --------------------------------------------------------------------------------
OM_01G06460                      --------------------------------------------------------------------------------
OT_03G02850                      --------------------------------------------------------------------------------
ORCC809_01G05860                 --------------------------------------------------------------------------------
BPRRCC1105_01G00570              --------------------------------------------------------------------------------
CNC64A_004G04740                 --------------------------------------------------------------------------------
VC00G15810                       --------------------------------------------------------------------------------
PI00G06470                       --------------------------------------------------------------------------------
RCC4223.05g03080                 --------------------------------------------------------------------------------
AP00G66900                       --------------------------------------------------------------------------------
HE0000G51000                     --------------------------------------------------------------------------------
CV00G78860                       --------------------------------------------------------------------------------
                                                                                                                 

AT2G05710_ACO3                   L-ARR---------------------S---FG----TI-------------------------SP---A-FR--------
Achn079831                       S-SPS--------------------------------S---TSYRL---------------FSLS---RPSFRS----I-
Achn332951                       S-SPT--------------------------------S---ISYRS---------------LSLS---RPSFRS----L-
AH008205                         R-SLG---------------------F---SS----GL-------------------------RS---I-C-CS----N-
ATR0661G528                      S-NPN---------------------N---TS----YH-------------------------SN---Q-SHWR----S-
AL3G43150                        L-GRR---------------------S---FG----TI-------------------------SP---A-FRSL----P-
Araip.R1DVQ                      R-AFT-------------------------SS----AA-------------------------RA---F---------T-
Araip.3J27X                      R-SLA---------------------F---SS----TA-------------------------AA---A-FRSS----SV
Araip.3J27X_1                    R-SLA---------------------F---SS----TA-------------------------AA---A-FRSS----SV
Bv4_088410_hogm                  --------------------------------------------------------------------------------
Bo7g027890                       V-GQR---------------------S---FA----TY-------------------------SP---A-FRSL----A-
Brara.G00449                     L-SQR---------------------S---FA----TS-------------------------SP---A-FRSL----P-
C.cajan_27309.g                  S-SRT---------------------S---SA----VT-------------------------RS---L-RASL----P-
Carubv10012896m.g                I-ARR---------------------S---FG----SI-------------------------SP---A-FR--------
CAN.G337.137                     ------------------------------------QI-------------------------QS---S-VTTY----R-
Cpa.g.sc87.76                    H-RSL---------------------S---ST----AA-------------------------RS---L-WCSV----P-
AUR62041368                      --------------------------------------------------------------------------------
AUR62026967                      --------------------------------------------------------------------------------
AUR62026969                      --------------------------------------------------------------------------------
Cre01.g042750                    --------------------------------------------------------------------------------
Ca_01932.g                       --------------------------------------------------------------------------------
Cla007667.g                      ------------------------------SL----SA-------------------------SS---A-FRSV----P-
Ciclev10014140m.g                R-SLG---------------------F---AS----AV-------------------------RS---F-RCSV----P-
Cc05_g04630                      R-LLS---------------------Y---SS----AL-------------------------RS---V-RSSV----P-
COL.COLO4_22493                  --------------------------------------------------------------------------------
MELO3C018816                     V-STY---------------------R---SL----SA-------------------------SS---A-FRST----T-
Cucsa.148530                     V-STY---------------------R---SL----SA-------------------------SS---A-FRST----A-
DCAR_019766                      S-SPA---------------------C---GV----NQ---YRSYS---------------FFR--------SV----P-
Migut.M01755                     R-SLS---------------------F---SS----AL-------------------------RS---I-RYSS----S-
Eucgr.I02307                     --------------------------------------------------------------------------------
FVE23775                         F-TAQ---------------------R---LL----SS-------------------------SA---A---------T-
Glyma.06G305700                  R-TSS---------------------F---SA----AP-------------------------SL---L-RCSV----P-
Glyma.12G098900                  C-TSS---------------------F---SA----TA-------------------------RS---L-LCSV----P-
Gorai.009G327800                 Q-RSL---------------------A---SA----AV-------------------------RS---F-HCSV----P-
HBR2128G014                      R-SLS---------------------F---SA----AV-------------------------RS---L-RCSV----P-
MDO.mRNA.g.3121.6                V-APT---------------------L---RL----PS-------------------------LP---Q-RLLR----R-
Manes.12G074600                  R-SLS---------------------F---SA----AV-------------------------RS---F-GCSV----P-
Mapoly0013s0086                  V-VAN---LQ----LR-LR------SH---LL----GSS---QLRN---------------P-NF---A-ASIS-LHRG-
Medtr4g048190                    S-SPL---------------------S---SR----TS-------------------------RS---F-FYSL----P-
NNU_03379                        R-SLS---------------------F---SS----AF-------------------------LS---L-RSSA----P-
Peaxi162Scf00047g01818           --------------------------------------------------------------------------------
Pp3c15_25170                     G-NSS---FL----AP-PSQPRLS-SPVINSR----LFR---TLAA------------------A-----------SY--
Pp3c9_25990                      F--AP---PL----SSHAP-PRSLPHF---LS----SLK---FLCP------------------A-----------SF--
Pp3c15_25560                     G-VPS---FR----ST-PSQPRLS-PDSAGSR----LFR---TIVS------------------A-----------SYS-
Prupe.3G217300                   F-ASH---------------------R---FL----SS-------------------------SS---A-VRSF----S-
Pbr018101.1.g                    F-ASL---------------------R---FL----SS-------------------------SS---A-ARSF----P-
RCO.g.29600.000017               R-SLS---------------------F---SA----AV-------------------------RS---L-RCSV----P-
Tp3g24150                        L-GRR---------------------S---FV----TS-------------------------SP---A-FRSL----P-
SMO244G0056                      --------------------------------------------------------------------------------
Solyc12g005860.1                 S-SLS---------------------F---SS----TF-------------------------RS---L-----------
PGSC0003DMG400008740             S-SLG---------------------F---SS----TF-------------------------RS---P-----------
THA.LOC104808872                 L-GRR---------------------S---FG-----A-------------------------SP---G-FRSL----P-
TCA.TCM_011347                   H-RSL---------------------T---SA----AV-------------------------RS---F-HGSV----P-
TPR.G4627                        Q-SSL---------------------T---VR----TS-------------------------RS---F-FTSL----P-
UGI.Scf00011.1682                R-SLS---------------------F---SS----AL-------------------------RS---L-RICT----P-
Vradi05g22550                    R-LPG---------------------S---SA----AA-------------------------RS---F-GSAV----P-
Zm00001d049409                   A-RLA---------------------L---SL----PC---GAWVG---------------RSGL---V-R-RA----A-
ZJU.LOC107433052                 R-SLS---------------------F---SS----AL-------------------------RS---L-RCSA----P-
Aco008433                        R-SIG---------------------F---SR----SC---SAVPR---------------SPVI--GS--S-P----A-
Aco014852                        R-SSS---------------------Y---SK----SC---SVWQR---------------S-GL---G--S-C----A-
ASH_gene13615                    --------------------------------------------------------------------------------
evm.TU.AsparagusV1_07.3784.V1.1  ------------------------------SS----S-------------------------------------------
Bradi3g15050                     R-CLA---------------------L---SR----PC---GAWPG---------------RG-------R--V----L-
CALSI_Maker00002785              I-VRS---------------------P---LL----FH-------------------------LR---C-RQPF----S-
Pgl_GLEAN_10022029               --------------------------------------------------------------------------------
p5.00_sc00038_p0066              R-SIG---------------------F---SR----SC---SSLPR---------------PLVR---S---------F-
HORVU4Hr1G080640                 -----------------------------------------------------------------------RLF----G-
LP034099                         R-CLA---------------------L---AR----PC---AAFAG---------------R------------------
MCO14G009                        YGKVIGSAVNPVLREGNSD-----RRV---AG----PV---KDFARANPHRLKDWSGDSKTEVKSMPGDDFFGSEK----
Misin02G480600                   S-STA---------------------S---PF----AS-------------------------GL---A-GRLF----G-
Ma05_g00640                      R-SLA---------------------F---SR----SS---CSFLP---------------RPRT---R---------L-
Ma09_g30860                      R-SVG---------------------F---SR----SC---SSYIP---------------GSRV---G---------L-
Oropetium_20150105_22676         K-PAS---------------------S---PF----AS-------------------------GL---S-GRLF----G-
OB08G15410                       R-TRA---------------------L---SR----PC---AGAWA---------------ARAA-----G-GG----G-
OsR498G0815345200.01             R-ARA---------------------F---SR----PS---RGAWA---------------A-----------A----G-
LOC_Os08g09200                   R-ARA---------------------F---SR----PS---RGGWA---------------A-----------A----G-
PEQU_10813                       --------------------------------------------------------------------------------
PH01002268G0030                  --------------------------------------------------------------------------------
PAB00053595                      R-GFP----------------S----G---SQ----AVKSLNTSSF---------------IGDQ---V-RF--------
Potri.014G153400                 R-SLS---------------------F---SS----AV-------------------------RS---L-RCSY----R-
Potri.002G229200                 R-SLS---------------------F---SS----AV-------------------------RS---L-RCSY----P-
Sspon.06G0023260-1B              A-RLA---------------------L---SR----PC---GAWVG---------------RSSG---L-V-RA----A-
Sspon.06G0023260-3D              A-RLA---------------------L---SR----PC---GAWVG---------------RSSG---L-V-RA----A-
Sspon.06G0009770-4D              A-RLA---------------------L---SR----PC---GAWVG---------------RSSG---L-V-RA----A-
gene33919                        P-ARS---K-----YF--S------SS---SV----AAA---DLPF------------------G---A--------P--
gene34640                        P-ARS---K-----YF--S------SS---SA----AAA---DLPF------------------G---A--------P--
Seita.6G036900                   A-RLA---------------------L---PR----PR---VAGPA---------------RSTA---A-A-AA----A-
Solyc07g052350.2                 N-QQR---------------------Y---SS----TL-------------------------RS---L-RCSV----P-
Sobic.007G068100                 A-RLA---------------------L---SL----PC---GAWVG---------------RSSG---L-V-RA----A-
Spipo14G0049300                  Q-SLS---------------------F---SR----SC---VGLP-------------------W---R--L-G----L-
TraesCS6D02G384200               F-PPA---------------------A---SR----PF---AGLLR---------------AA-------R--V----R-
TRITD6Av1G221580                 F-PPA---------------------A---SR----PF---AGLLR---------------AA-------R--V----R-
GSVIVG01037657001                R-SLG---------------------F---LS----AF-------------------------RS---R-----------
Zm00001d049409_1                 A-RLA---------------------L---SL----PC---GAWVG---------------RSGL---V-R-RA----A-
Zm00007a00032259                 S-SPA---------------------S---PF----AS-------------------------GL---A-SRLF----G-
Zm00008a015468                   --------------------------------------------------------------------------------
Zosma398g00030                   S-VRS---------------------S---PL----AN-------------------------HT---S-SRHI----S-
Zjn_sc00002.1.g15250.1.sm.mkhc   -------------------------------------------------------------------------M----G-
CMI00008259                      R-GFP----------------P----G---SGGLHRNVGPLRTSFF---------------GRDQ---V-RC--------
GBI00025984                      K-GFQ----------------SDFRGT---HT----AVNPLRSSFF---------------GGNQ---A-GF--------
PGL00022045                      R-GFP----------------S----G---SQ----AVKSLNTSSF---------------IGDQ---V-RF--------
PME00048946                      R-GFP----------------S----G---SP----AVKSLNTSSF---------------LGDQ---V-RF--------
PPI00075540                      R-GFP----------------T----G---SQ----AVKSLNTSSF---------------AGDQ---S-RF--------
PSI00004251                      R-GFP----------------S----G---SQ----AVKSLNTSSF---------------IGDQ---V-RF--------
PSY00003246                      R-GFP----------------T----G---SQ----AVKSLNTSSF---------------AGDQ---S-RF--------
TBA00001604                      --------------------------------------------------------------------------------
PP00066G01460                    --------------------------------------------------------------------------------
MP14G01310                       YAKVIGSAVNPVLREGNSD-----RRV---AP----PV---KDFAKKNPHRLADWRADSSTRVASMSDGDFYGSEK----
MRCC299_08G00100                 YGKVIGSAVNPVLREGNSD-----RRV---AG----PV---KDFARANPHRLKDWSGDSKTEVKSMPGDDFFGSEK----
OL01G00690                       --------------------------------------------------------------------------------
OM_01G06460                      ---HA------------------------ISN----NS-------------------------VV----HSSSM------
OT_03G02850                      --------------------------------------------------------------------------------
ORCC809_01G05860                 --------------------------------------------------------------------------------
BPRRCC1105_01G00570              --------------------------------------------------------------------------------
CNC64A_004G04740                 --------------------------------------------------------------------------------
VC00G15810                       --------------------------------------------------------------------------------
PI00G06470                       --------------------------------------------------------------------------------
RCC4223.05g03080                 --------------------------------------------------------------------------------
AP00G66900                       --------------------------------------------------------------------------------
HE0000G51000                     --------------------------------------------------------------------------------
CV00G78860                       --------------------------------------------------------------------------------
                                                                                                                 

AT2G05710_ACO3                   ---RW-SHS--F--HSKP--------SP---FR-FTS-Q-----------------------------------------
Achn079831                       ---RW-GNG-----VDWR--------SP---LS-IRA-Q-----------------------------------------
Achn332951                       ---RW-SNG-----VDWR--------SP---LS-FRA-Q-----------------------------------------
AH008205                         -S-RW-SYG-----SDWR--------SR---VS-VRS-Q-----------------------------------------
ATR0661G528                      ---------------------------P---LS-HRA-F-----------------------------------------
AL3G43150                        ---RW-SHC--F--HSKP--------SP---FR-LTT-Q-----------------------------------------
Araip.R1DVQ                      ---RW-SHR-----LDFS--------SP---IS-LRA-H-----------------------------------------
Araip.3J27X                      AA-RW-SH--------WR--------SP---LS-LRS-Q-----------------------------------------
Araip.3J27X_1                    AA-RW-SH--------WR--------SP---LS-LRS-Q-----------------------------------------
Bv4_088410_hogm                  --------------------------------------------------------------------------------
Bo7g027890                       ---RW-SHC--L--HSRP--------SP---FR-LSS-Q-----------------------------------------
Brara.G00449                     ---RW-SHC--L--HSRP--------SL---FR-LSS-H-----------------------------------------
C.cajan_27309.g                  ---RW-SHR-----LH----------------R-ASP-Q-----------------------------------------
Carubv10012896m.g                ---RW-SHC--F--HSKP--------SP---IS-LTS-Q-----------------------------------------
CAN.G337.137                     -S-SF-RCS-----VNRR--------FT---IS-LKA-Q-----------------------------------------
Cpa.g.sc87.76                    ---RW-SHR-----LDWR--------ST---LS-LRA-Q-----------------------------------------
AUR62041368                      --------------------------------------------------------------------------------
AUR62026967                      --------------------------------------M-----------------------------------------
AUR62026969                      --------------------------------------------------------------------------------
Cre01.g042750                    --------------------------------------------------------------------------------
Ca_01932.g                       --------------------------------------------------------------------------------
Cla007667.g                      ---RW-SHG-----VDWR--------SP---LS-LRA-Q-----------------------------------------
Ciclev10014140m.g                ---RW-SHR-----VDWR--------SP---LS-LRA-Q-----------------------------------------
Cc05_g04630                      ---RW-SHG-----VDWK--------SP---SS-LCS-Q-----------------------------------------
COL.COLO4_22493                  --------------------------------------------------------------------------------
MELO3C018816                     ---RW-SHG-----VGWR--------SP---LS-LRA-Q-----------------------------------------
Cucsa.148530                     ---RW-SHG-----VGWR--------SP---LS-LRA-Q-----------------------------------------
DCAR_019766                      ---RW-SHG-----VDWK--------SP---AS-LTS-Q-----------------------------------------
Migut.M01755                     -Q-RW-SHG-----ADWR--------SP---VS-LRA-Q-----------------------------------------
Eucgr.I02307                     --------------------------------------------------------------------------------
FVE23775                         ---RW-SHG-----VHWR--------AP---YT-LRS-Q-----------------------------------------
Glyma.06G305700                  ---RW-SHR-----LHST--------SP---LS-PRP-P-----------------------------------------
Glyma.12G098900                  ---RW-SHR-----LHSA--------SP---LT-PRP-R-----------------------------------------
Gorai.009G327800                 ---RW-SHR-----LDWR--------SP---FS-LRA-Q-----------------------------------------
HBR2128G014                      ---RW-SHG-----VDWR--------SP---VS-LRS-Q-----------------------------------------
MDO.mRNA.g.3121.6                ---SL-LPS--L--EPRRCPLALPLHPPLADQS-RRS-R-----------------------------------------
Manes.12G074600                  ---RW-SHR-----VHWQ--------SP---VS-LRP-Q-----------------------------------------
Mapoly0013s0086                  ---GP-A--------FCS--------SS---ISASVA-R-----------------------------------------
Medtr4g048190                    ---RF-NRR-----FHSS--------SH---LS-LRP-Q-----------------------------------------
NNU_03379                        ---RW-SHG-----FDWK--------SP---LS-LRA-Q-----------------------------------------
Peaxi162Scf00047g01818           --------------------------------------------------------------------------------
Pp3c15_25170                     ---PD-E--------HRP--------AD---FSV-AR-S-----------------------------------------
Pp3c9_25990                      ----------------H---------------SV-TI-L-----------------------------------------
Pp3c15_25560                     ---AD-E--------CRA--------AV---ASV-GR-S-----------------------------------------
Prupe.3G217300                   ---RW-SHG--G--VHWR--------SP---YT-LRS-Q-----------------------------------------
Pbr018101.1.g                    ---RW-SHG--G--VHWR--------SP---YT-LRS-Q-----------------------------------------
RCO.g.29600.000017               ---RW-SHG-----VDWR--------SP---VS-LRS-Q-----------------------------------------
Tp3g24150                        ---RW-SHC--L--HSRP--------SS---FR-LSS-Q-----------------------------------------
SMO244G0056                      --------------------------------------------------------------------------------
Solyc12g005860.1                 ---RW-RYG-----VDWK--------SP---IS-LTS-Q-----------------------------------------
PGSC0003DMG400008740             ---RW-SYG-----VDWK--------SP---IS-LKA-Q-----------------------------------------
THA.LOC104808872                 ---RW-SHC--L--HRRS--------IP---LR-VGP-Q-----------------------------------------
TCA.TCM_011347                   ---RW-SHR-----LDWR--------SP---LS-LRA-Q-----------------------------------------
TPR.G4627                        ---HF-NRR--H--LHSS--------SP---LT-LRR-Q-----------------------------------------
UGI.Scf00011.1682                ---RW-SHG-----LDWR--------SP---IC-LRA-Q-----------------------------------------
Vradi05g22550                    ---RW-SHG-----VDWR--------SP---LG-LRH-Q-----------------------------------------
Zm00001d049409                   ---AF-SGT------RPR--------FA---G--ARA-Q-----------------------------------------
ZJU.LOC107433052                 ---RW-RSY--P--VDWL--------SP---VS-LRA-Q-----------------------------------------
Aco008433                        ---SW-RYG-----SDWR--------SP---VS-LRP-W-----------------------------------------
Aco014852                        ---SW-RYG-----SDWR--------SP---LS-LRA-Q-----------------------------------------
ASH_gene13615                    --------------------------------------------------------------------------------
evm.TU.AsparagusV1_07.3784.V1.1  ------SSS-----LKAA--------AP---AG-ALS-S-----------------------------------------
Bradi3g15050                     ---P---A----SSSSFT--------------G-VRA-Q-----------------------------------------
CALSI_Maker00002785              ---SF-AWR--P--RDWR--------SP---IS-HRA-P-----------------------------------------
Pgl_GLEAN_10022029               --------------------------------------------------------------------------------
p5.00_sc00038_p0066              G--TW-R-H-----GNWR--------SP---VS-LRA-Q-----------------------------------------
HORVU4Hr1G080640                 --------------------------------G-RRA-A-----------------------------------------
LP034099                         --------------SPSS--------------A-VRA-Q-----------------------------------------
MCO14G009                        ---SS----------VRT--------NA---GS-LRV-ELHAAD----GSVTVLKDSIPVEADEIFDAARLSRAKLTDFV
Misin02G480600                   --------------------------------G-HRA-A-----------------------------------------
Ma05_g00640                      ST-GW---G-----SDWR--------SP---IG-PRP-R-----------------------------------------
Ma09_g30860                      S-------------TSWR--------SP---IG-PRA-R-----------------------------------------
Oropetium_20150105_22676         --------------------------------G-HRA-A-----------------------------------------
OB08G15410                       ---WW-SGR--VASS-----------SV---GG-ARA-Q-----------------------------------------
OsR498G0815345200.01             ---GW-SGR--ASSSPVV--------GC---GA-CRA-Q-----------------------------------------
LOC_Os08g09200                   ---GW-SGR--ASSSPVV--------GC---GA-CRA-Q-----------------------------------------
PEQU_10813                       -----------------------------------RA-V-----------------------------------------
PH01002268G0030                  --------------------------------------------------------------------------------
PAB00053595                      ---RS-LLG--F--HHLS--------SN---HG-LRA-H-----------------------------------------
Potri.014G153400                 ---RW-SHG-----VDWR--------SP---AT-LRH-Q-----------------------------------------
Potri.002G229200                 ---RW-SHG-----VDWR--------SP---AT-LRH-Q-----------------------------------------
Sspon.06G0023260-1B              ---GW-SGT------RPR--------FA---G--ARA-Q-----------------------------------------
Sspon.06G0023260-3D              ---GW-SGT------RPR--------FA---G--ARA-Q-----------------------------------------
Sspon.06G0009770-4D              ---GW-SGT------RPR--------FA---G--ARA-Q-----------------------------------------
gene33919                        ---AW-Y-R------RGA--------RI---GGG-QC-A-----------------------------------------
gene34640                        ---AW-Y-R------RGA--------RI---GGG-QC-A-----------------------------------------
Seita.6G036900                   -AWRW-SGT------GAR--------FA---G--ARA-Q-----------------------------------------
Solyc07g052350.2                 ---RW-SHG-----VDWK--------SP---IS-LTA-Q-----------------------------------------
Sobic.007G068100                 ---GW-SGT------RPR--------FA---G--ARA-Q-----------------------------------------
Spipo14G0049300                  ---LG-RGG-----VC-R---------V---SR-FGV-P-----------------------------------------
TraesCS6D02G384200               ------------CSSS----------------S-AAGRG-----------------------------------------
TRITD6Av1G221580                 ------------CSSSPS--------------S-TAG-R-----------------------------------------
GSVIVG01037657001                ---RW-SHG-----VDWR--------SP---VS-LRA-Q-----------------------------------------
Zm00001d049409_1                 ---AF-SGT------RPR--------FA---G--ARA-Q-----------------------------------------
Zm00007a00032259                 --------------------------------G-HRA-V-----------------------------------------
Zm00008a015468                   --------------------------------------------------------------------------------
Zosma398g00030                   ---------------DWR--------SP---LS-HRA-V-----------------------------------------
Zjn_sc00002.1.g15250.1.sm.mkhc   --------------------------------P-GRA-D-----------------------------------------
CMI00008259                      ---YA-PGCLRT--AAWG--------SS---PR-LRV-Q-----------------------------------------
GBI00025984                      ---PS-SRG--F--HWDN--------SQ---LS-LRA-Q-----------------------------------------
PGL00022045                      ---RS-LLG--F--HHLS--------SN---HG-LRA-H-----------------------------------------
PME00048946                      ---RS-LLG--L--HHWS--------SN---HG-LRA-H-----------------------------------------
PPI00075540                      ---RS-LLG--F--HRWN--------LN---HG-LRA-H-----------------------------------------
PSI00004251                      ---RS-LLG--F--HHLS--------SN---HG-LRA-H-----------------------------------------
PSY00003246                      ---RS-LLG--F--HHWN--------LN---HG-LRA-H-----------------------------------------
TBA00001604                      --------------------------------------------------------------------------------
PP00066G01460                    --------------------------------------------------------------------------------
MP14G01310                       ---SW-T-------NESR--------EP---AT-LRV-ELHAKGDGGGGVIQTLKRSVVALPGEIVDVATMSAEKLAAFA
MRCC299_08G00100                 ---SS----------VRT--------NA---GS-LRV-ELHAAD----GSVTVLKDSIPVEADEIFDAARLSRAKLTDFV
OL01G00690                       --------------------------------------------------------------------------------
OM_01G06460                      --SWILWSP-----VRCL--------SV---LA-PAA-W-----------------------------------------
OT_03G02850                      --------------------------------------------------------------------------------
ORCC809_01G05860                 --------------------------------------------------------------------------------
BPRRCC1105_01G00570              --------------------------------------------------------------------------------
CNC64A_004G04740                 --------------------------------------------------------------------------------
VC00G15810                       --------------------------------------------------------------------------------
PI00G06470                       --------------------------------------------------------------------------------
RCC4223.05g03080                 --------------------------------------------------------------------------------
AP00G66900                       --------------------------------------------------------------------------------
HE0000G51000                     --------------------------------------------------------------------------------
CV00G78860                       --------------------------------------------------------------------------------
                                                                                                                 

AT2G05710_ACO3                   -----I-RA--V----S-------------------P-VL----------D-RLQRT-F-SSMAS-E-HPF---KGI---
Achn079831                       -----V-RT--D----A-------------------P-VI----------E-RFQRK-I-ATMAS-E-NPF---KGI---
Achn332951                       -----I-RT--D----A-------------------P-VI----------E-RFQRK-I-ATMVS-E-NPF---KGI---
AH008205                         -----I-AT--S----T-------------------P-LV----------E-RFHRQ-I-ATMAS-E-HPY---KGI---
ATR0661G528                      -----I-RS--S----T-------------------I-NL----------D-RFERR-L-ATMAT-Q-NVY---ESI---
AL3G43150                        -----I-RA--V----S-------------------P-VL----------D-RLERT-F-SSMAS-E-HPF---KGI---
Araip.R1DVQ                      -----A-RA--L----A-------------------P-LL----------Q-RFQRS-L-ASMAS-E-NPF---KGN---
Araip.3J27X                      -----I-RA--A----A-------------------P-VL----------E-RFHRK-L-ATAAG-E-NPF---KGN---
Araip.3J27X_1                    -----I-RA--A----A-------------------P-VL----------E-RFHRK-L-ATAAG-E-NPF---KGN---
Bv4_088410_hogm                  --------------------------------------------------------------MAS-E-HPY---KEI---
Bo7g027890                       -----I-RT--A----S-------------------P-VL----------D-RLEKN-F-SSMAS-E-HPF---KGI---
Brara.G00449                     -----I-RT--A----S-------------------P-VL----------D-RLERN-F-SSMAS-EHHPF---KGI---
C.cajan_27309.g                  -----I-RA--V----A-------------------P-AA----------Q-RFRRE-I-ATMAN-E-NPF---SGN---
Carubv10012896m.g                -----I-RA--V----S-------------------P-VL----------D-RLQRT-F-SSMAS-E-HPF---KGI---
CAN.G337.137                     -----I-RT--A----S-------------------P-VI--------------ERK-L-ATMAS-E-HPY---KGI---
Cpa.g.sc87.76                    -----I-RA--V----A-------------------P-AI----------E-RLERK-F-ATMAS-E-HAY---KDI---
AUR62041368                      --------------------------------------------------------------MAA-E-HPY---KEI---
AUR62026967                      -----I-GT--T----S-------------------S-LS----------P-----L-L-RAAPA-E-HPY---KEI---
AUR62026969                      --------------------------------------------------------------MAS-E-HPY---KGI---
Cre01.g042750                    --------------------------------------------------------------------------------
Ca_01932.g                       --------------------------------------------------------------MAT-E-NPF---KSI---
Cla007667.g                      -----I-RA--A----A-------------------P-AI----------E------------PA-E-NPF---QEI---
Ciclev10014140m.g                -----I-RT--V----A-------------------P-AI----------E-RLERA-F-ATMAA-E-HPF---KEI---
Cc05_g04630                      -----I-RT--T----S-------------------P-AC----------N-GFYRK-M-ATMAS-E-NPF---KGT---
COL.COLO4_22493                  --------------------------------------------------------------MAQ-E-NPF---KSI---
MELO3C018816                     -----I-RA--V----A-------------------P-AI----------E-RLHRK-F-SSMAA-E-NPF---KEN---
Cucsa.148530                     -----I-RA--V----A-------------------P-AI----------E-RLHRK-F-SSMAA-E-NPF---KEN---
DCAR_019766                      -----I-RT--A----S-------------------P-LL----------E-RLQRT-F-ATMAA-D-HPF---NGI---
Migut.M01755                     -----I-RS--S----S-------------------P-VL----------E-RFERK-I-ATMAS-E-HPF---NGI---
Eucgr.I02307                     --------------------------------------------------------------MAC-E-NPF---KSI---
FVE23775                         -----I-RA--I----A-------------------P-VV----------E-RVQRR-I-ATMAP-ESHPF---KEH---
Glyma.06G305700                  -----I-TA--V----A-------------------P-VV----------E-RFHRQ-I-ATMAN-E-NPF---KGN---
Glyma.12G098900                  -----I-SA--V----A-------------------P-LV----------E-RFHRE-I-ATMAN-E-NPF---KGN---
Gorai.009G327800                 -----I-RA--V----N-------------------P-VI----------E-RLERK-F-STMAA-E-HPF---KAV---
HBR2128G014                      -----I-RA--V----A-------------------P-VI----------E-RFQRK-I-ATMAP-E-NPF---KGI---
MDO.mRNA.g.3121.6                -----H-RT--V------------------------------------------PAQ-I-ASMAS-E-NPF---KAN---
Manes.12G074600                  -----I-RA--V----A-------------------P-VI----------E-RFQRK-I-ATMAA-E-HPF---KGI---
Mapoly0013s0086                  -----VAGAA-G----G-------------------S-LDS-------RSS-SSSRGY--STMGSSN-NPF---NEV---
Medtr4g048190                    -----I-TA--V----A-------------------P-LV----------E-RFHRK-I-ATMAS-E-NPF---KGN---
NNU_03379                        -----I-RT--A----A-------------------P-VI----------E-RFQRK-I-ATMAS-E-NAF---KGI---
Peaxi162Scf00047g01818           ------------------------------------------------------------MDLGA-E-NPF---KGI---
Pp3c15_25170                     ----------TK----S-------------------T-VGL-------RST-IPGARMA-STQASE--NPF---SSL---
Pp3c9_25990                      -----IL-LLSP----P-------------------P-PS----------PLPFPSTMA-SSPASK--NPF---SNL---
Pp3c15_25560                     -----SPRALSP----T-------------------M-VPT-------TTT-VPGSRMA-STQASE--NPF---SSL---
Prupe.3G217300                   -----I-RA--V----A-------------------P-VI----------E-QFQRK-M-ASMAS-E-NPF---KAN---
Pbr018101.1.g                    -----I-RA--V----A-------------------P-VI----------E-QFQRK-I-ASMAS-E-NPF---KAN---
RCO.g.29600.000017               -----I-RT--A----S-------------------P-VI----------E-RFQRK-I-STMAA-E-HPF---KGI---
Tp3g24150                        -----I-RA--V----S-------------------P-VL----------D-RLERN-F-SSMAS-E-HPF---KGI---
SMO244G0056                      ---------------------------------------H----------S-QELKYFS-LDSFFAA-NPY---KNL---
Solyc12g005860.1                 -----I-RT--A----AVT-----------------P-VL----------N-NFRRK-L-TTMAS-G-NPF---KGI---
PGSC0003DMG400008740             -----I-RT--A----AVT-----------------P-VL----------N-NFHRK-L-TTMAS-E-NPF---KGI---
THA.LOC104808872                 -----I-RA--V----S-------------------P-VL----------E-RLEKT-F-STMAE---HPF---KGI---
TCA.TCM_011347                   -----I-RA--V----T-------------------P-VI----------E-RLERK-F-ATMAS-E-HPF---KAV---
TPR.G4627                        -----V-RA--V----A-------------------P-VV----------E-RFHRK-I-ATMAG-E-NPF---KGN---
UGI.Scf00011.1682                -----I-RA--A----S-------------------P-VL----------Q-RFERK-I-ASMAS-E-HPF---SGI---
Vradi05g22550                    -----I-RA--V----A-------------------P-LI----------E-RFHRK-I-ATS-----------------
Zm00001d049409                   -----I-GAA------V-------------------P-AV----------E-QFQRR-M-ATQAT-V-HAF---KDI---
ZJU.LOC107433052                 -----A-RT--T----S-------------------P-FI----------E-RFERN-M-ATAAS-D-HAF---KGI---
Aco008433                        -----I-RS--S------A-----------------A-VI----------E-RFERK-M-STVAT-E-NAF---KDI---
Aco014852                        -----I-RS--S------A-----------------A-VI----------E-RFERK-M-ATVAT-E-NPF---KDI---
ASH_gene13615                    --------------------------------------------------------------MAS-I-NPF---KDI---
evm.TU.AsparagusV1_07.3784.V1.1  -----S-RSI-S------L-----------------A-VA----------G-RFERR-M-ATLAT-D-HAF---QGV---
Bradi3g15050                     -----I-GAV-A----A-------------------PAAG----------T-SFHRR-RMATSAT-E-HAF---KNI---
CALSI_Maker00002785              -----I-HL--SVAVAG-------------------A-VA----------Q-RFERR-F-ATMAA-R-NSY---ESI---
Pgl_GLEAN_10022029               --------------------------------------------------------------------------------
p5.00_sc00038_p0066              -----I-RS--S------A-----------------V-VI----------E-RFQRK-M-ATLAT-E-NPF---KNI---
HORVU4Hr1G080640                 -----A-RS--S----S-------------------S-AA----------A-VFERR-F-ASAAT-K-NSY---DEI---
LP034099                         -----I-GAA-V----A-------------------P-AV----------E-RVHRR-M-AASAT-E-HAF---KSI---
MCO14G009                        EAELQR-AA--K------DGVMVSLHLKATMMKVSDP-ILFGAVVATYFKK-AFEKH-ADSLASV-DANPNNGLKSVLDA
Misin02G480600                   -----A-RS--A----S-------------------S-AA----------A-VFERR-F-ASAAT-R-NSY---DEI---
Ma05_g00640                      -----I-RS--S------S-----------------T-VI----------Q-LFDRK-M-TTTAT-E-NVF---KDV---
Ma09_g30860                      -----I-RS--S------A-----------------A-VI----------E-RFDRK-M-ATVAT-E-NVF---KDV---
Oropetium_20150105_22676         -----A-RS--A----S-------------------S-AT----------A-VFERR-F-ASAAT-K-NSY---DEI---
OB08G15410                       -----I-GA--V----A-------------------P-AV----------E-RFQRR-MAATAAA-E-HPF---KNI---
OsR498G0815345200.01             -----I-GA--V----A-------------------P-AV----------E-RVHRR-MAATAAA-E-HPF---KNI---
LOC_Os08g09200                   -----I-GA--V----A-------------------P-AV----------E-RVHRR-MAATAAA-E-HPF---KNI---
PEQU_10813                       -----V-RS--S----A-------------------A-VA----------D-RFERR-F-ATTAT-R-NSY---EGI---
PH01002268G0030                  -----------------------------------------------------------MATAAT-E-HAF---KNI---
PAB00053595                      -----A-RS--A------A-----------------A-VL----------S-PVERK-M-STMAT-E-NAF---KHI---
Potri.014G153400                 -----I-RA--V----A-------------------P-FV----------E-RFQRK-I-ATMAP-E-HPF---KGI---
Potri.002G229200                 -----I-RA--V----A-------------------P-VV----------E-RFQRK-I-ATMAH-E-HPF---KGI---
Sspon.06G0023260-1B              -----I-GAA-A----V-------------------P-AV----------E-RFQRR-M-ATQAT-E-HAF---KDI---
Sspon.06G0023260-3D              -----I-GAA-A----V-------------------P-AV----------E-RFQRR-M-ATQAT-E-HAF---KDI---
Sspon.06G0009770-4D              -----I-GAA-A----V-------------------P-AV----------E-RFQRR-M-ATQAT-E-HAF---KDI---
gene33919                        -----VA-QA-G------------------------V-LT----------A-PGQRRSS-RDYSSSA-NPY---KNL---
gene34640                        -----VA-QA-G------------------------V-LT----------A-PGQRRSS-RDYSSSA-NPY---KNL---
Seita.6G036900                   -----I-GAA------V-------------------P-AV----------E-RLQRR-M-ATQAT-E-HAF---KNI---
Solyc07g052350.2                 -----I-RT--A----A-------------------P-AL----------N-GFHRK-L-ATMAA-E-NPF---KGI---
Sobic.007G068100                 -----I-GAA-A----V-------------------P-AV----------E-RFQRR-M-ATQAT-E-HAF---KDI---
Spipo14G0049300                  -----A-KA--S------A-----------------A-VI----------E-RFQRK-I-ATMDD-G-NAF---KDI---
TraesCS6D02G384200               -----R-G-S-V----A-------------------P-AV----------A-RFQRR-M-AVSGT-E-HAY---SNI---
TRITD6Av1G221580                 -----G-R----------------------------G-SV----------A-RFQRR-M-AASGT-E-HAY---SNI---
GSVIVG01037657001                -----I-RA--A----A-------------------P-VI----------E-RFERK-M-ATIAS-E-HPF---KGI---
Zm00001d049409_1                 -----I-GAA------V-------------------P-AV----------E-QFQRR-M-ATQAT-V-HAF---KDI---
Zm00007a00032259                 -----A-RS--A----S-------------------S-AA----------A-VFERR-F-ASAAT-R-NSY---DEI---
Zm00008a015468                   ----------------------------------------------------------M-ATQAT-V-HAF---KDI---
Zosma398g00030                   -----I-RS--S----A-------------------M-VT----------E-RFERK-F-SSMAT-K-NSY---EGI---
Zjn_sc00002.1.g15250.1.sm.mkhc   -----L-VE--F----S----------------------------------------------PT-K-NSY---GEI---
CMI00008259                      -----A-RS--S------A-----------------A-VV----------S-QFERK-F-SSMAS-E-NAY---KDL---
GBI00025984                      -----A-RS--S------A-----------------A-IL----------S-RFERK-M-STMAT-E-NAY---KDI---
PGL00022045                      -----A-RS--A------A-----------------A-VL----------S-PVERK-M-STMAT-E-NAF---KHI---
PME00048946                      -----A-RS--S------A-----------------A-VL----------S-PVERK-M-STMAT-E-NAF---KHI---
PPI00075540                      -----A-RS--S------A-----------------A-VL----------S-PVERK-M-STMAT-E-NAF---KHI---
PSI00004251                      -----A-RS--A------A-----------------A-VL----------S-PVERK-M-STMAT-E-NAF---KHI---
PSY00003246                      -----A-RS--S------A-----------------A-VL----------S-PVERK-M-STMAT-E-NAF---KHI---
TBA00001604                      --------------------------------------------------------------MAT-E-SAY---KDI---
PP00066G01460                    ---------------------------------------------------------MA-STQASE--NPF---SSL---
MP14G01310                       EETLRQ-AA--K------DDVMVSLHLKATMMKVSDP-VLFGTVVRTYFAD-AFEKH-ASALESV-GANADNGLGAVLDA
MRCC299_08G00100                 EAELQR-AA--K------DGVMVSLHLKATMMKVSDP-ILFGAVVATYFKK-AFEKH-ADSLASV-DANPNNGLKSVLDA
OL01G00690                       --------------------------------------------------------------------------------
OM_01G06460                      -----I-DGA-S-----TR-----------------R-HI-----------ATTT--TT-TTSAM-T-SA----LRT---
OT_03G02850                      --------------------------------------------------------------------------------
ORCC809_01G05860                 --------------------------------------------------------------------------------
BPRRCC1105_01G00570              --------------------------------------------------------------------------------
CNC64A_004G04740                 --------------------------------------------------------------------------QMQ---
VC00G15810                       --------------------------------------------------------------------------------
PI00G06470                       --------------------------------------------------------------------------------
RCC4223.05g03080                 --------------------------------------------------------------------------------
AP00G66900                       --------------------------------------------------------------------------------
HE0000G51000                     --------------------------------------------------------------------------------
CV00G78860                       --------------------------------------------------------------------------------
                                                                                                                 

AT2G05710_ACO3                   FTT------LP--KPG--G-GEFGKFYSLPALNDPRV--------------------D-KLP------------------
Achn079831                       FTS------LP--KPG--G-GEFGKFYSLPALNDPRI--------------------D-KLP------------------
Achn332951                       FTS------LP--KPG--G-GEFGKFYSLPALNDPRI--------------------D-KLP------------------
AH008205                         FTS------LP--KPG--G-GEFGKFYSLPALNDPRI--------------------D-KLP------------------
ATR0661G528                      LTS------LP--KPS--G-GEFGKYYSLPSLNDPRI--------------------D-KLP------------------
AL3G43150                        FTT------LP--KPG--G-GEFGKFYSLPALNDPRI--------------------D-KLP------------------
Araip.R1DVQ                      LTS------LP--KPG--G-GEFGKFYSLPSLNDPRV--------------------D-KLP------------------
Araip.3J27X                      LTS------LP--KPG--G-GEFGKYYSLPSLKDPRI--------------------D-RLP------------------
Araip.3J27X_1                    LTS------LP--KPG--G-GEFGKYYSLPSLKDPRI--------------------D-RLP------------------
Bv4_088410_hogm                  FTS------LP--KPG--G-GEFGKFYSLPALNDPRV--------------------E-KLP------------------
Bo7g027890                       LTT------LP--KPG--G-GEFGKFYSLPALNDSRI--------------------D-KLP------------------
Brara.G00449                     FTT------LP--KPG--G-GEFGKFYSLPALNDPRI--------------------D-KLP------------------
C.cajan_27309.g                  LTS------LP--KPG--G-GEFGKFYSLPSLNDPRI--------------------D-RLP------------------
Carubv10012896m.g                FTA------LP--KPG--G-GEFGKFYSLPALNDPRI--------------------D-KLP------------------
CAN.G337.137                     FTS------LP--KTG--G-GEFGKFYSLPALNDPRI--------------------D-KLP------------------
Cpa.g.sc87.76                    LTS------LP--KPG--G-GEFGKFYRLPALNDPRI--------------------D-KLP------------------
AUR62041368                      FTS------LP--KPG--G-GEFGKYYSLPGLNDPRV--------------------E-KLP------------------
AUR62026967                      FTS------LP--KPG--G-GEFGKYYSLPGLNDPRV--------------------E-KLP------------------
AUR62026969                      FTS------LP--KSG--G-GEFGKYYSLPGLNDPRV--------------------E-KLP------------------
Cre01.g042750                    --------------------------------------------------------------------------------
Ca_01932.g                       LKT------LE--KPG--GDGHFGNYYSLPALNDSRI--------------------D-ELP------------------
Cla007667.g                      LTS------LP--KPG--G-GEFGKYYSLPSLNDPRI--------------------D-KLP------------------
Ciclev10014140m.g                LTA------LP--KPG--G-GEFGKFYSLPALNDPRI--------------------E-KLP------------------
Cc05_g04630                      LTS------LP--KPG--G-GEFGKFYSLPALNDPRI--------------------D-KLP------------------
COL.COLO4_22493                  LKT------LE--KPD--G-GHFGEYYSLPALNDPRI--------------------D-KLP------------------
MELO3C018816                     LTS------LP--KPG--G-GEFGKYYSLPSLNDPRI--------------------D-KLP------------------
Cucsa.148530                     LTS------LP--KPG--G-GEFGKYYSLPSLNDPRI--------------------D-KLP------------------
DCAR_019766                      ATS------LP--KPG--G-GEFGKFYSLPALNDPRI--------------------E-KLP------------------
Migut.M01755                     LSG------LP--KPE--G-GEFGKFYSLPALNDPRI--------------------D-KLP------------------
Eucgr.I02307                     LKT------LE--RPG--G-GEFGTYFSLPALGDSRI--------------------D-RLP------------------
FVE23775                         LTS------LP--KPG--G-GEYGKFYSLTSLKDPRI--------------------D-RLP------------------
Glyma.06G305700                  LTS------LP--KPG--G-GEFGKFYSLPSLNDPRI--------------------D-RLP------------------
Glyma.12G098900                  LTS------LP--KPG--G-GEFGKFYSLPSLNDPRI--------------------D-RLP------------------
Gorai.009G327800                 LTS------LP--KPG--G-GEFGKFYSLPALNDPRI--------------------D-KLP------------------
HBR2128G014                      FTS------LP--KPG--G-GEFGKFYSLPALNDPRI--------------------D-KLP------------------
MDO.mRNA.g.3121.6                LTS------LP--KPG--G-GEFGKFYSLPSLNDPRI--------------------D-KLP------------------
Manes.12G074600                  FTT------LP--KPG--G-GEFGKFYSLPALNDPRI--------------------D-KLP------------------
Mapoly0013s0086                  LTD------LP--KPG--G-GSYGKFYSLPKLGDKRI--------------------D-KLP------------------
Medtr4g048190                    LTS------LP--KPG--G-GEFGKFYSLPSLNDPRI--------------------D-KLP------------------
NNU_03379                        LTS------LP--KPG--G-GEFGKFYSLPALNDPRI--------------------D-KLP------------------
Peaxi162Scf00047g01818           LTG------LP--KPG--G-GEFGNYYSLPALNDPRI--------------------D-KLP------------------
Pp3c15_25170                     ITD------LP--KPD--G-GSYGKFYSLVKLNDPRV--------------------D-SLP------------------
Pp3c9_25990                      VTD------LP--KAS--G-GSYGQYYSLVKLNDPRV--------------------D-ELP------------------
Pp3c15_25560                     ITD------LP--KPD--G-GSYGKFYSLVKLNDPRV--------------------D-SLP------------------
Prupe.3G217300                   LTS------LP--KPG--G-GEFGKFYSLPSLNDPRI--------------------D-RLP------------------
Pbr018101.1.g                    LTS------LP--KPG--G-GEFGKFYSLPSLNDPRI--------------------D-KLP------------------
RCO.g.29600.000017               VTP------LP--KPG--G-GEFGKFYSLPALNDPRI--------------------D-KLP------------------
Tp3g24150                        FTT------LP--KPG--G-GEFGKFYSLPALNDPRI--------------------D-KLP------------------
SMO244G0056                      VKP------LE--G--------HGKYYSLPALNDPRV--------------------D-KLP------------------
Solyc12g005860.1                 LTS------LP--KPG--G-GEFGKYYSLPALNDPRI--------------------D-KLP------------------
PGSC0003DMG400008740             LTS------LP--KPG--G-GEFGKYYSLPALNDPRI--------------------D-KLP------------------
THA.LOC104808872                 FTS------LP--KPG--G-GEFGKFYSLPALNDPRI--------------------D-KLP------------------
TCA.TCM_011347                   LTS------LP--KPG--G-GEFGKFYSLPALNDPRI--------------------D-KLP------------------
TPR.G4627                        LTS------LP--KPG--G-GEFGKFYSLPSLNDPRI--------------------D-KLP------------------
UGI.Scf00011.1682                LSS------LP--KQG--G-GEFGKYYSLPALNDPRI--------------------D-KLP------------------
Vradi05g22550                    ---------------------------------------------------------D-RLP------------------
Zm00001d049409                   LTS------LP--KPG--G-GEYGKFYSLPALNDPRI--------------------D-KLP------------------
ZJU.LOC107433052                 LTG------LP--KPG--G-GEFGKFFSLPALNDPRI--------------------E-RLP------------------
Aco008433                        LTS------LP--RPG--G-GEYGKFYSLPALNDPRI--------------------G-RLP------------------
Aco014852                        LTG------LS--KPG--G-GEHGKYYSLPGLNDPRI--------------------D-RLP------------------
ASH_gene13615                    LTS------LP--KPG--G-GEFGKYYSFPALNDSRI--------------------D-KLP------------------
evm.TU.AsparagusV1_07.3784.V1.1  LTS------LP--RPG--GGGEFGKYYSLPALNDPRV--------------------D-KLP------------------
Bradi3g15050                     LTS------LP--KPG--G-GEFGKFYSLPALNDPRI--------------------D-KLP------------------
CALSI_Maker00002785              LTS------LS--KPG--G-GEFGKYYSLPALNDPRI--------------------D-RLP------------------
Pgl_GLEAN_10022029               --------------------------------------------------------------------------------
p5.00_sc00038_p0066              LTS------LP--KPR--G-GEFGKFYSLPALNDPRI--------------------D-KLP------------------
HORVU4Hr1G080640                 LTS------LA--KPG--GGADFGKYYSLPALADPRI--------------------D-RLP------------------
LP034099                         LTS------LP--KPG--G-GEYGKFYSLPALNDPRI--------------------D-KLP------------------
MCO14G009                        VKS------LP--NAAEIA-ADFAACYTQP--DRPKVAMVDSDKGITNLHVPSDVIIDASMPAMIRDGGKMWNKDGELED
Misin02G480600                   LTG------LK--RPG--GGDELGKYYSLPALSDPRI--------------------D-RLP------------------
Ma05_g00640                      LTS------LP--KPE--G-GEYGKYYSLPALNDPRI--------------------D-RLP------------------
Ma09_g30860                      LTS------LP--KTG--G-GEYGKYYSLPALNDPRI--------------------D-RLP------------------
Oropetium_20150105_22676         LTS------LG--KPG--GGAEFGKYYSLPALSDSRI--------------------D-RLP------------------
OB08G15410                       LTT------LP--KPG--G-GEYGKFYSLPALNDPRI--------------------D-KLP------------------
OsR498G0815345200.01             LTT------LP--KPG--G-GEYGKFYSLPALNDPRI--------------------D-KLP------------------
LOC_Os08g09200                   LTT------LP--KPG--G-GEYGKFYSLPALNDPRI--------------------D-KLP------------------
PEQU_10813                       LTP------LV--KPG--G-GEFGKYYSLPALNDPRI--------------------D-RLP------------------
PH01002268G0030                  LTS------LP--KPG--G-GEYGKFYSLPALNDPRI--------------------D-KLP------------------
PAB00053595                      LTS------LP--KPG--G-GEFGKYYSLAALNDPRT--------------------D-KLP------------------
Potri.014G153400                 FTS------LP--KPG--G-GEFGKFYSLPALNDPRI--------------------D-KLP------------------
Potri.002G229200                 FTS------LP--KPG--G-GEFGKFYSLPALNDPRI--------------------E-KLP------------------
Sspon.06G0023260-1B              LTS------LP--KPG--G-GEYGKFYNLPALNDPRI--------------------D-KLP------------------
Sspon.06G0023260-3D              LTS------LP--KPG--G-GEYGKFYSLPALNDPRI--------------------D-KLP------------------
Sspon.06G0009770-4D              LTS------LP--KPG--G-GEYGKFYSLPALNDPRI--------------------D-KLP------------------
gene33919                        VKP------LE--G--------HGKYYSLPALNDPRV--------------------D-KLP------------------
gene34640                        VKP------LE--G--------HGKYYSLPALNDPRV--------------------E-KLP------------------
Seita.6G036900                   LTS------LP--KPG--G-GEYGKFYSLPALNDPRI--------------------E-KLP------------------
Solyc07g052350.2                 LTG------LP--KPG--G-GEFGKFYSLPALNDPRI--------------------D-KLP------------------
Sobic.007G068100                 LTS------LP--KPG--G-GEYGKFYSLPALNDPRI--------------------D-KLP------------------
Spipo14G0049300                  FTS------LP--KPG--G-GEFGKYYSLPALNDPRI--------------------G-KLP------------------
TraesCS6D02G384200               LTS------LP--KPE--G-GEYGKFYSLPALNDPRI--------------------D-KLP------------------
TRITD6Av1G221580                 LTS------LP--KPE--G-GEYGKFYSLPALNDPRI--------------------D-KLP------------------
GSVIVG01037657001                LTS------VP--KPG--G-GEFGKFYSLPALNDPRI--------------------D-KLP------------------
Zm00001d049409_1                 LTS------LP--KPG--G-GEYGKFYSLPALNDPRI--------------------D-KLP------------------
Zm00007a00032259                 LTG------LA--KPG--GGEEFGKYYSLPALSDPRI--------------------D-RLP------------------
Zm00008a015468                   LTS------LP--KPG--G-GEYGKFYSLPALNDPRI--------------------D-KLP------------------
Zosma398g00030                   LTS------LA--KPG--G-GEFGKYFSLPALNDPRI--------------------E-KLP------------------
Zjn_sc00002.1.g15250.1.sm.mkhc   LTS------LG--KPG--GGAEFGKYYSLPALSDPRI--------------------E-RLP------------------
CMI00008259                      LTS------LP--KPG--G-GEYGKYYSLAALNDPRT--------------------D-KLP------------------
GBI00025984                      LTS------LP--KPG--G-GEYGKFYSLTALNDPRT--------------------D-KLP------------------
PGL00022045                      LTS------LP--KPG--G-GEFGKYYSLADLNDPRT--------------------D-KLP------------------
PME00048946                      LTS------LP--KPG--G-GEFGKYYSLAALNDPRT--------------------D-KLP------------------
PPI00075540                      LTG------LP--KPG--G-GEFGKYYSLTALNDPRT--------------------D-RLP------------------
PSI00004251                      LTS------LP--KPG--G-GEFGKYYSLAALNDPRT--------------------D-KLP------------------
PSY00003246                      LTG------LP--KPG--G-GEFGKYYSLTALNDPRT--------------------D-RLP------------------
TBA00001604                      LTS------LP--KAG--G-GEFGKYYSLTALNDPRT--------------------D-KLP------------------
PP00066G01460                    ITD------LP--KPD--G-GSYGKFYSLVKLNDPRV--------------------D-SLP------------------
MP14G01310                       IKN------LPDADRAEVE-ASIAATYASS--NRPRVAMVDSDKGITNFHVPSDVIIDASMPAMIRDGGRMWNADGELED
MRCC299_08G00100                 VKS------LP--NAAEIA-ADFAACYTQP--DRPKVAMVDSDKGITNLHVPSDVIIDASMPAMIRDGGKMWNKDGELED
OL01G00690                       --------------------------------------------------------------------------------
OM_01G06460                      YAL------AR--PRA--APTASARRAASVRAGRSAS--------------------V-RAS------------------
OT_03G02850                      MAL------AR--ARV--TPCARRSRARNPSGWRRRA--------------------A-VTE------------------
ORCC809_01G05860                 --------------------------------------------------------------------------------
BPRRCC1105_01G00570              SGK------KK--SVL--AAIKIGRHPTSHRRASLFS--------------------S-ISP------------------
CNC64A_004G04740                 RQALRTPGGVA--GRC-------PARVSCVA-APPTP---------------------SRTP------------------
VC00G15810                       --------------------------------------------------------------------------------
PI00G06470                       --------------------------------------------------------------------------------
RCC4223.05g03080                 --------------------------------------------------------------------------------
AP00G66900                       --------------------------------------------------------------------------------
HE0000G51000                     --------------------------------------------------------------------------------
CV00G78860                       --------------------------------------------------------------------------------
                                                                                                                 

AT2G05710_ACO3                   -------YSI--------------------------------------------------------------RILLESAI
Achn079831                       -------YSV--------------------------------------------------------------RILLESAI
Achn332951                       -------YSV--------------------------------------------------------------RILLESAI
AH008205                         -------YSI--------------------------------------------------------------RILLESAI
ATR0661G528                      -------YSI--------------------------------------------------------------RILLESAI
AL3G43150                        -------YSI--------------------------------------------------------------RILLESAI
Araip.R1DVQ                      -------YSI--------------------------------------------------------------RILLESAI
Araip.3J27X                      -------YSI--------------------------------------------------------------RILLESAL
Araip.3J27X_1                    -------YSI--------------------------------------------------------------RILLESAL
Bv4_088410_hogm                  -------YSI--------------------------------------------------------------RILLESAI
Bo7g027890                       -------YSI--------------------------------------------------------------RILLESAI
Brara.G00449                     -------YYI--------------------------------------------------------------RILLESAI
C.cajan_27309.g                  -------YSI--------------------------------------------------------------RILLESAI
Carubv10012896m.g                -------YSI--------------------------------------------------------------RILLESAI
CAN.G337.137                     -------FSI--------------------------------------------------------------RILLESAV
Cpa.g.sc87.76                    -------YSI--------------------------------------------------------------RILLESAI
AUR62041368                      -------YSI--------------------------------------------------------------RILLESAI
AUR62026967                      -------YSI--------------------------------------------------------------RILLESAI
AUR62026969                      -------YSI--------------------------------------------------------------RILLESAI
Cre01.g042750                    --------------------------------------------------------------------------------
Ca_01932.g                       -------YSI--------------------------------------------------------------RILLESAI
Cla007667.g                      -------YSI--------------------------------------------------------------RILLESAI
Ciclev10014140m.g                -------YSI--------------------------------------------------------------RILLESAI
Cc05_g04630                      -------YSI--------------------------------------------------------------RILLESAI
COL.COLO4_22493                  -------YSI--------------------------------------------------------------KILLESAI
MELO3C018816                     -------YSI--------------------------------------------------------------RILLESAI
Cucsa.148530                     -------YSI--------------------------------------------------------------RILLESAI
DCAR_019766                      -------YSI--------------------------------------------------------------RILLESAI
Migut.M01755                     -------YSI--------------------------------------------------------------KILLESAI
Eucgr.I02307                     -------YSI--------------------------------------------------------------RILLESAI
FVE23775                         -------YSI--------------------------------------------------------------RILLESAI
Glyma.06G305700                  -------YSI--------------------------------------------------------------RILLESAI
Glyma.12G098900                  -------YSI--------------------------------------------------------------RILLESAI
Gorai.009G327800                 -------YSI--------------------------------------------------------------RILLESAV
HBR2128G014                      -------YSV--------------------------------------------------------------RILLESAI
MDO.mRNA.g.3121.6                -------YSI--------------------------------------------------------------RILLESAI
Manes.12G074600                  -------YSI--------------------------------------------------------------RILLESAI
Mapoly0013s0086                  -------YSI--------------------------------------------------------------RILLESAV
Medtr4g048190                    -------YSI--------------------------------------------------------------RILLESAI
NNU_03379                        -------YSI--------------------------------------------------------------RILLESAI
Peaxi162Scf00047g01818           -------YSI--------------------------------------------------------------RILLESAI
Pp3c15_25170                     -------YSI--------------------------------------------------------------RYLLEAAI
Pp3c9_25990                      -------YSI--------------------------------------------------------------RYLLESAI
Pp3c15_25560                     -------YSI--------------------------------------------------------------RYLLEAAI
Prupe.3G217300                   -------YSI--------------------------------------------------------------RILLESAI
Pbr018101.1.g                    -------YSI--------------------------------------------------------------RILLESAI
RCO.g.29600.000017               -------YSI--------------------------------------------------------------RILLESAI
Tp3g24150                        -------YSI--------------------------------------------------------------RILLESAI
SMO244G0056                      -------YSI--------------------------------------------------------------KILLESCI
Solyc12g005860.1                 -------YSI--------------------------------------------------------------RILLESAI
PGSC0003DMG400008740             -------YSI--------------------------------------------------------------RILLESAI
THA.LOC104808872                 -------YSI--------------------------------------------------------------RILLESAI
TCA.TCM_011347                   -------YSI--------------------------------------------------------------RILLESAV
TPR.G4627                        -------YSI--------------------------------------------------------------RILLESAI
UGI.Scf00011.1682                -------YSI--------------------------------------------------------------RILLESAI
Vradi05g22550                    -------YSI--------------------------------------------------------------RILLESAI
Zm00001d049409                   -------YSV--------------------------------------------------------------RILLESAI
ZJU.LOC107433052                 -------YSI--------------------------------------------------------------KILLESAI
Aco008433                        -------YSI--------------------------------------------------------------RILLESAI
Aco014852                        -------YSI--------------------------------------------------------------RILLESAI
ASH_gene13615                    -------YSI--------------------------------------------------------------RILLESAI
evm.TU.AsparagusV1_07.3784.V1.1  -------YSI--------------------------------------------------------------RILLESAI
Bradi3g15050                     -------YSI--------------------------------------------------------------RILLESAI
CALSI_Maker00002785              -------YSI--------------------------------------------------------------RILLESAI
Pgl_GLEAN_10022029               --------------------------------------------------------------------------------
p5.00_sc00038_p0066              -------YSI--------------------------------------------------------------RILLESAI
HORVU4Hr1G080640                 -------YSI--------------------------------------------------------------RILLESAI
LP034099                         -------YSI--------------------------------------------------------------RILLESAI
MCO14G009                        VVCLIPDRSYASVFQTCIDDCKANGKFDVSSMGSVANVGLMAKKAEEYGSHDKTFQISADGVVKVV-ADDSDEVVFEHDV
Misin02G480600                   -------YSI--------------------------------------------------------------RILLESAI
Ma05_g00640                      -------YSI--------------------------------------------------------------RILLESAI
Ma09_g30860                      -------YSI--------------------------------------------------------------RILLESAI
Oropetium_20150105_22676         -------YSI--------------------------------------------------------------RILLESAI
OB08G15410                       -------YSI--------------------------------------------------------------RILLESAI
OsR498G0815345200.01             -------YSI--------------------------------------------------------------RILLESAI
LOC_Os08g09200                   -------YSI--------------------------------------------------------------RILLESAI
PEQU_10813                       -------YSI--------------------------------------------------------------KILLESAI
PH01002268G0030                  -------YSI--------------------------------------------------------------RILLESAI
PAB00053595                      -------YSV--------------------------------------------------------------RILLESAI
Potri.014G153400                 -------YSI--------------------------------------------------------------RILLESAI
Potri.002G229200                 -------YSI--------------------------------------------------------------RILLESAI
Sspon.06G0023260-1B              -------YSI--------------------------------------------------------------RILLESAI
Sspon.06G0023260-3D              -------YSI--------------------------------------------------------------RILLESAI
Sspon.06G0009770-4D              -------YSI--------------------------------------------------------------RILLESAI
gene33919                        -------YSI--------------------------------------------------------------KILLESCI
gene34640                        -------YSI--------------------------------------------------------------KILLESCI
Seita.6G036900                   -------YSI--------------------------------------------------------------RILLESAI
Solyc07g052350.2                 -------YSI--------------------------------------------------------------RILLESAI
Sobic.007G068100                 -------YSI--------------------------------------------------------------RILLESAI
Spipo14G0049300                  -------YSI--------------------------------------------------------------RILLESAI
TraesCS6D02G384200               -------YSI--------------------------------------------------------------RILLESAI
TRITD6Av1G221580                 -------YSI--------------------------------------------------------------RILLESAI
GSVIVG01037657001                -------YSI--------------------------------------------------------------RILLESAI
Zm00001d049409_1                 -------YSV--------------------------------------------------------------RILLESAI
Zm00007a00032259                 -------YSI--------------------------------------------------------------RILLESAI
Zm00008a015468                   -------YSI--------------------------------------------------------------RILLESAI
Zosma398g00030                   -------YSI--------------------------------------------------------------RILLESAI
Zjn_sc00002.1.g15250.1.sm.mkhc   -------YSI--------------------------------------------------------------RILLESAI
CMI00008259                      -------YSI--------------------------------------------------------------RILLEAAI
GBI00025984                      -------YSV--------------------------------------------------------------RILLESAI
PGL00022045                      -------YSV--------------------------------------------------------------RILLESAI
PME00048946                      -------YSV--------------------------------------------------------------RILLESAI
PPI00075540                      -------YSV--------------------------------------------------------------RILLESAI
PSI00004251                      -------YSV--------------------------------------------------------------RILLESAI
PSY00003246                      -------YSV--------------------------------------------------------------RILLESAI
TBA00001604                      -------YSI--------------------------------------------------------------RILLESAI
PP00066G01460                    -------YSI--------------------------------------------------------------RYLLEAAI
MP14G01310                       VVCVIPDRSYAAVFAACVDDCKKRGKFDVSTMGSVSNVGLMARKAEEYGSHDKTFVIERDGVVKVFNGDDDDDVVFEHAV
MRCC299_08G00100                 VVCLIPDRSYASVFQTCIDDCKANGKFDVSSMGSVANVGLMAKKAEEYGSHDKTFQISADGVVKVV-ADDSDEVVFEHDV
OL01G00690                       ---------------------------------------------------------------------MYDKIIDDHRV
OM_01G06460                      -------ASA---------------------------------------------------------QTMYDKIINDHRV
OT_03G02850                      -------ATA---------------------------------------------------------RTMYDKIVADHAV
ORCC809_01G05860                 ---------------------------------------------------------------------MYDKIIEDHKV
BPRRCC1105_01G00570              -------KAG---------------------------------------------------------MTMYDKIVRDHTI
CNC64A_004G04740                 -------AST--------------------------------------------------------------GAV-----
VC00G15810                       --------------------------------------------------------------------------------
PI00G06470                       --------------------------------------------------------------------------------
RCC4223.05g03080                 --------------------------------------------------------------------------------
AP00G66900                       --------------------------------------------------------------------------------
HE0000G51000                     --------------------------------------------------------------------------------
CV00G78860                       --------------------------------------------------------------------------------
                                                                                                                 

AT2G05710_ACO3                   RNCDNFQVTKEDVEKIIDWEK-----------------------------------------------------------
Achn079831                       RNCDNFQVTKADVEKIIDWEN-----------------------------------------------------------
Achn332951                       RNCDNFQVTKADVEKIIDWEN-----------------------------------------------------------
AH008205                         RNCDGFQVTKDDVEKIIDWEN-----------------------------------------------------------
ATR0661G528                      RNCDDFEVKKNDVEKIIDWEN-----------------------------------------------------------
AL3G43150                        RNCDNFQVTKEDVEKIIDWEK-----------------------------------------------------------
Araip.R1DVQ                      RNCDNFQVKKEDVEKIIDWEN-----------------------------------------------------------
Araip.3J27X                      RNCDNFQVSKEDVEKIIDWEN-----------------------------------------------------------
Araip.3J27X_1                    RNCDNFQVSKEDVEKIIDWEN-----------------------------------------------------------
Bv4_088410_hogm                  RNCDGFQVTKDDVEKIIDWEN-----------------------------------------------------------
Bo7g027890                       RNCDNFQVTKEDVEKIIDWEK-----------------------------------------------------------
Brara.G00449                     RNCDNFQVTKEDVEKIIDWEK-----------------------------------------------------------
C.cajan_27309.g                  RNCDNFQVKKEDVEKILDWEN-----------------------------------------------------------
Carubv10012896m.g                RNCDNFQVTKEDVEKIIDWEK-----------------------------------------------------------
CAN.G337.137                     RNCDNFHVSKDDVEKILDWEN-----------------------------------------------------------
Cpa.g.sc87.76                    RNCDNFQVTKEDVEKIIDWEN-----------------------------------------------------------
AUR62041368                      RNCDGFQVTKEDVEKIIDWEN-----------------------------------------------------------
AUR62026967                      RNCDGFQVTKEDVEKIIDWEN-----------------------------------------------------------
AUR62026969                      RNCDGFQVTKDDVEKIIDWEN-----------------------------------------------------------
Cre01.g042750                    --------------------------------------------------------------------------------
Ca_01932.g                       RNCDEFQVKSDDVEKIIDWKN-----------------------------------------------------------
Cla007667.g                      RNCDNFQVKKEDVEKIIDWEN-----------------------------------------------------------
Ciclev10014140m.g                RNCDNFQVKKEDIEKIIDWEN-----------------------------------------------------------
Cc05_g04630                      RNCDGFQVKKEDVEKIIDWEN-----------------------------------------------------------
COL.COLO4_22493                  RNCDEFQVKSADVEKIIDWEN-----------------------------------------------------------
MELO3C018816                     RNCDNFQVKKEDVEKIIDWEN-----------------------------------------------------------
Cucsa.148530                     RNCDNFQVKKEDVEKIIDWEN-----------------------------------------------------------
DCAR_019766                      RNCDNFQVTKADVEKIIDWEK-----------------------------------------------------------
Migut.M01755                     RNCDNFQVTKEDVEKIIDWEN-----------------------------------------------------------
Eucgr.I02307                     RNCDEFQVKSKDVEKIIDWEN-----------------------------------------------------------
FVE23775                         RNCDNFQVKKEDVEKILDWEI-----------------------------------------------------------
Glyma.06G305700                  RNCDNFQVKKEDVEKILDWEN-----------------------------------------------------------
Glyma.12G098900                  RNCDNFQVKKEDVEKILDWEN-----------------------------------------------------------
Gorai.009G327800                 RNCDNFQVKEEDVEKIIDWQN-----------------------------------------------------------
HBR2128G014                      RNCDNFQVTKEDVEKIIDWEN-----------------------------------------------------------
MDO.mRNA.g.3121.6                RNCDGFQVKKEDVEKIIDWEK-----------------------------------------------------------
Manes.12G074600                  RNCDNFQVTKEDVEKIIDWEN-----------------------------------------------------------
Mapoly0013s0086                  RNCDNFQVLEKDVEKIIDWEK-----------------------------------------------------------
Medtr4g048190                    RNCDNFQVTKEDVEKIIDWEN-----------------------------------------------------------
NNU_03379                        RNCDNFQVTKEDVEKIIDWEN-----------------------------------------------------------
Peaxi162Scf00047g01818           RNCDNFQVKKEDVEKIIDWEN-----------------------------------------------------------
Pp3c15_25170                     RNCDNFQVTKEDVEKIVDWEK-----------------------------------------------------------
Pp3c9_25990                      RNCDNFQVLEADVEKILDWKV-----------------------------------------------------------
Pp3c15_25560                     RNCDNFQVTKEDVEKIVDWEK-----------------------------------------------------------
Prupe.3G217300                   RNCDNFQVKKEDVEKILDWEK-----------------------------------------------------------
Pbr018101.1.g                    RNCDGFQVKKEDVEKIIDWEK-----------------------------------------------------------
RCO.g.29600.000017               RNCDNFQVTKQDVEKIIDWEN-----------------------------------------------------------
Tp3g24150                        RNCDNFQVTKDDVEKIIDWEK-----------------------------------------------------------
SMO244G0056                      RNCDNFQVTKEDVEKIIDWEN-----------------------------------------------------------
Solyc12g005860.1                 RNCDNFQVKKEDVEKIIDWEN-----------------------------------------------------------
PGSC0003DMG400008740             RNCDNFQVKKEDVEKIIDWEN-----------------------------------------------------------
THA.LOC104808872                 RNCDNFQVTKEDVEKIIDWEN-----------------------------------------------------------
TCA.TCM_011347                   RNCDNFQVKKEDVEKIIDWEN-----------------------------------------------------------
TPR.G4627                        RNCDNFQVTKEDVEKIIDWEN-----------------------------------------------------------
UGI.Scf00011.1682                RNCDNFQVMKEDVEKIIDWEN-----------------------------------------------------------
Vradi05g22550                    RNCDNFQVTKEDVEKIIDWEN-----------------------------------------------------------
Zm00001d049409                   RNCDNFQVTKNDVEKIIDWEN-----------------------------------------------------------
ZJU.LOC107433052                 RNCDDFEVTKDDVKKIIDWEN-----------------------------------------------------------
Aco008433                        RNCDNFQVTKNDVEKIIDWEN-----------------------------------------------------------
Aco014852                        RNCDNFQVTKNDVEKIIDWEN-----------------------------------------------------------
ASH_gene13615                    RNCDNFQVTKNDVEKIINWQN-----------------------------------------------------------
evm.TU.AsparagusV1_07.3784.V1.1  RNCDNFQVTKNDVEKIIDWEN-----------------------------------------------------------
Bradi3g15050                     RNCDDFQVTKNDVEKIIDWEN-----------------------------------------------------------
CALSI_Maker00002785              RNCDEFQVTAKDVEKILDWEN-----------------------------------------------------------
Pgl_GLEAN_10022029               --------------------------------------------------------------------------------
p5.00_sc00038_p0066              RNCDNFQVTNNDVEKIIDWEN-----------------------------------------------------------
HORVU4Hr1G080640                 RNCDEFQVTGKDVEKILDWEN-----------------------------------------------------------
LP034099                         RNCDDFQVTKNDVEKIIDWEN-----------------------------------------------------------
MCO14G009                        AAGDIWRMCQTKDEAVRDWVKLAVQRARLTNTPAVFWLDSSRSHDSVLIDKVNAYLKDHDTSGLDISIKTPKEAIEFSMA
Misin02G480600                   RNCDDFQVTGNDVEKILDWEK-----------------------------------------------------------
Ma05_g00640                      RNCDDFQVTKNDVEKIIDWEN-----------------------------------------------------------
Ma09_g30860                      RNCDNFQVTKNDVEKIIDWEN-----------------------------------------------------------
Oropetium_20150105_22676         RNCDDFQVTGKDVEKIIDWEN-----------------------------------------------------------
OB08G15410                       RNCDNFQVTPNDVEKIIDWEN-----------------------------------------------------------
OsR498G0815345200.01             RNCDNFQVNQNDVEKIIDWEN-----------------------------------------------------------
LOC_Os08g09200                   RNCDNFQVNQNDVEKIIDWEN-----------------------------------------------------------
PEQU_10813                       RNCDEFQVSGKDVEKIIDWEN-----------------------------------------------------------
PH01002268G0030                  RNCDNFQVTKNDVEKIIDWEN-----------------------------------------------------------
PAB00053595                      RNCDNFQVTKNDVEKILDWEN-----------------------------------------------------------
Potri.014G153400                 RNCDNFQVTKDDVEKIIDWEN-----------------------------------------------------------
Potri.002G229200                 RNCDNFQVTKGDVEKIIDWEN-----------------------------------------------------------
Sspon.06G0023260-1B              RNCDNFQVTKNDVEKIIDWEN-----------------------------------------------------------
Sspon.06G0023260-3D              RNCDNFQVTKNDVEKIIDWEN-----------------------------------------------------------
Sspon.06G0009770-4D              RNCDNFQVTKNDVEKIIDWEN-----------------------------------------------------------
gene33919                        RNCDNFQVTKEDVEKIIDWEN-----------------------------------------------------------
gene34640                        RNCDNFQVTKEDVEKIIDWEN-----------------------------------------------------------
Seita.6G036900                   RNCDNFQVTTNDVEKIIDWEN-----------------------------------------------------------
Solyc07g052350.2                 RNCDNFQVKKEDVEKIIDWEN-----------------------------------------------------------
Sobic.007G068100                 RNCDNFQVTKNDVEKIIDWEN-----------------------------------------------------------
Spipo14G0049300                  RNCDNFQVTKNDVEKILDWEN-----------------------------------------------------------
TraesCS6D02G384200               RNCDGFQVTKNDVEKIIDWEN-----------------------------------------------------------
TRITD6Av1G221580                 RNCDGFQVTKNDVEKIIDWEN-----------------------------------------------------------
GSVIVG01037657001                RNCDNFQVTKDDVEKIIDWEN-----------------------------------------------------------
Zm00001d049409_1                 RNCDNFQVTKNDVEKIIDWEN-----------------------------------------------------------
Zm00007a00032259                 RNCDDFQVTGKDVEKILDWEK-----------------------------------------------------------
Zm00008a015468                   RNCDNFQVTKNDVEKIIDWEN-----------------------------------------------------------
Zosma398g00030                   RNCDEFQVTAKDVEKIIDWEN-----------------------------------------------------------
Zjn_sc00002.1.g15250.1.sm.mkhc   RNCDDFQVTGSDVEKILDWEN-----------------------------------------------------------
CMI00008259                      RNCDNFEVTKDDVEKILDWEN-----------------------------------------------------------
GBI00025984                      RNCDNFQVTKDDVEKILDWEN-----------------------------------------------------------
PGL00022045                      RNCDNFQVTKNDVEKILDWEN-----------------------------------------------------------
PME00048946                      RNCDNFQVTKNDVEKILDWEN-----------------------------------------------------------
PPI00075540                      RNCDNFQVTKNDVEKILDWEN-----------------------------------------------------------
PSI00004251                      RNCDNFQVTKNDVEKILDWEN-----------------------------------------------------------
PSY00003246                      RNCDNYQVTKNDVEKILDWEN-----------------------------------------------------------
TBA00001604                      RNCDNFQVTKADVEKILDWEN-----------------------------------------------------------
PP00066G01460                    RNCDNFQVTKEDVEKIVDWEK-----------------------------------------------------------
MP14G01310                       SEGDLWRMCQTKDEPIRDWVKLAVNRARATGAPAVFWLDPNRAHDVALTSKVRLYLADHDVADADVSIKSPVDAIDFSMT
MRCC299_08G00100                 AAGDIWRMCQTKDEAVRDWVKLAVQRARLTNTPAVFWLDSSRSHDSVLIDKVNAYLKDHDTSGLDISIKTPKEAIEFSMA
OL01G00690                       RTQDDG-TLLLYIDRHMIHEV-----------------------------------------------------------
OM_01G06460                      RTQEDG-TMLLYIDRHMIHEV-----------------------------------------------------------
OT_03G02850                      RTQADG-TLLLYIDRHMIHEV-----------------------------------------------------------
ORCC809_01G05860                 RAQEDG-TLLLYIDRHMIHEV-----------------------------------------------------------
BPRRCC1105_01G00570              ATEDNG-TKLVFIDRHMVHEV-----------------------------------------------------------
CNC64A_004G04740                 KR------AMTMTEKILAKHS-----------------------------------------------------------
VC00G15810                       --------------------------------------------------------------------------------
PI00G06470                       --------------------------------------------------------------------------------
RCC4223.05g03080                 --------------------------------------------------------------------------------
AP00G66900                       --------------------------------------------------------------------------------
HE0000G51000                     --------------------------------------------------------------------------------
CV00G78860                       --------------------------------------------------------------------------------
                                                                                                                 

AT2G05710_ACO3                   --------------------------------------------------------------------------------
Achn079831                       --------------------------------------------------------------------------------
Achn332951                       --------------------------------------------------------------------------------
AH008205                         --------------------------------------------------------------------------------
ATR0661G528                      --------------------------------------------------------------------------------
AL3G43150                        --------------------------------------------------------------------------------
Araip.R1DVQ                      --------------------------------------------------------------------------------
Araip.3J27X                      --------------------------------------------------------------------------------
Araip.3J27X_1                    --------------------------------------------------------------------------------
Bv4_088410_hogm                  --------------------------------------------------------------------------------
Bo7g027890                       --------------------------------------------------------------------------------
Brara.G00449                     --------------------------------------------------------------------------------
C.cajan_27309.g                  --------------------------------------------------------------------------------
Carubv10012896m.g                --------------------------------------------------------------------------------
CAN.G337.137                     --------------------------------------------------------------------------------
Cpa.g.sc87.76                    --------------------------------------------------------------------------------
AUR62041368                      --------------------------------------------------------------------------------
AUR62026967                      --------------------------------------------------------------------------------
AUR62026969                      --------------------------------------------------------------------------------
Cre01.g042750                    ------------------------------------------------------------------MQTAQTLVNSRHTT
Ca_01932.g                       --------------------------------------------------------------------------------
Cla007667.g                      --------------------------------------------------------------------------------
Ciclev10014140m.g                --------------------------------------------------------------------------------
Cc05_g04630                      --------------------------------------------------------------------------------
COL.COLO4_22493                  --------------------------------------------------------------------------------
MELO3C018816                     --------------------------------------------------------------------------------
Cucsa.148530                     --------------------------------------------------------------------------------
DCAR_019766                      --------------------------------------------------------------------------------
Migut.M01755                     --------------------------------------------------------------------------------
Eucgr.I02307                     --------------------------------------------------------------------------------
FVE23775                         --------------------------------------------------------------------------------
Glyma.06G305700                  --------------------------------------------------------------------------------
Glyma.12G098900                  --------------------------------------------------------------------------------
Gorai.009G327800                 --------------------------------------------------------------------------------
HBR2128G014                      --------------------------------------------------------------------------------
MDO.mRNA.g.3121.6                --------------------------------------------------------------------------------
Manes.12G074600                  --------------------------------------------------------------------------------
Mapoly0013s0086                  --------------------------------------------------------------------------------
Medtr4g048190                    --------------------------------------------------------------------------------
NNU_03379                        --------------------------------------------------------------------------------
Peaxi162Scf00047g01818           --------------------------------------------------------------------------------
Pp3c15_25170                     --------------------------------------------------------------------------------
Pp3c9_25990                      --------------------------------------------------------------------------------
Pp3c15_25560                     --------------------------------------------------------------------------------
Prupe.3G217300                   --------------------------------------------------------------------------------
Pbr018101.1.g                    --------------------------------------------------------------------------------
RCO.g.29600.000017               --------------------------------------------------------------------------------
Tp3g24150                        --------------------------------------------------------------------------------
SMO244G0056                      --------------------------------------------------------------------------------
Solyc12g005860.1                 --------------------------------------------------------------------------------
PGSC0003DMG400008740             --------------------------------------------------------------------------------
THA.LOC104808872                 --------------------------------------------------------------------------------
TCA.TCM_011347                   --------------------------------------------------------------------------------
TPR.G4627                        --------------------------------------------------------------------------------
UGI.Scf00011.1682                --------------------------------------------------------------------------------
Vradi05g22550                    --------------------------------------------------------------------------------
Zm00001d049409                   --------------------------------------------------------------------------------
ZJU.LOC107433052                 --------------------------------------------------------------------------------
Aco008433                        --------------------------------------------------------------------------------
Aco014852                        --------------------------------------------------------------------------------
ASH_gene13615                    --------------------------------------------------------------------------------
evm.TU.AsparagusV1_07.3784.V1.1  --------------------------------------------------------------------------------
Bradi3g15050                     --------------------------------------------------------------------------------
CALSI_Maker00002785              --------------------------------------------------------------------------------
Pgl_GLEAN_10022029               --------------------------------------------------------------------------------
p5.00_sc00038_p0066              --------------------------------------------------------------------------------
HORVU4Hr1G080640                 --------------------------------------------------------------------------------
LP034099                         --------------------------------------------------------------------------------
MCO14G009                        RARKGEDTISVTGNVLRDYLTDLFPIIELGTSAKMLSIVPLLAGGGLFETGAGGSAPKHVQQFTEENHLRWDSLGEYLAL
Misin02G480600                   --------------------------------------------------------------------------------
Ma05_g00640                      --------------------------------------------------------------------------------
Ma09_g30860                      --------------------------------------------------------------------------------
Oropetium_20150105_22676         --------------------------------------------------------------------------------
OB08G15410                       --------------------------------------------------------------------------------
OsR498G0815345200.01             --------------------------------------------------------------------------------
LOC_Os08g09200                   --------------------------------------------------------------------------------
PEQU_10813                       --------------------------------------------------------------------------------
PH01002268G0030                  --------------------------------------------------------------------------------
PAB00053595                      --------------------------------------------------------------------------------
Potri.014G153400                 --------------------------------------------------------------------------------
Potri.002G229200                 --------------------------------------------------------------------------------
Sspon.06G0023260-1B              --------------------------------------------------------------------------------
Sspon.06G0023260-3D              --------------------------------------------------------------------------------
Sspon.06G0009770-4D              --------------------------------------------------------------------------------
gene33919                        --------------------------------------------------------------------------------
gene34640                        --------------------------------------------------------------------------------
Seita.6G036900                   --------------------------------------------------------------------------------
Solyc07g052350.2                 --------------------------------------------------------------------------------
Sobic.007G068100                 --------------------------------------------------------------------------------
Spipo14G0049300                  --------------------------------------------------------------------------------
TraesCS6D02G384200               --------------------------------------------------------------------------------
TRITD6Av1G221580                 --------------------------------------------------------------------------------
GSVIVG01037657001                --------------------------------------------------------------------------------
Zm00001d049409_1                 --------------------------------------------------------------------------------
Zm00007a00032259                 --------------------------------------------------------------------------------
Zm00008a015468                   --------------------------------------------------------------------------------
Zosma398g00030                   --------------------------------------------------------------------------------
Zjn_sc00002.1.g15250.1.sm.mkhc   --------------------------------------------------------------------------------
CMI00008259                      --------------------------------------------------------------------------------
GBI00025984                      --------------------------------------------------------------------------------
PGL00022045                      --------------------------------------------------------------------------------
PME00048946                      --------------------------------------------------------------------------------
PPI00075540                      --------------------------------------------------------------------------------
PSI00004251                      --------------------------------------------------------------------------------
PSY00003246                      --------------------------------------------------------------------------------
TBA00001604                      --------------------------------------------------------------------------------
PP00066G01460                    --------------------------------------------------------------------------------
MP14G01310                       RARAGQDTISVTGNVLRDYLTDLFPIIELGTSAKMLSIVPLLRGGGLFETGAGGSAPKHVQQFTEENHLRWDSLGEYLAL
MRCC299_08G00100                 RARKGEDTISVTGNVLRDYLTDLFPIIELGTSAKMLSIVPLLAGGGLFETGAGGSAPKHVQQFTEENHLRWDSLGEYLAL
OL01G00690                       --------------------------------------------------------------------------------
OM_01G06460                      --------------------------------------------------------------------------------
OT_03G02850                      --------------------------------------------------------------------------------
ORCC809_01G05860                 --------------------------------------------------------------------------------
BPRRCC1105_01G00570              --------------------------------------------------------------------------------
CNC64A_004G04740                 --------------------------------------------------------------------------------
VC00G15810                       --------------------------------------------------------------------------------
PI00G06470                       --------------------------------------------------------------------------------
RCC4223.05g03080                 --------------------------------------------------------------------------------
AP00G66900                       --------------------------------------------------------------------------------
HE0000G51000                     -------------------------MRLHAGTASRLERSGLLLGNSSQRQARMQTPLASSVFKYLTGTLFCNGAKAPEGV
CV00G78860                       --------------------------------------------------------------------------------
                                                                                                                 

AT2G05710_ACO3                   --------------------------------------------------------------------------------
Achn079831                       --------------------------------------------------------------------------------
Achn332951                       --------------------------------------------------------------------------------
AH008205                         --------------------------------------------------------------------------------
ATR0661G528                      --------------------------------------------------------------------------------
AL3G43150                        --------------------------------------------------------------------------------
Araip.R1DVQ                      --------------------------------------------------------------------------------
Araip.3J27X                      --------------------------------------------------------------------------------
Araip.3J27X_1                    --------------------------------------------------------------------------------
Bv4_088410_hogm                  --------------------------------------------------------------------------------
Bo7g027890                       --------------------------------------------------------------------------------
Brara.G00449                     --------------------------------------------------------------------------------
C.cajan_27309.g                  --------------------------------------------------------------------------------
Carubv10012896m.g                --------------------------------------------------------------------------------
CAN.G337.137                     --------------------------------------------------------------------------------
Cpa.g.sc87.76                    --------------------------------------------------------------------------------
AUR62041368                      --------------------------------------------------------------------------------
AUR62026967                      --------------------------------------------------------------------------------
AUR62026969                      --------------------------------------------------------------------------------
Cre01.g042750                    TCKHSVRRT-----------------------------------------------------------------------
Ca_01932.g                       --------------------------------------------------------------------------------
Cla007667.g                      --------------------------------------------------------------------------------
Ciclev10014140m.g                --------------------------------------------------------------------------------
Cc05_g04630                      --------------------------------------------------------------------------------
COL.COLO4_22493                  --------------------------------------------------------------------------------
MELO3C018816                     --------------------------------------------------------------------------------
Cucsa.148530                     --------------------------------------------------------------------------------
DCAR_019766                      --------------------------------------------------------------------------------
Migut.M01755                     --------------------------------------------------------------------------------
Eucgr.I02307                     --------------------------------------------------------------------------------
FVE23775                         --------------------------------------------------------------------------------
Glyma.06G305700                  --------------------------------------------------------------------------------
Glyma.12G098900                  --------------------------------------------------------------------------------
Gorai.009G327800                 --------------------------------------------------------------------------------
HBR2128G014                      --------------------------------------------------------------------------------
MDO.mRNA.g.3121.6                --------------------------------------------------------------------------------
Manes.12G074600                  --------------------------------------------------------------------------------
Mapoly0013s0086                  --------------------------------------------------------------------------------
Medtr4g048190                    --------------------------------------------------------------------------------
NNU_03379                        --------------------------------------------------------------------------------
Peaxi162Scf00047g01818           --------------------------------------------------------------------------------
Pp3c15_25170                     --------------------------------------------------------------------------------
Pp3c9_25990                      --------------------------------------------------------------------------------
Pp3c15_25560                     --------------------------------------------------------------------------------
Prupe.3G217300                   --------------------------------------------------------------------------------
Pbr018101.1.g                    --------------------------------------------------------------------------------
RCO.g.29600.000017               --------------------------------------------------------------------------------
Tp3g24150                        --------------------------------------------------------------------------------
SMO244G0056                      --------------------------------------------------------------------------------
Solyc12g005860.1                 --------------------------------------------------------------------------------
PGSC0003DMG400008740             --------------------------------------------------------------------------------
THA.LOC104808872                 --------------------------------------------------------------------------------
TCA.TCM_011347                   --------------------------------------------------------------------------------
TPR.G4627                        --------------------------------------------------------------------------------
UGI.Scf00011.1682                --------------------------------------------------------------------------------
Vradi05g22550                    --------------------------------------------------------------------------------
Zm00001d049409                   --------------------------------------------------------------------------------
ZJU.LOC107433052                 --------------------------------------------------------------------------------
Aco008433                        --------------------------------------------------------------------------------
Aco014852                        --------------------------------------------------------------------------------
ASH_gene13615                    --------------------------------------------------------------------------------
evm.TU.AsparagusV1_07.3784.V1.1  --------------------------------------------------------------------------------
Bradi3g15050                     --------------------------------------------------------------------------------
CALSI_Maker00002785              --------------------------------------------------------------------------------
Pgl_GLEAN_10022029               --------------------------------------------------------------------------------
p5.00_sc00038_p0066              --------------------------------------------------------------------------------
HORVU4Hr1G080640                 --------------------------------------------------------------------------------
LP034099                         --------------------------------------------------------------------------------
MCO14G009                        AVSLDDLALKTRNPKIKILAKGLTSATGKLLELNKSPGRKCGEPDNRAAHFYIAMWWAEAVARSFPSFKALASKLKESED
Misin02G480600                   --------------------------------------------------------------------------------
Ma05_g00640                      --------------------------------------------------------------------------------
Ma09_g30860                      --------------------------------------------------------------------------------
Oropetium_20150105_22676         --------------------------------------------------------------------------------
OB08G15410                       --------------------------------------------------------------------------------
OsR498G0815345200.01             --------------------------------------------------------------------------------
LOC_Os08g09200                   --------------------------------------------------------------------------------
PEQU_10813                       --------------------------------------------------------------------------------
PH01002268G0030                  --------------------------------------------------------------------------------
PAB00053595                      --------------------------------------------------------------------------------
Potri.014G153400                 --------------------------------------------------------------------------------
Potri.002G229200                 --------------------------------------------------------------------------------
Sspon.06G0023260-1B              --------------------------------------------------------------------------------
Sspon.06G0023260-3D              --------------------------------------------------------------------------------
Sspon.06G0009770-4D              --------------------------------------------------------------------------------
gene33919                        --------------------------------------------------------------------------------
gene34640                        --------------------------------------------------------------------------------
Seita.6G036900                   --------------------------------------------------------------------------------
Solyc07g052350.2                 --------------------------------------------------------------------------------
Sobic.007G068100                 --------------------------------------------------------------------------------
Spipo14G0049300                  --------------------------------------------------------------------------------
TraesCS6D02G384200               --------------------------------------------------------------------------------
TRITD6Av1G221580                 --------------------------------------------------------------------------------
GSVIVG01037657001                --------------------------------------------------------------------------------
Zm00001d049409_1                 --------------------------------------------------------------------------------
Zm00007a00032259                 --------------------------------------------------------------------------------
Zm00008a015468                   --------------------------------------------------------------------------------
Zosma398g00030                   --------------------------------------------------------------------------------
Zjn_sc00002.1.g15250.1.sm.mkhc   --------------------------------------------------------------------------------
CMI00008259                      --------------------------------------------------------------------------------
GBI00025984                      --------------------------------------------------------------------------------
PGL00022045                      --------------------------------------------------------------------------------
PME00048946                      --------------------------------------------------------------------------------
PPI00075540                      --------------------------------------------------------------------------------
PSI00004251                      --------------------------------------------------------------------------------
PSY00003246                      --------------------------------------------------------------------------------
TBA00001604                      --------------------------------------------------------------------------------
PP00066G01460                    --------------------------------------------------------------------------------
MP14G01310                       AVSLEDLAHKTRNPKIKTLAKGLTTATGKLLDENKSPGRKVGEPDNRAAHFYVAMWWAEAVSRALPSFKQLASDLAASED
MRCC299_08G00100                 AVSLDDLALKTRNPKIKILAKGLTSATGKLLELNKSPGRKCGEPDNRAAHFYIAMWWAEAVARSFPSFKALASKLKESED
OL01G00690                       --------------------------------------------------------------------------------
OM_01G06460                      --------------------------------------------------------------------------------
OT_03G02850                      --------------------------------------------------------------------------------
ORCC809_01G05860                 --------------------------------------------------------------------------------
BPRRCC1105_01G00570              --------------------------------------------------------------------------------
CNC64A_004G04740                 --------------------------------------------------------------------------------
VC00G15810                       --------------------------------------------------------------------------------
PI00G06470                       --------------------------------------------------------------------------------
RCC4223.05g03080                 --------------------------------------------------------------------------------
AP00G66900                       --------------------------------------------------------------------------------
HE0000G51000                     SVVKVQSSP-----------------------------------------------------------------------
CV00G78860                       --------------------------------------------------------------------------------
                                                                                                                 

AT2G05710_ACO3                   --------------------------------------------------------------------------------
Achn079831                       --------------------------------------------------------------------------------
Achn332951                       --------------------------------------------------------------------------------
AH008205                         --------------------------------------------------------------------------------
ATR0661G528                      --------------------------------------------------------------------------------
AL3G43150                        --------------------------------------------------------------------------------
Araip.R1DVQ                      --------------------------------------------------------------------------------
Araip.3J27X                      --------------------------------------------------------------------------------
Araip.3J27X_1                    --------------------------------------------------------------------------------
Bv4_088410_hogm                  --------------------------------------------------------------------------------
Bo7g027890                       --------------------------------------------------------------------------------
Brara.G00449                     --------------------------------------------------------------------------------
C.cajan_27309.g                  --------------------------------------------------------------------------------
Carubv10012896m.g                --------------------------------------------------------------------------------
CAN.G337.137                     --------------------------------------------------------------------------------
Cpa.g.sc87.76                    --------------------------------------------------------------------------------
AUR62041368                      --------------------------------------------------------------------------------
AUR62026967                      --------------------------------------------------------------------------------
AUR62026969                      --------------------------------------------------------------------------------
Cre01.g042750                    --PAT--------MQQQPVLLARLGPARL----LARER-NV--LCYSSIAGAEKVPMSQFEP--HEYLNDRYKAIEDRLK
Ca_01932.g                       --------------------------------------------------------------------------------
Cla007667.g                      --------------------------------------------------------------------------------
Ciclev10014140m.g                --------------------------------------------------------------------------------
Cc05_g04630                      --------------------------------------------------------------------------------
COL.COLO4_22493                  --------------------------------------------------------------------------------
MELO3C018816                     --------------------------------------------------------------------------------
Cucsa.148530                     --------------------------------------------------------------------------------
DCAR_019766                      --------------------------------------------------------------------------------
Migut.M01755                     --------------------------------------------------------------------------------
Eucgr.I02307                     --------------------------------------------------------------------------------
FVE23775                         --------------------------------------------------------------------------------
Glyma.06G305700                  --------------------------------------------------------------------------------
Glyma.12G098900                  --------------------------------------------------------------------------------
Gorai.009G327800                 --------------------------------------------------------------------------------
HBR2128G014                      --------------------------------------------------------------------------------
MDO.mRNA.g.3121.6                --------------------------------------------------------------------------------
Manes.12G074600                  --------------------------------------------------------------------------------
Mapoly0013s0086                  --------------------------------------------------------------------------------
Medtr4g048190                    --------------------------------------------------------------------------------
NNU_03379                        --------------------------------------------------------------------------------
Peaxi162Scf00047g01818           --------------------------------------------------------------------------------
Pp3c15_25170                     --------------------------------------------------------------------------------
Pp3c9_25990                      --------------------------------------------------------------------------------
Pp3c15_25560                     --------------------------------------------------------------------------------
Prupe.3G217300                   --------------------------------------------------------------------------------
Pbr018101.1.g                    --------------------------------------------------------------------------------
RCO.g.29600.000017               --------------------------------------------------------------------------------
Tp3g24150                        --------------------------------------------------------------------------------
SMO244G0056                      --------------------------------------------------------------------------------
Solyc12g005860.1                 --------------------------------------------------------------------------------
PGSC0003DMG400008740             --------------------------------------------------------------------------------
THA.LOC104808872                 --------------------------------------------------------------------------------
TCA.TCM_011347                   --------------------------------------------------------------------------------
TPR.G4627                        --------------------------------------------------------------------------------
UGI.Scf00011.1682                --------------------------------------------------------------------------------
Vradi05g22550                    --------------------------------------------------------------------------------
Zm00001d049409                   --------------------------------------------------------------------------------
ZJU.LOC107433052                 --------------------------------------------------------------------------------
Aco008433                        --------------------------------------------------------------------------------
Aco014852                        --------------------------------------------------------------------------------
ASH_gene13615                    --------------------------------------------------------------------------------
evm.TU.AsparagusV1_07.3784.V1.1  --------------------------------------------------------------------------------
Bradi3g15050                     --------------------------------------------------------------------------------
CALSI_Maker00002785              --------------------------------------------------------------------------------
Pgl_GLEAN_10022029               --------------------------------------------------------------------------------
p5.00_sc00038_p0066              --------------------------------------------------------------------------------
HORVU4Hr1G080640                 --------------------------------------------------------------------------------
LP034099                         --------------------------------------------------------------------------------
MCO14G009                        VIVKEMTDCQGKAVDIGG--YWLPDVEKCTLAMQP-----S--A-TFNALIDEAVLMSALDPPGSKTVNEIYSSIEENLR
Misin02G480600                   --------------------------------------------------------------------------------
Ma05_g00640                      --------------------------------------------------------------------------------
Ma09_g30860                      --------------------------------------------------------------------------------
Oropetium_20150105_22676         --------------------------------------------------------------------------------
OB08G15410                       --------------------------------------------------------------------------------
OsR498G0815345200.01             --------------------------------------------------------------------------------
LOC_Os08g09200                   --------------------------------------------------------------------------------
PEQU_10813                       --------------------------------------------------------------------------------
PH01002268G0030                  --------------------------------------------------------------------------------
PAB00053595                      --------------------------------------------------------------------------------
Potri.014G153400                 --------------------------------------------------------------------------------
Potri.002G229200                 --------------------------------------------------------------------------------
Sspon.06G0023260-1B              --------------------------------------------------------------------------------
Sspon.06G0023260-3D              --------------------------------------------------------------------------------
Sspon.06G0009770-4D              --------------------------------------------------------------------------------
gene33919                        --------------------------------------------------------------------------------
gene34640                        --------------------------------------------------------------------------------
Seita.6G036900                   --------------------------------------------------------------------------------
Solyc07g052350.2                 --------------------------------------------------------------------------------
Sobic.007G068100                 --------------------------------------------------------------------------------
Spipo14G0049300                  --------------------------------------------------------------------------------
TraesCS6D02G384200               --------------------------------------------------------------------------------
TRITD6Av1G221580                 --------------------------------------------------------------------------------
GSVIVG01037657001                --------------------------------------------------------------------------------
Zm00001d049409_1                 --------------------------------------------------------------------------------
Zm00007a00032259                 --------------------------------------------------------------------------------
Zm00008a015468                   --------------------------------------------------------------------------------
Zosma398g00030                   --------------------------------------------------------------------------------
Zjn_sc00002.1.g15250.1.sm.mkhc   --------------------------------------------------------------------------------
CMI00008259                      --------------------------------------------------------------------------------
GBI00025984                      --------------------------------------------------------------------------------
PGL00022045                      --------------------------------------------------------------------------------
PME00048946                      --------------------------------------------------------------------------------
PPI00075540                      --------------------------------------------------------------------------------
PSI00004251                      --------------------------------------------------------------------------------
PSY00003246                      --------------------------------------------------------------------------------
TBA00001604                      --------------------------------------------------------------------------------
PP00066G01460                    --------------------------------------------------------------------------------
MP14G01310                       VIVRELTECQGSSVDVGG--YWLPDVDEAERAMRP-----S--E-TFNALVDQEIMMSALDPPGSKTVNEIYATLDENIK
MRCC299_08G00100                 VIVKEMTDCQGKAVDIGG--YWLPDVEKCTLAMQP-----S--A-TFNALIDEAVLMSALDPPGSKTVNEIYSSIEENLR
OL01G00690                       --------------------------------------------------------------------------------
OM_01G06460                      --------------------------------------------------------------------------------
OT_03G02850                      --------------------------------------------------------------------------------
ORCC809_01G05860                 --------------------------------------------------------------------------------
BPRRCC1105_01G00570              --------------------------------------------------------------------------------
CNC64A_004G04740                 --------------------------------------------------------------------------------
VC00G15810                       -------------MQSQPLARIGLGQVRL--GLLGRERSNV--LCYSSIAGIEKVPMSKFEP--TEYVNDRYKAIEDRLK
PI00G06470                       -------------MYSVRAARKALTQAKR--RLFDG--Y-G--ASMSSIAGAEKAALSRFEP--EETVNDRYAAMDERLA
RCC4223.05g03080                 -------------MYSVRAARKALTQAKR--RLFDG--Y-G--ASMSSIAGAEKAALSRFEP--EETVNDRYAAMDERLA
AP00G66900                       -------------MHCCKAAQRALNGARA--GKLY-----G--RFSVSASMSTKAPMSRVEP--DEFVNDRYDAIEKRLG
HE0000G51000                     --SAT--------MHCSKAARKALSLGRS--RALY-----G--RIPGVASMSTKAPMSRMEP--DEFVNDRYDAIEKRLS
CV00G78860                       ---------------MKISARRAFFQARR--GLFEGRLW-EGPRFASSIAGAEKAPLSRVEP--DQFLNDRYAAMEERLA
                                                                                                                 

AT2G05710_ACO3                   ------------------------TSPKQVEI--------PFKPARVLLQD----------------FTGVPAVVDLACM
Achn079831                       ------------------------SSPKLVEI--------PFKPARVLLQD----------------FTGVPAVVDLACM
Achn332951                       ------------------------SSPKLVEI--------PFKPARVLLQD----------------FTGVPAVVDLACM
AH008205                         ------------------------SAPKLVEI--------PFKPARVLLQD----------------FTGVPAVVDLAAM
ATR0661G528                      ------------------------TSPKQVEI--------PFKPARVLLQD----------------FTGVPAVVDLACM
AL3G43150                        ------------------------TSPKQVEI--------PFKPARVLLQD----------------FTGVPAVVDLACM
Araip.R1DVQ                      ------------------------TSPKQVEI--------PFKPARVLLQD----------------FTGVPAVVDLACM
Araip.3J27X                      ------------------------TAVKQVEI--------PFKPARVLLQD----------------FTGVPAVVDLACM
Araip.3J27X_1                    ------------------------TAVKQVEI--------PFKPARVLLQD----------------FTGVPAVVDLACM
Bv4_088410_hogm                  ------------------------SAPKLVEI--------PFKPARVLLQD----------------FTGVPAVVDLAAM
Bo7g027890                       ------------------------TAPKQVEI--------PFKPARVLLQD----------------FTGVPAVVDLACM
Brara.G00449                     ------------------------TSPKQVEI--------PFKLARVLLQD----------------FTGVPAVVYLACM
C.cajan_27309.g                  ------------------------TSTKQVEI--------PFKPARVLLQD----------------FTGVPAVVDLACM
Carubv10012896m.g                ------------------------TSPKQVEI--------PFKPARVLLQD----------------FTGVPAVVDLACM
CAN.G337.137                     ------------------------TAPKQVEI--------PFKPARVLLQD----------------FTGVPSVVDLASM
Cpa.g.sc87.76                    ------------------------TSPKQVEI--------PFKPARVLLQD----------------FTGVPAVVDLASM
AUR62041368                      ------------------------SAPKLVEI--------PFKPARVLLQD----------------FTGVPAVVDLAAM
AUR62026967                      ------------------------SAPKLVEI--------PFKPARVLLQD----------------FTGVPAVVDLAAM
AUR62026969                      ------------------------SAPKLVEI--------PFKPARVLLQD----------------FTGVPAVVDLAAM
Cre01.g042750                    VVRKRLN---KPMTLAEKVVYGHLDDPENA-EMKRGVSYLRLRPDRVAMQD----------------ATAQMAMLQFI--
Ca_01932.g                       ------------------------TAPKQVEI--------PFKPARVLLQD----------------FTGVPAVVDLACM
Cla007667.g                      ------------------------SSPKQVEI--------PFKPARVLLQD----------------FTGVPAVVDLACM
Ciclev10014140m.g                ------------------------SAPKQVEI--------PFKPARVLLQD----------------FTGVPAVVDLACM
Cc05_g04630                      ------------------------TSPKQVEI--------PFKPARVLLQD----------------FTGVPAVVDLACM
COL.COLO4_22493                  ------------------------TSPKQVEI--------PFKPARVLLQD----------------LTGVPAVVDLACM
MELO3C018816                     ------------------------SSPKQVEI--------PFKPARVLLQD----------------FTGVPAVVDLACM
Cucsa.148530                     ------------------------SSPKQVEI--------PFKPARVLLQD----------------FTGVPAVVDLACM
DCAR_019766                      ------------------------TSPKLVEI--------PFKPARVLLQA---------------------TVVDLACM
Migut.M01755                     ------------------------SAPKQVEI--------PFKPARVLLQD----------------FTGVPAVVDLASM
Eucgr.I02307                     ------------------------TSPRQVEI--------PFKPARVLLQD----------------FTGVPAVVDLACM
FVE23775                         ------------------------TAPKQVEI--------PFKPARVLLQD----------------FTGVPAVVDLAVM
Glyma.06G305700                  ------------------------NSTKQVEI--------PFKPARVLLQD----------------FTGVPAVVDLACM
Glyma.12G098900                  ------------------------NSTKQVEI--------PFKPARVLLQD----------------FTGVPAVVDLACM
Gorai.009G327800                 ------------------------TSPKQVEI--------PFKPARVLLQD----------------FTGVPAVVDLACM
HBR2128G014                      ------------------------SSPKQVEI--------PFKPARVLLQD----------------FTGVPAVVDLASM
MDO.mRNA.g.3121.6                ------------------------SAPKQVEI--------PFKPARVLLQD----------------FTGVPAVVDLACM
Manes.12G074600                  ------------------------TSPKLVEI--------PFKPARVLLQD----------------FTGVPAVVDLASM
Mapoly0013s0086                  ------------------------TSPQQVEI--------PFKPARVLLQD----------------FTGVPAVVDLAAM
Medtr4g048190                    ------------------------TSTKQVEI--------PFKPARVLLQD----------------FTGVPAVVDLACM
NNU_03379                        ------------------------TSPKQVEI--------PFKPARVLLQD----------------FTGVPAVVDLASM
Peaxi162Scf00047g01818           ------------------------TAPKLVEI--------PFKPARVLLQD----------------FTGVPAVVDLACM
Pp3c15_25170                     ------------------------TAPKQVEI--------PFKPARVILQD----------------FTGVPAVVDLAAM
Pp3c9_25990                      ------------------------TAPKQVEI--------PFKPARVILQD----------------FTGVPAVVDLAAM
Pp3c15_25560                     ------------------------TAPKQVEI--------PFKPARVILQD----------------FTGVPAVVDLAAM
Prupe.3G217300                   ------------------------TAPKQVEI--------PFKPARVLLQD----------------FTGVPAVVDLACM
Pbr018101.1.g                    ------------------------SAPKQVEI--------PFKPARVLLQD----------------FTGVPAVVDLACM
RCO.g.29600.000017               ------------------------SAPKQVEI--------PFKPARVLLQD----------------FTGVPAVVDLASM
Tp3g24150                        ------------------------TAPKQVEI--------PFKPARVLLQD----------------FTGVPAVVDLACM
SMO244G0056                      ------------------------TAPQQVEI--------AFKPARVILQD----------------FTGVPAVVDLAAM
Solyc12g005860.1                 ------------------------TSPKLAEI--------PFKPARVLLQD----------------FTGVPAVVDLACM
PGSC0003DMG400008740             ------------------------TSPKLAEI--------PFKPARVLLQD----------------FTGVPAVVDLACM
THA.LOC104808872                 ------------------------TAPKQVEI--------PFKPARVLLQD----------------FTGVPAVVDLACM
TCA.TCM_011347                   ------------------------TSPKQVEI--------PFKPARVLLQD----------------FTGVPAVVDLACM
TPR.G4627                        ------------------------TSTKQVEI--------PFKPARVLLQD----------------FTGVPAVVDLACM
UGI.Scf00011.1682                ------------------------SAPKQVEI--------PFKPARVLLQD----------------FTGVPAVVDLASM
Vradi05g22550                    ------------------------SCVKQVEI--------PFKPARVLLQD----------------FTGVPAVVDLACM
Zm00001d049409                   ------------------------TSPKLAEI--------PFKPARVLLQD----------------FTGVPAVVDLAAM
ZJU.LOC107433052                 ------------------------TSPKQVEI--------PFKPARVLLQD----------------FTGVPAVVDLACM
Aco008433                        ------------------------TSPKLVEI--------PFKPARVLLQD----------------FTGVPAVVDLACM
Aco014852                        ------------------------TAPKFVEI--------PFKPARVLLQD----------------FTGVPAVVDLACM
ASH_gene13615                    ------------------------TAPKQVEI--------PFKPARVLLQD----------------FTGVPAVVDLACM
evm.TU.AsparagusV1_07.3784.V1.1  ------------------------TSPKQVEI--------PFKPARVLLQD----------------FTGVPSVVDLACM
Bradi3g15050                     ------------------------TSPKLAEI--------PFKPARVLLQD----------------FTGVPAVVDLAAM
CALSI_Maker00002785              ------------------------TSPKQVEI--------PFKPARVLLQD----------------FTGVPAVVDLACM
Pgl_GLEAN_10022029               -------------------------------------------------------------------------------M
p5.00_sc00038_p0066              ------------------------TSPKQVEI--------PFKPARVLLQD----------------FTGVPAVVDLACM
HORVU4Hr1G080640                 ------------------------SATKQVEI--------PFKPARVLLQD----------------FTGVPAVVDLACM
LP034099                         ------------------------TSPKLAEI--------PFKPARVLLQD----------------FTGVPAVVDLAAM
MCO14G009                        IVRRKLGN--KPLTLAEKIVYGHLDDPEGAPAPERGVSYLKLRPDRVAMQD----------------ATAQMAILQFI--
Misin02G480600                   ------------------------SAPKLVEI--------PFKPARVLLQD----------------FTGVPAVVDLACM
Ma05_g00640                      ------------------------TSPKLVEI--------PFKPARVLLQD----------------FTGVPAVVDLACM
Ma09_g30860                      ------------------------TSPKLVEI--------PFKPARVLLQD----------------FTGVPAVVDLACM
Oropetium_20150105_22676         ------------------------SAPKQVEI--------PFKPARVLLQD----------------FTGVPAVVDLACM
OB08G15410                       ------------------------TSPKLAEI--------PFKPARVLLQD----------------FTGVPAVVDLAAM
OsR498G0815345200.01             ------------------------TSPKLAEI--------PFKPARVLLQD----------------FTGVPAVVDLAAM
LOC_Os08g09200                   ------------------------TSPKLAEI--------PFKPARVLLQD----------------FTGVPAVVDLAAM
PEQU_10813                       ------------------------SAPKQVEI--------PFKPARVLLQD----------------FTGVPAVVDLACM
PH01002268G0030                  ------------------------TSPKLAEI--------PFKPARVLLQD----------------FTGVPAVVDLAAM
PAB00053595                      ------------------------TSPKQVEI--------PFKPARVILQD----------------FTGVPAVVDLASM
Potri.014G153400                 ------------------------TSPKQVEI--------PFKPARVLLQD----------------FTGVPAVVDLASM
Potri.002G229200                 ------------------------TAPKLVEI--------PFKPARVLLQD----------------FTGVPVVVDLASM
Sspon.06G0023260-1B              ------------------------TSPKLAEI--------PFKPARVLLQD----------------FTGVPAVVDLAAM
Sspon.06G0023260-3D              ------------------------TSPKLAEI--------PFKPARVLLQD----------------FTGVPAVVDLAAM
Sspon.06G0009770-4D              ------------------------TSPKLAEI--------PFKPARVLLQD----------------FTGVPAVVDLAAM
gene33919                        ------------------------TAPQQVEI--------AFKPARVILQD----------------FTGVPAVVDLAAM
gene34640                        ------------------------TAPQQVEI--------AFKPARVILQD----------------FTGVPAVVDLAAM
Seita.6G036900                   ------------------------TSPKLAEI--------PFKPARVLLQD----------------FTGVPAVVDLAAM
Solyc07g052350.2                 ------------------------SAPKLVEI--------PFKPARVLLQD----------------FTGVPAVVDLACM
Sobic.007G068100                 ------------------------TSPKLAEI--------PFKPARVLLQD----------------FTGVPAVVDLAAM
Spipo14G0049300                  ------------------------TSPKQVEI--------PFKPARVLLQD----------------FTGVPAVVDLACM
TraesCS6D02G384200               ------------------------TSPKLAEI--------PFKPARVLLQD----------------FTGVPAVVDLAAM
TRITD6Av1G221580                 ------------------------TSPKLAEI--------PFKPARVLLQD----------------FTGVPAVVDLAAM
GSVIVG01037657001                ------------------------TSPKQVEI--------PFKPARVLLQD----------------FTGVPAVVDLACM
Zm00001d049409_1                 ------------------------TSPKLAEI--------PFKPARVLLQD----------------FTGVPAVVDLAAM
Zm00007a00032259                 ------------------------SAPKQVEI--------PFKPARVLLQD----------------FTGVPAVVDLACM
Zm00008a015468                   ------------------------TSPKLAEI--------PFKPARVLLQD----------------FTGVPAVVDLAAM
Zosma398g00030                   ------------------------TSPKLVEI--------PFKPSRVLLQD----------------FTGVPAVVDLACM
Zjn_sc00002.1.g15250.1.sm.mkhc   ------------------------SAPKQVEI--------PFKPARVLLQD----------------FTGVPAVVDLACM
CMI00008259                      ------------------------TSPKQVEI--------PFKPARVILQD----------------FTGVPAVVDLACM
GBI00025984                      ------------------------TSPKQVEI--------PFKPARVLLQD----------------FTGVPAVVDLACM
PGL00022045                      ------------------------TSPKQVEI--------PFKPARVILQD----------------FTGVPAVVDLASM
PME00048946                      ------------------------TSPKQVEI--------PFKPARVLLQD----------------FTGVPAIVDLASM
PPI00075540                      ------------------------TSPKQVEI--------PFKPARVILQD----------------FTGVPAVVDLASM
PSI00004251                      ------------------------TSPKQVEI--------PFKPARVILQD----------------FTGVPAVVDLASM
PSY00003246                      ------------------------TSPKQVEI--------PFKPARVILQD----------------FTGVPAVVDLASM
TBA00001604                      ------------------------SAPKQVEI--------PFKPARVILQD----------------FTGVPAVVDLASM
PP00066G01460                    ------------------------TAPKQVEI--------PFKPARVILQSKDSHVLFHHVMSSLHRLHGVPAVVDLAAM
MP14G01310                       AVREKLGGNDVALTLAEKIVYGHLDDVRGGDAPTRGASYLKLRPDRVAMQD----------------ATAQMAILQFI--
MRCC299_08G00100                 IVRRKLGN--KPLTLAEKIVYGHLDDPEGAPAPERGVSYLKLRPDRVAMQD----------------ATAQMAILQFI--
OL01G00690                       ------------------------TSPQAFEG------------LRTAGRA----------------------------V
OM_01G06460                      ------------------------TSPQAFEG------------LRAAGRA----------------------------V
OT_03G02850                      ------------------------TSPQAFEG------------LRTAGRD----------------------------V
ORCC809_01G05860                 ------------------------TSPQAFEG------------LRGAGRR----------------------------V
BPRRCC1105_01G00570              ------------------------TSPQAFEA------------LRLAGRN----------------------------V
CNC64A_004G04740                 ------------------------DKASVTPG-----DNVWTKVDKLMTHD----------------VCGPGTFGIFQQE
VC00G15810                       VVRKRLN---QPLTLAEKIVYGHLDDPETA-DMKRGVSYLKLRPDRVAMQD----------------ATAQMAMLQFI--
PI00G06470                       IVRRRLN---RPLTYSEKVVYGHLDDPEGQ-EIERGVSYLKLRPDRVAMQD----------------ATAQMAVLQFI--
RCC4223.05g03080                 IVRRRLN---RPLTYSEKVVYGHLDDPEGQ-DIERGVSYLKLRPDRVAMQD----------------ATAQMAVLQFI--
AP00G66900                       IVRGRLN---RPLTFAEKVVYGHLDEPESQ-EIERGVSYLRLRPDRVAMQD----------------ATAQMAVLQFI--
HE0000G51000                     VVRGRLN---RPLTFSEKVVYGHLDEPQSQ-DIVRGESYLRLRPDRVAMQD----------------ATAQMAVLQFI--
CV00G78860                       VVRKRLN---RPLNFAEKVVYGHLDDPEGQ-EIERGVSYLRLRPDRVAMQD----------------ATAQMAVLQFI--
                                                                                                                 

AT2G05710_ACO3                   RDAMNKLGSDSNKINP--------------LVPVDLVIDHSVQVDVARS---ENAVQ--ANMELEFQR-NKERFAFLKWG
Achn079831                       RDAMNKLGGDSNKINP--------------LVPVDLVIDHSVQVDVARN---ENAVQ--LNMEHEFRR-NNERFGFLKWG
Achn332951                       RDAMNKLGGDSNKINP--------------LVPVDLVIDHSVQVDVARN---ENAVQ--ANMEHEFRR-NNERFGFLKWG
AH008205                         RDAMKNLNNDPNKINP--------------LVPVDLVIDHSVQVDVARS---ENAVQ--ANMELEFKR-NGERFGFLKWG
ATR0661G528                      RDAMNKLGSDSNKINP--------------LVPVDLVIDHSVQVDVARS---ENAVQ--ANMELEFQR-NKERFSFLKWG
AL3G43150                        RDAMNKLGSDSNKINP--------------LVPVDLVIDHSVQVDVARS---ENAVQ--ANMELEFQR-NKERFAFLKWG
Araip.R1DVQ                      RDAMNKLGSDSNKINP--------------LVPVDLVIDHSVQVDVARS---ENAVQ--ANMELEFQR-NKERFAFLKWG
Araip.3J27X                      RDAMNRLGSDSNKINP--------------LVPVDLVIDHSVQVDVTRS---ENAVQ--ANMEFEFKR-NKERFAFLKWG
Araip.3J27X_1                    RDAMNRLGSDSNKINP--------------LVPVDLVIDHSVQVDVTRS---ENAVQ--ANMEFEFKR-NKERFAFLKWG
Bv4_088410_hogm                  RDAMKNLNSDPNKINP--------------LVPVDLVIDHSVQVDVARS---ENAVQ--ANMEFEFKR-NGERFGFLKWG
Bo7g027890                       RDAMNKLGSDSNKINP--------------LVPVDLVIDHSVQVDVARS---ENAVQ--ANMELEFQR-NKERFAFLKWG
Brara.G00449                     RDAMNKLGSDSNKINP--------------LVPVDLVIDHSVQVDVARS---KNAVQ--ANMELEFQR-SKERFAFLKWG
C.cajan_27309.g                  RDAMNKLGSDSNKINP--------------LVPVDLVIDHSVQVDIARS---ENAVQ--ANMELEFQR-NKERFAFLKWG
Carubv10012896m.g                RDAMNKLGSDSNKINP--------------LVPVDLVIDHSVQVDVARS---ENAVQ--ANMELEFQR-NKERFAFLKWG
CAN.G337.137                     RDAMKELGSDPDKINP--------------LVPVDLVIDHSVQVDVARS---ENALQ--ANMDIEFKR-NKERFAFLRWG
Cpa.g.sc87.76                    RDAMEKLGSDSAKINP--------------LVPVDLVIDHSVQVDVARS---ENAVQ--ANMELEFSR-NKERFAFLKWG
AUR62041368                      RDAMKNLNNDPNKINP--------------LVPVDLVIDHSVQVDVARS---ENAVQ--ANMELEFKR-NGERFGFLKWG
AUR62026967                      RDAMKNLNNDPNKINP--------------LVPVDLVIDHSVQVDVARS---ENAVQ--ANMELEFKR-NGERFGFLKWG
AUR62026969                      RDAMKNLNSDPNKINP--------------LVPVDLVIDHSVQVDVARS---ANAVQ--ANMELEFKR-NGERFGFLKWG
Cre01.g042750                    SSGLPKT-----------------------MVPSTIHCDHLIEGTTSPQPDREGKFGGEADLSFAVKS-NKEVYDFLATA
Ca_01932.g                       RDAMNKLGGDSNKINP--------------LVPVDLVIDHSVQVDVARS---ENAVQ--ANMELEFQR-NKERFGFLKWG
Cla007667.g                      RDAMNKLGSDSNKINP--------------LVPVDLVIDHSVQVDVARS---ENAVQ--ANMELEFQR-NKERFAFLKWG
Ciclev10014140m.g                RDAMNKLGSDSNKINP--------------LVPVDLVIDHSVQVDVTRS---ENAVK--ANMEFEFQR-NKERFAFLKWG
Cc05_g04630                      RDAMDKLGSDPNKINP--------------LVPVDLVIDHSVQVDVTRS---ENAVQ--ENMEKEFQR-NKERFAFLKWG
COL.COLO4_22493                  RDAMKKLGGDSKKINP--------------LVPVDLVIDHSVQVDVARL---ENALQ--ANMELEFKR-NKERFAFLKWG
MELO3C018816                     RDAMNKLGSDSNKINP--------------LVPVDLVIDHSVQVDVTRS---ENAVQ--ANMELEFQR-NKERFAFLKWG
Cucsa.148530                     RDAMNKLGSDSNKINP--------------LVPVDLVIDHSVQVDVARS---ENAVQ--ANMELEFQR-NKERFAFLKWG
DCAR_019766                      RDAMNRLGSDSNKINP--------------LVPVDLVIDHSVQVDVTRS---ENAVQ--ANMELEFQR-NRERFAFLKWG
Migut.M01755                     REAITALGSDAAKINP--------------LVPVDLVIDHSVQVDVARS---ENAVQ--ANMDLEFKR-NKERFAFLKWG
Eucgr.I02307                     RDAMNSLGGDPNKINP--------------LVPVDLVIDHSVQVDVARS---ENAVQ--ANMELEFHR-NKERFGFLKWG
FVE23775                         RDAMNNLGSDSNKINP--------------LVPVDLVVDHSVQVDVARS---ENAVQ--ANMELEFSR-NQERFAFLKWG
Glyma.06G305700                  RDAMNKLGSDSNKINP--------------LVPVDLVIDHSVQVDVTRS---DNAVQ--ANMELEFQR-NKERFAFLKWG
Glyma.12G098900                  RDAMNKLGSDSNKINP--------------LVPVDLVIDHSVQVDVTRS---DNAVQ--ANMELEFQR-NKERFAFLKWG
Gorai.009G327800                 RDAMHKLGSDTNKINP--------------LVPVDLVIDHSVQVDVTRS---ENAVQ--ANMELEFQR-NKERFSFLKWG
HBR2128G014                      RDAMSNLGGDSNKINP--------------LVPVDLVIDHSVQVDVTRS---ENAVQ--ANMELEFQR-NKERFAFLKWG
MDO.mRNA.g.3121.6                RDAMNNLGSDSKKINP--------------LVPVDLVIDHSVQVDVARS---ANAVQ--ANMDLEFQR-NKERFAFLKWG
Manes.12G074600                  RDAMSNLGGDSNKINP--------------LVPVDLVIDHSVQVDVARS---ENAVQ--ANMELEFQR-NKERFAFLKWG
Mapoly0013s0086                  RDAIKRLGGDPTKINP--------------LVPVDLVIDHSVQVDVARK---ANALQ--SNMELEFSR-NKERFAFLKWG
Medtr4g048190                    RDAMNKLGSDSNKINP--------------LVPVDLVVDHSVQVDVARS---ENAVQ--ANMELEFQR-NKERFAFLKWG
NNU_03379                        RDAMNKLGGDSNKINP--------------LVPVDLVIDHSVQVDVARS---ENAVQ--SNMELEFQR-NRERFAFLKWG
Peaxi162Scf00047g01818           RDAMNKLGSDSDKINP--------------LVPVDLVIDHSVQVDVARS---ENAVQ--ANMELEFQR-NKERFAFLKWG
Pp3c15_25170                     RDAITRLGGDPDRINP--------------LVPVDLVIDHSVQVDVARS---ANALQ--ANMELEFSR-NKERFGFLKWG
Pp3c9_25990                      RDAIERLGGDPDKINP--------------LVPVDLVIDHSVQVDVARS---PNALQ--ANMELEFSR-NKERFGFLKWG
Pp3c15_25560                     RDAITRLGGDPDRINP--------------LVPVDLVIDHSVQVDVARS---ANALQ--ANMELEFSR-NKERFGFLKWG
Prupe.3G217300                   RDAMNKLGSDSDKINP--------------LVPVDLVIDHSVQVDVAGS---ANAVQ--ANMDLEFQR-NRERFAFLKWG
Pbr018101.1.g                    RDAMNNLGSDSKKINP--------------LVPVDLVIDHSVQVDVARS---ANAVQ--ANMDLEFHR-NKERFAFLKWG
RCO.g.29600.000017               RDAMNKLGGDSNKINP--------------LVPVDLVIDHSVQVDVTRS---ENAVQ--ANMELEFQR-NKERFAFLKWG
Tp3g24150                        RDAMNKLGSDSNKINP--------------LVPVDLVIDHSVQVDVARS---ENAVQ--ANMELEFQR-NKERFAFLKWG
SMO244G0056                      RDAMKRLGGDPNVINP--------------MIPVDLVIDHSVQVDVARA---ANALE--ANMKHEFDR-NKERFGFLKWG
Solyc12g005860.1                 RDAMNKLGSNADKINP--------------LVPVDLVIDHSVQVDVARS---ENAVQ--ANMELEFQR-NKERFAFLKWG
PGSC0003DMG400008740             RDAMNKLGSNADKINP--------------LVPVDLVIDHSVQVDVARS---ENAVQ--ANMELEFQR-NKERFAFLKWG
THA.LOC104808872                 RDAMNNLGSDSNKINP--------------LVPVDLVIDHSVQVDVTRS---ENAVQ--ANMELEFQR-NKERFAFLKWG
TCA.TCM_011347                   RDAMNKLGSDTSKINP--------------LVPVDLVIDHSVQVDVTRS---ENAVQ--ANMELEFQR-NKERFSFLKWG
TPR.G4627                        RDAMNKLGSDSNKINP--------------LVPVDLVVDHSVQVDVARS---ENAVQ--ANMELEFQR-NKERFAFLKWG
UGI.Scf00011.1682                RDAIKDLGSNPDKINP--------------LVPVDLVIDHSVQVDVARS---ENAVQ--ANMDLEFKR-NKERFAFLKWG
Vradi05g22550                    RDAMNKLGSDSNKINP--------------LVPVDLVIDHSVQVDVARS---ENAVQ--ANMELEFQR-NKERFAFLKWG
Zm00001d049409                   RDAMAKLGSDANKINP--------------LVPVDLVIDHSVQVDVARS---QNAVQ--ANMELEFSR-NKERFGFLKWG
ZJU.LOC107433052                 RDAMKKLGSDPDKINP--------------LVPVDLVVDHSVQVDVARS---ENAVQ--ANMELEFQR-NKERFAFLKWG
Aco008433                        RDAMNKLGSDSNKINP--------------LVPVDLVIDHSVQVDVARS---ENAVQ--ANMELEFQR-NKERFGFLKWG
Aco014852                        RDAMNKLGSDSNKINP--------------LVPVDLVIDHSVQVDVARS---ENAVQ--ANMELEFRR-NKERFSFLKWG
ASH_gene13615                    RDAMNNLGGDSNKINP--------------LVPVDLVIDHSVQVDLARS---ENAVQ--TNMQLEFQR-NTERFAFLKWG
evm.TU.AsparagusV1_07.3784.V1.1  RDAMNKLGSDSNKINP--------------LVPVDLVIDHSVQVDVARS---ENAVQ--ANMELEFQR-NKERFGFLKWG
Bradi3g15050                     RDAMAKLGSDANKINP--------------LVPVDLVIDHSVQVDVARS---HNALQ--SNMELEFIR-NKERFGFLKWG
CALSI_Maker00002785              RDAMKRLGSDPNKINPLAKISVKKEWLLGNMVPVDLVIDHSVQVDVARS---ENAVQ--ANMELEFYR-NKERFGFLKWG
Pgl_GLEAN_10022029               RDAMAKLGSDANKINP--------------LVPVDLVIDHSVQVDVARS---PNAVQ--ANMELEFSR-NKERFSFLKWG
p5.00_sc00038_p0066              RDAMNKLGSDSNKINP--------------LVPVDLVIDHSVQVDVARS---ENAVQ--ANMELEFQR-NKERFSFLKWG
HORVU4Hr1G080640                 RDAMSKLGSDPNKINP--------------LVPVDLVVDHSVQVDVARS---ENAVQ--ANMELEFSR-NKERFRFLKWG
LP034099                         RDALAKLGSDANKINP--------------LVPVDLVIDHSVQVDVARS---TNALQ--SNMELEFSR-NKERFGFLKWG
MCO14G009                        SSGLPKT-----------------------AVPTTIHCDHLIAAETGDVEDL----------GNAKTE-NAEVYDFLSSC
Misin02G480600                   RDALSKLGSDPNKINP--------------LVPVDLVIDHSVQVDVARS---ANAAQ--ANMALEFHR-NKERFGFLKWG
Ma05_g00640                      RDAMNRLGSDSNKINP--------------LVPVDLVIDHSVQVDVARS---ENAVQ--ANMELEFQR-NKERFGFLKWG
Ma09_g30860                      RDAMNKLGSDSNKINP--------------LVPVDLVIDHSVQVDVARS---ENAVQ--ANMEFEFQR-NKERFGFLKWG
Oropetium_20150105_22676         RDAMSKLGKDPNKINP--------------LVPVDLVIDHSVQVDVARS---PNAAQ--ANMELEFHR-NKERFGFLKWG
OB08G15410                       RDAMAKLGSDANKINP--------------LVPVDLVIDHSVQVDVARS---PNAVQ--SNMELEFKR-NNERFGFLKWG
OsR498G0815345200.01             RDAMAKLGSDANKINP--------------LVPVDLVIDHSVQVDVARS---PNAVQ--SNMELEFKR-NNERFGFLKWG
LOC_Os08g09200                   RDAMAKLGSDANKINP--------------LVPVDLVIDHSVQVDVARS---PNAVQ--SNMELEFKR-NNERFGFLKWG
PEQU_10813                       RDAMNKLESDSNKINP--------------LVPVDLVIDHSVQVDVARS---ENAVQ--ANMELEFRR-NKERFAFLKWG
PH01002268G0030                  RDAMAKLGSDANKINP--------------LVPVDLVIDHSVQVDVARS---PNALQ--ANMELEFSR-NNERFGFLKWG
PAB00053595                      RDGMKRLGGDANKINP--------------LVPVDLVVDHSVQVDVARS---ENALH--ANMEFEFNR-NRERFGFLKWG
Potri.014G153400                 RDAMGQLGGDSNKINP--------------LVPVDLVIDHSVQVDVARS---ENAVQ--ANMELEFKR-NKERFAFLKWG
Potri.002G229200                 RDAMAQLGGDSNKINP--------------LVPVDLVIDHSVQVDVARS---ENAVQ--ANMELEFHR-NKERFAFLKWG
Sspon.06G0023260-1B              RDAMAKLGSDANKINP--------------LVPVDLVIDHSVQVDVARS---QNAVQ--ANMELEFSR-NKERFGFLKWG
Sspon.06G0023260-3D              RDAMAKLGSDANKINP--------------LVPVDLVIDHSVQVDVARS---QNAVQ--ANMELEFSR-NKERFGFLKWG
Sspon.06G0009770-4D              RDAMAKLGSDANKINP--------------LVPVDLVIDHSVQVDVARS---QNAVQ--ANMELEFSR-NKERFGFLKWG
gene33919                        RDAMKRLGGDPNVINP--------------MIPVDLVIDHSVQVDVARA---ANALE--ANMKHEFDR-NKERFGFLKWG
gene34640                        RDAMKRLGGDPNVINP--------------MIPVDLVIDHSVQVDVARA---ANALE--ANMKHEFDR-NKERFGFLKWG
Seita.6G036900                   RDAMAKLGSDANKINP--------------LVPVDLVIDHSVQVDVARS---PNAVQ--LNMELEFSR-NKERFSFLKWG
Solyc07g052350.2                 RDAMNNLGSDSDKINP--------------LVPVDLVIDHSVQVDVTRS---ENAVQ--ANMELEFQR-NKERFAFLKWG
Sobic.007G068100                 RDAMAKLGSDANKINP--------------LVPVDLVIDHSVQVDVARS---QNAVQ--ANMELEFSR-NKERFGFLKWG
Spipo14G0049300                  RDAMKNLGDDPKKINP--------------LVPVDLVIDHSIQVDLARS---ENAVQ--ANMELEFYR-NKERFAFLKWG
TraesCS6D02G384200               RDALAKLGSDANKINP--------------LVPVDLVIDHSVQVDVARS---SNALQ--SNMELEFTR-NRERFGFLKWG
TRITD6Av1G221580                 RDALAKLGSDANKINP--------------LVPVDLVIDHSVQVDVARS---SNALQ--SNMELEFTR-NRERFGFLKWG
GSVIVG01037657001                RDAMNNLGSDSNKINP--------------LVPVDLVIDHSVQVDVTRS---ENAVQ--ANMDLEFQR-NKERFSFLKWG
Zm00001d049409_1                 RDAMAKLGSDANKINP--------------LVPVDLVIDHSVQVDVARS---QNAVQ--ANMELEFSR-NKERFGFLKWG
Zm00007a00032259                 RDAMSKLGSDPNKINP--------------LVPVDLVIDHSVQVDVARS---ANAAQ--ANMELEFHR-NKERFGFLKWG
Zm00008a015468                   RDAMAKLGSDANKINP--------------LVPVDLVIDHSVQVDVARS---QNAVQ--ANMELEFSR-NKERFGFLKWG
Zosma398g00030                   RDAMNKLGGDSNKINP--------------LVPVDLVIDHSVQVDVARS---ENAVQ--ANMELEFQR-NKERFGFLKWG
Zjn_sc00002.1.g15250.1.sm.mkhc   RDAMSKLGKDPNKINP--------------LVPVDLVIDHSVQVDVARS---PNAVQ--ANMELEFHR-NKERFGFLKWG
CMI00008259                      RDAMKRLGGDTNRINP--------------LVPADLVVDHSVQVDVARS---QNAVQ--ANMEIEFQR-NKERFAFLKWG
GBI00025984                      RDAMKRLGGDTNKINP--------------LVPVDLVIDHSVQVDVARS---ENAVQ--VNMEHEFRR-NKERFSFLKWG
PGL00022045                      RDGMKRLGGDANKINP--------------LVPVDLVVDHSVQVDVARS---ENALH--ANMEFEFNR-NRERFGFLKWG
PME00048946                      RDGMKRLGGDANKINP--------------LVPVDLVVDHSVQVDVARS---ENALH--ANMEFEFNR-NMERFGFLKWG
PPI00075540                      RDGIKSLGGDPNKINP--------------LVPVDLVVDHSVQVDVARS---ENALL--ANMEFEFNR-NTERFAFLKWG
PSI00004251                      RDGMKRLGGDANKINP--------------LVPVDLVVDHSVQVDVARS---ENALH--ANMEFEFNR-NRERFGFLKWG
PSY00003246                      RDGIKYLGGDPNKINP--------------LVPVDLVVDHSVQVDVARS---ENALL--ANMEFEFNR-NTERFAFLKWG
TBA00001604                      RDGMKQLGGDTTKINP--------------LVPVDLVVDHSVQVDVARS---ENALL--LNMEHEFNR-NTERFAFLKWG
PP00066G01460                    RDAITRLGAIRDRINP--------------LVPVDLVIDHSVQVDVARS---ANALQ--ANMELEFSR-NKERFGFLKWG
MP14G01310                       SSGLPKT-----------------------AVPTTIHCDHLIAAETGDVEDL----------GNANVE-NKEVYDFLSSC
MRCC299_08G00100                 SSGLPKT-----------------------AVPTTIHCDHLIAAETGDVEDL----------GNAKTE-NAEVYDFLSSC
OL01G00690                       RRPDNTLATVDHNVP-----------------TSDRSGFESAETFIKEM---DSRVQ--V---LQLEE-NVEEFGVTYFG
OM_01G06460                      RRPDNTLATVDHNVP-----------------TSDRSGFESVETFIQEM---DSRVQ--V---LTLEE-NVKEFGVTYFG
OT_03G02850                      RRPDNTLATVDHNVP-----------------TSDRSAFVSAETFIQEM---DSRVQ--V---LTLEE-NVKDFGVTYFG
ORCC809_01G05860                 RRPDNTLATVDHNVP-----------------TSDRSGFESAETFIEEM---DSRVQ--V---LQLEE-NVKEFGVTYFG
BPRRCC1105_01G00570              RRPDNTLATVDHNVP-----------------TSDRSKFESVETFITEM---ESRVQ--V---VQMEE-NVKDFGITYFG
CNC64A_004G04740                 F-------GDAAEVWD--------------PERVVIIPDHYIFTADPRAN---R--------NVDILRDVAQRYGIKYFY
VC00G15810                       SSGLPKT-----------------------MVPSTIHCDHLIEGTTSPQPDREGKFGGDADLKHAVTT-NKEVYDFLATA
PI00G06470                       SSGLPKT-----------------------AVPSTIHCDHLIEGTTAPQDDRHGGYGGQADLDHAKHN-NKEVYDFLSSA
RCC4223.05g03080                 SSGLPTT-----------------------AVPSTIHCDHLIEGTTAPQDDRHGGFGGQADLDHAKHN-NKEVYDFLSSA
AP00G66900                       SSGLPKT-----------------------AVPSTIHCDHLIEGTTAPQSERENKYGGVADLKYANVT-NKEVYDFLASA
HE0000G51000                     SSGLPKT-----------------------AVPTTIHCDHLIEGTTAPQADRNNGFGGRADLKHAQEV-NKEVYDFLASA
CV00G78860                       SSGLPTT-----------------------AVPSTIHCDHLIEGTTAPQEDRDNSFGGPADLAHAIKT-NKEVYDFLSSA
                                                                                                        : : .    

AT2G05710_ACO3                   STAFQNMLVVPPG-SGIVHQVNLEYLGRVVFNTKGLLYPD-S-VVGTDSHTTMIDGLGVAGWGVGGIEAEATMLGQPMSM
Achn079831                       SNAFHNMLVVPPG-SGIVHQVNLEYLGRVVFNTDGMLYPD-S-VVGTDSHTTMIDGLGVAGWGVGGIEAEAAMLGQPMSM
Achn332951                       SNAFHNMLVVPPG-SGIVHQVNLEYLGRVVFNTDDILYPD-S-VVGTDSHTTMIDGLGVAGWGVGGIEAEAAMLGQPMSM
AH008205                         STAFRNMLVVPPG-SGIVHQVNLEYLGRVVFNTSGVLYPD-S-VVGTDSHTTMIDGLGVAGWGVGGIEAEAAMLGQPMSM
ATR0661G528                      SSAFHNMLVVPPG-SGIVHQVNLEYLGRVVFNNDGILYPD-S-VVGTDSHTTMIDGLGVAGWGVGGIEAEAAMLGQPMSM
AL3G43150                        STAFQNMLVVPPG-SGIVHQVNLEYLGRVVFNTKGLLYPD-S-VVGTDSHTTMIDGLGVAGWGVGGIEAEATMLGQPMSM
Araip.R1DVQ                      STAFRNMLVVPPG-SGIVHQVNLEYLGRVVFNNEGILYPD-S-VVGTDSHTTMIDGLGVAGWGVGGIEAEAAMLGQPMSM
Araip.3J27X                      STAFHNMLVVPPG-SGIVHQVNLEYLGRVVFNNEGLLYPD-S-VVGTDSHTTMIDGLGVAGWGVGGIEAEAAMLGQPMSM
Araip.3J27X_1                    STAFHNMLVVPPG-SGIVHQVNLEYLGRVVFNNEGLLYPD-S-VVGTDSHTTMIDGLGVAGWGVGGIEAEAAMLGQPMSM
Bv4_088410_hogm                  STAFQNMLVVPPG-SGIVHQVNLEYLGRVVFNNGGLLYPD-S-VVGTDSHTTMIDGLGVAGWGVGGIEAEATMLGQPMSM
Bo7g027890                       STAFHNMLVVPPG-SGIVHQVNLEYLGRVVFNTQGVLYPD-S-VVGTDSHTTMIDGLGVAGWGVGGIEAEATMLGQPMSM
Brara.G00449                     STAFQNMFVVPPG-S-----VNLEYLGRVVFNTQGVLYPH-S-VVGNDSHTTMINGLGVAGWGVGGIEAEAKMLGQPMSM
C.cajan_27309.g                  STAFRNMLVVPPG-SGIVHQVNLEYLGRVVFNNEGLLYPD-S-VVGTDSHTTMIDGLGVAGWGVGGIEAEAAMLGQPMSM
Carubv10012896m.g                STAFQNMLVVPPG-SGIVHQVNLEYLGRVVFNTKGLLYPD-S-VVGTDSHTTMIDGLGVAGWGVGGIEAEATMLGQPMSM
CAN.G337.137                     STAFRNMLVVPPG-SGIVHQVNLEYLGRVVFNSDGVLYPD-S-LVGTDSHTTMIDGLGVAGWGVGGIEAEAAMLGQSMSM
Cpa.g.sc87.76                    STAFQNMLVVPPG-SGIVHQVNLEYLGRVVFNTDGILYPD-S-VVGTDSHTTMIDGLGVSGWGVGGIEAEAAMLGQPLSM
AUR62041368                      STAFRNMLVVPPG-SGIVHQVNLEYLGRVVFNNEGLLYPD-S-VVGTDSHTTMIDGLGVAGWGVGGIEAEATMLGQPMSM
AUR62026967                      STAFRNMLVVPPG-SGIVHQVNLEYLGRVVFNNEGLLYPD-S-VVGTDSHTTMIDGLGVAGWGVGGIEAEATMLGQPMSM
AUR62026969                      STAFRNMLVVPPG-SGIVHQVNLEYLGRVVFNNEGLLYPD-S-VVGTDSHTTMIDGLGVAGWGVGGIEAEATMLGQPMSM
Cre01.g042750                    GSKYG-VGFWRPG-SGIIHQIVLEN---YAL--PGLM------MIGTDSHTPNAGGLGMCAVGVGGADAVDVMAGLPWEL
Ca_01932.g                       SNAFNNMLVVPPG-SGIVHQVNLEYLGRVVFNTNGVLYPD-S-VVGTDSHTTMIDGLGVAGWGVGGIEAEAAMLGQPMSM
Cla007667.g                      SNAFQNMLVVPPG-SGIVHQVNLEYLGRVVFNASGLLYPD-S-VVGTDSHTTMIDGLGVAGWGVGGIEAEAAMLGQPMSM
Ciclev10014140m.g                SSAFHNMLVVPPG-SGIVHQVNLEYLGRVVFNTNGMLYPD-S-VVGTDSHTTMIDGLGVAGWGVGGIEAEAAMLGQPMSM
Cc05_g04630                      SKAFRNMLVVPPG-SGIVHQVNLEYLGRVVFNNDGTLYPD-S-VVGTDSHTTMIDGLGVAGWGVGGIEAEAAMLGQPLSM
COL.COLO4_22493                  SNAFDNMLVVPPG-SGIVHQVNLEYLGRVVFNTNGVLYPD-S-VVGTDSHTTMIDGLGVAGWGVGGIEAEAAMLGQPMSM
MELO3C018816                     SNAFQNMLVVPPG-SGIVHQVNLEYLGRVVFNTSGLLYPD-S-VVGTDSHTTMIDGLGVAGWGVGGIEAEAAMLGQPMSM
Cucsa.148530                     SNAFQNMLVVPPG-SGIVHQVNLEYLGRVVFNTSGLLYPD-S-VVGTDSHTTMIDGLGVAGWGVGGIEAEAAMLGQPMSM
DCAR_019766                      STAFRNMLVVPPG-SGIVHQVNLEYLGRVVFNTDGVLYPD-S-VVGTDSHTTMIDGLGVAGWGVGGIEAEAAMLGQPMSM
Migut.M01755                     STAFQNMLVVPPG-SGIVHQVNLEYLGRVVFNTKGILYPD-S-VVGTDSHTTMIDGLGVAGWGVGGIEAEAAMLGQPMSM
Eucgr.I02307                     STAFHNMLVVPPG-SGIVHQVNLEYLGRVVFNTNGLLYPD-S-VVGTDSHTTMIDGLGVAGWGVGGIEAEAAMLGQPMSM
FVE23775                         STAFQNMLVVPPG-SGIVHQVNLEYLGRVVFNTNGLLYPD-S-VVGTDSHTTMIDGLGVAGWGVGGIEAEATMLGQPMSM
Glyma.06G305700                  STAFLNMLVVPPG-SGIVHQVNLEYLGRVVFNNEGLLYPD-S-VVGTDSHTTMIDGLGVAGWGVGGIEAEAAMLGQPLSM
Glyma.12G098900                  STAFRNMLVVPPG-SGIVHQVNLEYLGRVVFNNEGLLYPD-S-VVGTDSHTTMIDGLGVAGWGVGGIEAEAAMLGQPLSM
Gorai.009G327800                 STAFHNMLVVPPG-SGIVHQVNLEYLGRVVFNTNGMLYPD-S-VVGTDSHTTMIDGLGVAGWGVGGIEAEAAMLGQPMSM
HBR2128G014                      SNAFHNMLVVPPG-SGIVHQVNLEYLGRVVFNTDGTLYPD-S-VVGTDSHTTMIDGLGVAGWGVGGIEAEAAMLGQPMSM
MDO.mRNA.g.3121.6                STAFHNMLVVPPG-SGIVHQVNLEYLGRVVFNTDGLLYPD-S-VVGTDSHTTMIDGLGVAGWGVGGIEAEATMLGQ----
Manes.12G074600                  SNAFHNMLVVPPG-SGIVHQVNLEYLGRVVFNADGILYPD-S-VVGTDSHTTMIDGLGVAGWGVGGIEAEAAMLGQPMSM
Mapoly0013s0086                  ATAFQNMLVVPPG-SGIVHQVNLEYLARVVFNNSGLLYPD-S-LVGTDSHTTMIDGLGVAGWGVGGIEAEASMLGQPMSM
Medtr4g048190                    STAFRNMLVVPPG-SGIVHQVNLEYLGRVVFNNEGLLYPD-S-VVGTDSHTTMIDGLGVAGWGVGGIEAEAAMLGQPMSM
NNU_03379                        STAFSNMLVVPPG-SGIVHQVNLEYLGRVVFNTDGILYPD-S-VVGTDSHTTMIDGLGVAGWGVGGIEAEAAMLGQPMSM
Peaxi162Scf00047g01818           SNAFHNMLVVPPG-SGIVHQVNLEYLGRVVFNRDGLLYPD-S-VVGTDSHTTMIDGLGVAGWGVGGIEAEATMLGQPMSM
Pp3c15_25170                     ATAFKNMLVVPPG-SGIVHQVNLEYLARVVFNSNGILYPD-T-LVGTDSHTTMIDGLGVAGWGVGGIEAEAAMLGQPMSM
Pp3c9_25990                      ATAFKNMLVVPPG-SGIVHQVNLEYLARVVFNSNGILYPD-T-LVGTDSHTTMIDGLGVAGWGVGGIEAEAAMLGQPMSM
Pp3c15_25560                     ATAFKNMLVVPPG-SGIVHQVNLEYLARVVFNSNGILYPD-T-LVGTDSHTTMIDGLGVAGWGVGGIEAEAAMLGQPMSM
Prupe.3G217300                   SNAFHNMLVVPPG-SGIVHQVNLEYLGRVVFNTDGLLYPD-S-VVGTDSHTTMIDGLGVAGWGVGGIEAEATMLGQPMSM
Pbr018101.1.g                    STAFHNMLVVPPG-SGIVHQVNLEYLGRVVFNNDGLLYPD-S-VVGTDSHTTMIDGLGVAGWGVGGIEAEATMLGQPMSM
RCO.g.29600.000017               SNAFQNMLVVPPG-SGIVHQVNLEYLGRVVFNKDGILYPD-S-VVGTDSHTTMIDGLGVAGWGVGGIEAEAAMLGQPMSM
Tp3g24150                        STAFQNMLVVPPG-SGIVHQVNLEYLGRVVFNTQGVLYPD-S-VVGTDSHTTMIDGLGVAGWGVGGIEAEATMLGQPMSM
SMO244G0056                      ATAFKNMLVVPPG-SGIVHQVNLEYLARVVFSNDGFLYPD-S-LVGTDSHTTMIDGLGVAGWGVGGIEAEAAMLGQPMSM
Solyc12g005860.1                 SNAFRNMLVVPPG-SGIVHQVNLEYLGRVVFNREGLLYPD-S-VVGTDSHTTMIDGLGVAGWGVGGIEAEATMLGQPMSM
PGSC0003DMG400008740             SNAFRNMLVVPPG-SGIVHQVNLEYLGRVVFNREGLLYPD-S-VVGTDSHTTMIDGLGVAGWGVGGIEAEATMLGQPMSM
THA.LOC104808872                 STAFQNMLVVPPG-SGIVHQVNLEYLGRVVFNTKGLLYPD-S-VVGTDSHTTMIDGLGVAGWGVGGIEAEAAMLGQPLSM
TCA.TCM_011347                   STAFRNMLVVPPG-SGIVHQVNLEYLGRVVFNTDGLLYPD-S-VVGTDSHTTMIDGLGVAGWGVGGIEAEAAMLGQPMSM
TPR.G4627                        STAFRNMLVVPPG-SGIVHQVNLEYLGRVVFNNEGLLYPD-S-VVGTDSHTTMIDGLGVAGWGVGGIEAEAAMLGQPMSM
UGI.Scf00011.1682                SNAFHNMLVVPPG-SGIVHQVNLEYLGRVVFNTDGILYPD-S-VVGTDSHTTMIDGLGVAGWGVGGIEAEAAMLGQPMSM
Vradi05g22550                    SNAFRNMLVVPPG-SGIVHQVNLEYLGRVVFNNEGLLYPD-S-VVGTDSHTTMIDGLGVAGWGVGGIEAEAAMLGQPMSM
Zm00001d049409                   SSAFQNMLVVPPG-SGIVHQVNLEYLGRVVFNTDGILYPD-S-VVGTDSHTTMIDGLGVAGWGVGGIEAEATMLGQPMSM
ZJU.LOC107433052                 SSAFQNMLVVPPG-SGIVHQVNLEYLGRVVFNTDGILHPD-S-VVGTDSHTTMIDGLGVAGWGVGGIEAEAAMLGQPMSM
Aco008433                        STAFRNMLVVPPG-SGIVHQVNLEYLGRVVFNSDGILYPD-S-VVGTDSHTTMIDGLGVAGWGVGGIEAEAAMLGQPMSM
Aco014852                        STAFHNMLVVPPG-SGIVHQVNLEYLGRVVFNTDGVLYPD-S-VVGTDSHTTMIDGLGVAGWGVGGIEAEAAMLGQPMSM
ASH_gene13615                    ANAFHNMLVVPPG-SGIVHQVNLEYLGRVVFSNDGILYPD-S-VIGTDSHTTMIDGLGIAGWGVGGIEAEAAMLGQPMSM
evm.TU.AsparagusV1_07.3784.V1.1  STAFHNMLVVPPG-SGIVHQVNLEYLGRVVFNTEGMLYPD-S-VVGTDSHTTMIDGLGVAGWGVGGIEAEAAMLGQPMSM
Bradi3g15050                     STAFQNMLVVPPG-SGIVHQVNLEYLGRVVFNTDGIMYPD-S-VVGTDSHTTMIDGLGVAGWGVGGIEAEATMLGQPMSM
CALSI_Maker00002785              SNAFHNMLVVPPG-SGIVHQVNLEYLGRVVFNNGGMLYPD-S-VVGTDSHTTMIDGLGVAGWGVGGIEAEAAMLGQPMSM
Pgl_GLEAN_10022029               STAFQNMLVVPPG-SGIVHQVNLEYLGRVVFNTDGLLYPD-S-VVGTDSHTTMIDGLGVAGWGVGGIEAEATMLGQPMSM
p5.00_sc00038_p0066              STAFHNMLVVPPG-SGIVHQVNLEYLGRVVFNTDGILYPD-S-VVGTDSHTTMIDGLGVAGWGVGGIEAEATMLGQPMSM
HORVU4Hr1G080640                 STAFNNMLVVPPG-SGIVHQVNLEYLARVVFNNGGILYPD-S-VVGTDSHTTMIDGLGVAGWGVGGIEAEATMLGQPMSM
LP034099                         STAFQNMLVVPPG-SGIVHQVNLEYLGRVVFNTNGIMYPD-S-VVGTDSHTTMIDGLGVAGWGVGGIEAEATMLGQPMSM
MCO14G009                        GDKFG-MGYWKPG-AGIIHQTVLEN---YAF--PGGL------MIGTDSHTPNAGGLGMCAVGVGGADAVDVMASLPWEL
Misin02G480600                   SSAFRNMLVVPPG-SGIVHQVNLEYLARVVFNNGGILYPD-S-VVGTDSHTTMIDGLGVAGWGVGGIEAEAAMLGQPMSM
Ma05_g00640                      STAFRNMLVVPPG-SGIVHQVNLEYLGRVVFNTDGILYPD-S-VVGTDSHTTMIDGLGVAGWGVGGIEAEAAMLGQPMSM
Ma09_g30860                      STAFRNMLVVPPG-SGIVHQVNLEYLGRVVFNTDGLLYPD-S-VVGTDSHTTMIDGLGVAGWGVGGIEAEATMLGQPMSM
Oropetium_20150105_22676         SSAFRNMLVVPPG-SGIVHQVNLEYLARVVFNNNGILYPD-S-VVGTDSHTTMIDGLGVTGWGVGGIEAEAAMLGQPMSM
OB08G15410                       STAFHNMLVVPPG-SGIVHQVNLEYLGRVVFNTNGIMYPD-S-VVGTDSHTTMIDGLGVAGWGVGGIEAEATMLGQPMSM
OsR498G0815345200.01             STAFHNMLVVPPG-SGIVHQVNLEYLGRVVFNTDGIMYPD-S-VVGTDSHTTMIDGLGVAGWGVGGIEAEATMLGQPMSM
LOC_Os08g09200                   STAFHNMLVVPPG-SGIVHQVNLEYLGRVVFNTDGIMYPD-S-VVGTDSHTTMIDGLGVAGWGVGGIEAEATMLGQPMSM
PEQU_10813                       SNAFHNMLVVPPG-SGIVHQVNLEYLGRVVFNNEGILYPD-S-VVGTDSHTTMIDGLGVAGWGVGGIEAEAAMLGQPMSM
PH01002268G0030                  STAFHNMLVVPPG-SGIVHQVNLEYLGRVVFNTDGIMYPD-S-VVGTDSHTTMIDGLGVAGWGVGGIEAEATMLGQPMSM
PAB00053595                      SSAFENMLVVPPG-SGIVHQVNLEYLGRV--------------------HTTMIDGLGVAGWGVGGIEAEAAMLGQPMSM
Potri.014G153400                 STAFQNMLVVPPG-SGIVHQVNLEYLGRVVFNTDGVLYPD-S-VVGTDSHTTMIDGLGVAGWGVGGIEAEATMLGQPMSM
Potri.002G229200                 STAFQNMLVVPPG-SGIVHQVNLEYLGRVVFNTDGVLYPD-S-VVGTDSHTTMIDGLGVAGWGVGGIEAEAAMLGQPMSM
Sspon.06G0023260-1B              SSAFQNMLVVPPG-SGIVHQVNLEYLGRVVFNTDGILYPD-S-VVGTDSHTTMIDGLGVAGWGVGGIEAEATMLGQPMSM
Sspon.06G0023260-3D              SSAFQNMLVVPPG-SGIVHQVNLEYLGRVVFNTDGILYPD-S-VVGTDSHTTMIDGLGVAGWGVGGIEAEATMLGQPMSM
Sspon.06G0009770-4D              SSAFQNMLVVPPG-SGIVHQVNLEYLGRVVFNTDGILYPD-S-VVGTDSHTTMIDGLGVAGWGVGGIEAEATMLGQPMSM
gene33919                        ATAFKNMLVVPPG-SGIVHQVNLEYLARVVFSNDGFLYPD-S-LVGTDSHTTMIDGLGVAGWGVGGIEAEAAMLGQPMSM
gene34640                        ATAFKNMLVVPPG-SGIVHQVNLEYLARVVFSNDGFLYPD-S-LVGTDSHTTMIDGLGVAGWGVGGIEAEAAMLGQPMSM
Seita.6G036900                   STAFQNMLVVPPG-SGIVHQVNLEYLGRVVFNTDGILYPD-S-VVGTDSHTTMIDGLGVAGWGVGGIEAEATMLGQPMSM
Solyc07g052350.2                 SNAFQNMLVVPPG-SGIVHQVNLEYLGRVVFNREGLLYPD-S-VVGTDSHTTMIDGLGVAGWGVGGIEAEAAMLGQPMSM
Sobic.007G068100                 SSAFQNMLVVPPG-SGIVHQVNLEYLGRVVFNTDGILYPD-S-VVGTDSHTTMIDGLGVAGWGVGGIEAEATMLGQPMSM
Spipo14G0049300                  STAFQNMLVVPPG-SGIVHQVNLEYLGRVVFNTDGLLYPD-S-VVGTDSHTTMIDGLGVAGWGVGGIEAEAAMLGQPMSM
TraesCS6D02G384200               STAFQNMLVVPPG-SGIVHQVNLEYLGRVVFNTDGIMYPD-S-VVGTDSHTTMIDGLGVAGWGVGGIEAEATMLGQPMSM
TRITD6Av1G221580                 STAFQNMLVVPPG-SGIVHQVNLEYLGRVVFNTDGIMYPD-S-VVGTDSHTTMIDGLGVAGWGVGGIEAEATMLGQPMSM
GSVIVG01037657001                STAFRNMLVVPPG-SGIVHQVNLEYLGRVVFNNDGILYPD-S-VVGTDSHTTMIDGLGVAGWGVGGIEAEAAMLGQPMSM
Zm00001d049409_1                 SSAFQNMLVVPPG-SGIVHQVNLEYLGRVVFNTDGILYPD-S-VVGTDSHTTMIDGLGVAGWGVGGIEAEATMLGQPMSM
Zm00007a00032259                 SSAFRNMLVVPPG-SGIVHQVNLEYLARVVFNNGGILYPD-S-VVGTDSHTTMVDGLGVAGWGVGGIEAEAAMLGQPMSM
Zm00008a015468                   SSAFQNMLVVPPG-SGIVHQVNLEYLGRVVFNTDGILYPD-S-VVGTDSHTTMIDGLGVAGWGVGGIEAEATMLGQPMSM
Zosma398g00030                   STAFDNMLVVPPG-SGIVHQVNLEYLARVVFNRDGLLYPD-S-VVGTDSHTTMVDGLGVAGWGVGGIEAEAVMLGQPMSM
Zjn_sc00002.1.g15250.1.sm.mkhc   SSAFRNMLVVPPG-SGIVHQVNLEYLARVVFNNNGILYPD-S-VVGTDSHTTMIDGLGVAGWGVGGIEAEAAMLGQPMSM
CMI00008259                      SSAFHNMLVVPPG-SGIVHQVNLEYLGRVVFNTDGLLYPD-S-VVGTDSHTTMIDGLGVAGWGVGGIEAEAAMLGQPMSM
GBI00025984                      SNAFHNMLVVPPG-SGIVHQVNLEYLGRVVFSNDGLLYPD-S-VVGTDSHTTMIDGLGVAGWGVGGIEAEAAMLGQPMSM
PGL00022045                      SSAFENMLVVPPG-SGIVHQVNLEYLGRVVFNTNGLLYPD-S-VVGTDSHTTMIDGLGVAGWGVGGIEAEAAMLGQPMSM
PME00048946                      SSAFENTLVVPPG-SGIVHQVNLEYLGRVVFNANGLLYPD-S-VVGTDSHTTMIDGLGVAGWGVGGIEAESAMLGQPMSM
PPI00075540                      STAFENMLVVPPG-SGIVHQVNLEYLGRVVFNTNGLLYPD-S-VVGTDSHTTMIDGLGVAGWGVGGIEAEAAMLGQPMSM
PSI00004251                      SSAFENMLVVPPG-SGIVHQVNLEYLGRVVFNTNGLLYPD-S-VVGTDSHTTMIDGLGVAGWGVGGIEAEAAMLGQPMSM
PSY00003246                      STAFENMLVVPPG-SGIVHQVNLEYLGRVVFNTNGLLYPD-S-VVGTDSHTTMIDGLGVAGWGVGGIEAEAAMLGQPMSM
TBA00001604                      SSAFNNMLVVPPG-SGIVHQVNLEYLGRVVFNTNGLLYPD-S-VVGTDSHTTMIDGLGVAGWGVGGIEAEAAMLGQPMSM
PP00066G01460                    ATAFKNMLVVPPG-SGIVHQVNLEYLARVVFNSNGILYPD-T-LVGTDSHTTMIDGLGVAGWGVGGIEAEAAMLGQPMSM
MP14G01310                       GDKFG-MGYWKPG-AGIIHQTVLEN---YAF--PGGL------MIGTDSHTPNAGGLGMCAVGVGGADAVDVMASLPWEL
MRCC299_08G00100                 GDKFG-MGYWKPG-AGIIHQTVLEN---YAF--PGGL------MIGTDSHTPNAGGLGMCAVGVGGADAVDVMASLPWEL
OL01G00690                       MDD--------KR-QGIVHIIGPEQ---------GFTLPGTT-VVCGDSHTATHGAFGALAFGIGTSEVEHVLATQTLLQ
OM_01G06460                      MED--------KR-QGIVHIIGPEQ---------GFTLPGTT-VVCGDSHTATHGAFGALAFGIGTSEVEHVLATQTLLQ
OT_03G02850                      MDD--------KR-QGIVHIIGPEQ---------GFTLPGTT-VVCGDSHTATHGAFGALAFGIGTSEVEHVLATQTLLQ
ORCC809_01G05860                 MDD--------KR-QGIVHIIGPEQ---------GFTLPGTT-VVCGDSHTATHGAFGALAFGIGTSEVEHVLATQTLLQ
BPRRCC1105_01G00570              MED--------KR-QGIVHIIGPEQ---------GFTLPGTT-VVCGDSHTATHGAFGALAFGIGTSEVEHVLATQTLLQ
CNC64A_004G04740                 DIKDRGDFRANPDYKGVCHVALAQ---------EGHCKPG-EVLFGTDSHTCNAGAFGQFATGVGNTDAGFILGTGKLLI
VC00G15810                       GSKYG-VGFWRPG-SGIIHQIVLEN---YAI--PGLM------MIGTDSHTPNAGGLGTCAVGVGGADAVDVMAGLPWEL
PI00G06470                       GSKYG-IGFWKPG-SGIIHQIVLEN---YAF--PGGM------MIGTDSHTPNAGGLGMCAVGVGGADAVDVMAGLPWEL
RCC4223.05g03080                 GSKYG-IGFWKPG-SGIIHQIVLEN---YAF--PGGM------MIGTDSHTPNAGGLGMCAVGVGGADAVDVMAGLPWEL
AP00G66900                       GSKYG-IGFWKPG-SGIIHQIVLEN---YAF--PGCL------MIGTDSHTPNGGGLGAAAIGVGGADAVDVMAGLPWEL
HE0000G51000                     GSKYG-MGFWRPG-SGIIHQIVLEN---YAF--PGCL------MIGTDSHTPNGGGLGACAIGVGGADAVDVMAGLPWEL
CV00G78860                       GAKYG-IGFWKPG-SGIIHQIVLEN---YAF--PGGM------MIGTDSHTPNAGGLGMCAVGVGGADAVDVMAGLPWEL
                                                        :                         **   ..:*  . *:*  :.   :       

AT2G05710_ACO3                   VLPGVVGFKLAGKMRNGVTATDLVLTVTQMLRKHGVVGKFVEFYG--NGMSGLSLADRATIANMSPEYGATMGFFPVDHV
Achn079831                       VLPGVVGFKLSGKLQNGVTATDLVLTVTQMLRKHGVVGKFVEFYG--EGMGKLSLADRATIANMSPEYGATMGFFPVDHV
Achn332951                       VLPGVVGFKLSGKLQNGVTATDLVLTVTQMLRKHGVVGK-----------------------------------------
AH008205                         VLPGVVGFKMTGKLRDGVTATDLVLTATQMLRKHGVVGKFVEFHG--EGVGQLSLADRATIANMSPEYGATMGFFPVDHV
ATR0661G528                      VLPGVVGFRLSGKLKNGVTATDLVLTVTQILRKHGVVGKFVEFYG--EGMSELSLADRATIANMSPEYGATMGFFPVDHV
AL3G43150                        VLPGVVGFKLAGKMRNGVTATDLVLTVTQMLRKHGVVGKFVEFYG--DGMSGLSLADRATIANMSPEYGATMGFFPVDHV
Araip.R1DVQ                      VLPGVVGFKLSGKLRNGVTATDLVLTVTQMLRKHGVVGKFVEFYG--DGMGELSLADRATIANMSPEYGATMGFFPVDHV
Araip.3J27X                      VLPGVVGFKLSGKLRNGVTATDLVLTVTQMLRKHGVVGKFVEFYG--DGMGELSLADRATIANMSPEYGATMGFFPVDHV
Araip.3J27X_1                    VLPGVVGFKLSGKLRNGVTATDLVLTVTQMLRKHGVVGKFVEFYG--DGMGELSLADRATIANMSPEYGATMGFFPVDHV
Bv4_088410_hogm                  VLPGVVGFKMTGKLRDGVTATDLVLTATQMLRKHGVVGKFVEFHG--QGVGQLSLADRATIANMSPEYGATMGFFPVDHV
Bo7g027890                       VLPGVVGFKLSGKMRNGVTATDLVLTVTQILRKHGVVGKFVEFYG--DGMSGLSLADRATIANMSPEYGATMGFFPVDHV
Brara.G00449                     VLPGVVGFKLSGKMRNGVTATDLVLTVTQILRKHGVVGKFVEFYG--DGMSGLSLADRATIANMSPEYGVTMGFFPVDHV
C.cajan_27309.g                  VLPGVVGFKLSGKLRDGVTATDLVLTVTQILRKHGVVGKFVEFYG--DGMGELSLADRATIANMSPEYGATMGFFPVDHV
Carubv10012896m.g                VLPGVVGFKLSGKMRNGVTATDLVLTVTQMLRKHGVVGKFVEFYG--DGMSGLSLADRATIANMSPEYGATMGFFPVDHV
CAN.G337.137                     VLPGVVGFRMTGKLHDGVTATDLVLTVTQMLRKHGVVGKFVEFYG--PGLASLSLADRATIANMSPEYGATMGFFPVDHM
Cpa.g.sc87.76                    VLPGVVGFKLSGKLRNGVTATDLVLTVTQMLRKHGVVGKFVEFYG--GGMGELSLADRATIANMSPEYGATMGFFPVDHV
AUR62041368                      VLPGVVGFKMTGKLRDGVTATDLVLTATQMLRKHGVVGKFVEFHG--QGVGQLSLADRATIANMSPEYGATMGFFPVDHV
AUR62026967                      VLPGVVGFKMTGKLRDGVTATDLVLTATQMLRKHGVVGKFVEFHG--QGVGQLSLADRATIANMSPEYGATMGFFPVDHV
AUR62026969                      VLPGVVGFKMTGKLRDGVTATDLVLTATQMLRKHGVVGKFVEFHG--EGVGQLSLADRATIANMSPEYGATMGFFPVDHV
Cre01.g042750                    KAPKVIGVKLTGKMSRWTSPKDVILKVAGILTVKGGTGAIVEYFG--PGVDHMSCTGMATVCNMGAEIGATTSMFPYNKR
Ca_01932.g                       VLPGVVGFKLLGKLRDGVTATDLVLTVTQMLRKHGVVGKFVEFYG--EGMSELPLADRATIANMSPEYGATMGFFPVDHV
Cla007667.g                      VLPGVVGFKLSGKLRNGVTATDLVLTVTQILRKHGVVGKFVEFYG--DGMEELSLADRATIANMSPEYGATMGFFPVDHV
Ciclev10014140m.g                VLPGVVGFKLSGKLHNGVTATDLVLTVTQMLRKHGVVGKFVEFHG--DGMGELSLADRATIANMSPEYGATMGFFPVDHV
Cc05_g04630                      VLPGVVGFKLSGKLRNGVTATDLVLTVTQMLRKHGVVGKFVEFYG--AGVGEISLADRATIANMSPEYGATMGFFPVDHV
COL.COLO4_22493                  VLPGVVGFKLLGKLRDGVTATDLVLTVTQMLRKHGVVGKFVEFYG--EGMSELSLADRATIANMSPEYGATMGFFPVDHV
MELO3C018816                     VLPGVVGFKLSGKLRNGVTATDLVLTVTQMLRKHGVVGKFVEFYG--DGMEELSLADRATIANMSPEYGATMGFFPVDHV
Cucsa.148530                     VLPGVVGFKLSGKLRNGVTATDLVLTVTQMLRKHGVVGKFVEFYG--DGMEELSLADRATIANMSPEYGATMGFFPVDHV
DCAR_019766                      VLPAVVGFKLSGSLRNGVTATDLVLTVTQMLRKHGVVGKFVEFYG--EGMSKLSLADRATIANMSPEYGATMGFFPVDHV
Migut.M01755                     VLPGVVGFKLTGKLRDGVTATDLVLTVTQMLRKHGVVGKFVEFYG--EGMGQLSLADRATIANMSPEYGATMGFFPVDHV
Eucgr.I02307                     VLPGVVGFKLTGKLKDGVKATDLVLNVTQMLRKHGVVGKFVEFYG--EGMSELSLADRATIANMSPEYGATMGFFPVDHV
FVE23775                         VLPGVVGFKLSGKLNNGVTATDLVLTVTQMLRKHGVVGKFVEFYG--GGMGELSLADRATIANMSPEYGATMGFFPVDHV
Glyma.06G305700                  VLPGVVGFKLSGKLHNGVTATDLVLTVTQILRKHGVVGKFVEFYG--DGMGELSLADRATIANMSPEYGATMGFFPVDHV
Glyma.12G098900                  VLPGVVGFKLSGKLRNGVTATDLVLTVTQILRKHGVVGKFVEFYG--DGMGELSLADRATIANMSPEYGATMGFFPVDHV
Gorai.009G327800                 VLPGVVGFKLSGKLRNGVTATDLVLTVTQILRKHGVVGKFVEFYG--DGMSELSLADRATIANMSPEYGATMGFFPVDHV
HBR2128G014                      VLPGVVGFKLSGKLRNGVTATDLVLTVTQMLRKHGVVGKFVEFYG--DGMGELSLADRATIANMSPEYGATMGFFPVDHV
MDO.mRNA.g.3121.6                ---------LSGKLNNGVTATDLVLTVTQILRKHGVVGKFVEFYG--DGMGELSLADRATIANMSPEYGATMGFFPVDHV
Manes.12G074600                  VLPGVVGFKLSGKLRNGVTATDLVLTVTQMLRKHGVVGKFVEFYG--DGMGELSLADRATIANMSPEYGATMGFFPVDHV
Mapoly0013s0086                  VLPGVVGFKLTGKMKTGVTATDLVLTVTQMLRKHGVVGKFVEFYG--DGMGELSLADRATIANMSPEYGATMGFFPVDSV
Medtr4g048190                    VLPGVVGFKLSGNLQNGVTATDLVLTVTQILRKHGVVGKFVEFYG--DGMSKLSLADRATIANMSPEYGATMGFFPVDHV
NNU_03379                        VLPGVVGFKLSGKLRNGVTATDLVLTVTQMLRKHGVVGKFVEFYG--EGMGELSLADRATIANMSPEYGATMGFFPVDHV
Peaxi162Scf00047g01818           VLPGVVGFKLTGKLRSGVTATDLVLTVTQMLRKHGVVGKFVEFYG--DGMGELSLADRATIANMSPEYGATMGFFPVDHV
Pp3c15_25170                     VLPGVVGFKLNGKLRTGVTATDLVLTVTQILRKFGVVGKFVEFYG--KGMSELTLADRATIANMSPEYGATMGFFPVDRV
Pp3c9_25990                      VLPGVVGFKLNGKLRTGVTATDLVLTVTQMLRKFGVVGKFVEFYG--KGMSELTLADRATIANMSPEYGATMGFFPVDRV
Pp3c15_25560                     VLPGVVGFKLNGKLRTGVTATDLVLTVTQILRKFGVVGKFVEFYG--KGMSELTLADRATIANMSPEYGATMGFFPVDRV
Prupe.3G217300                   VLPGVVGFKLSGKLNNGVTATDLVLTVTQILRKHGVVGKFVEFYG--EGMGELSLADRATIANMSPEYGATMGFFPVDHV
Pbr018101.1.g                    VLPGVVGFKLSGKLNNGVTATDLVLTVTQILRKHGVVGKFVEFYG--DGMGELSLADRATIANMSPEYGATMGFFPVDHV
RCO.g.29600.000017               VLPGVVGFKLSGKLHNGVTATDLVLTVTQMLRKHGVVGKFVEFYG--EGMGELSLADRATIANMSPEYGATMGFFPVDHV
Tp3g24150                        VLPGVVGFKLSGKMRNGVTATDLVLTVTQILRKHGVVGKFVEFYG--DGMSGLSLADRATIANMSPEYGATMGFFPVDHV
SMO244G0056                      VLPEVVGFKLSGKLRTGVTATDLVLTCTQMLRKHGVVGKFVEFYG--KGMQELSLADRATIANMSPEYGATMGFFPVDHV
Solyc12g005860.1                 VLPGVVGFKLSGKLRSGVTATDLVLTVTQMLRKHGVVGKFVEFYG--DGMGELSLADRATIANMSPEYGATMGFFPVDHV
PGSC0003DMG400008740             VLPGVVGFKLSGKLRSGVTATDLVLTVTQMLRKHGVVGKFVEFYG--DGMGELSLADRATIANMSPEYGATMGFFPVDHV
THA.LOC104808872                 VLPGVVGFKLSGKLRDGVTATDLVLTVTQILRKHGVVGKFVEFYG--DGMSELSLADRATIANMSPEYGATMGFFPVDHV
TCA.TCM_011347                   VLPGVVGFKLSGKLRNGVTATDLVLTVTQMLRKHGVVGKFVEFYG--DGMGELSLADRATIANMSPEYGATMGFFPVDHV
TPR.G4627                        VLPGVVGFKLSGNLRNGVTATDLVLTVTQILRKHGVVGKFVEFYG--DGMSKLSLADRATIANMSPEYGATMGFFPVDHV
UGI.Scf00011.1682                VLPGVVGFKLSGKMREGVTATDLVLTVTQMLRKHGVVGKFVEFYG--EGMGQLSLADRATIANMSPEYGATMGFFPVDHV
Vradi05g22550                    VLPGVVGFKLSGKLRNGVTATDLVLTVTQILRKHGVVGKFVEFYG--DGMGELSLADRATIANMSPEYGATMGFFPVDHV
Zm00001d049409                   VLPGVVGFKLTGKLRSGVTATDLVLTVTQMLRKHGVVGKFVEFYG--EGMGKLSLADRATIANMSPEYGATMGFFPVDHV
ZJU.LOC107433052                 VLPGVVGFKLSGKLRNGVTATDLVLTVTQMLRKHGVVGKFVEFYG--DGMSELSLADRATIANMSPEYGATMGFFPVDHV
Aco008433                        VLPGVVGFKLSGKLRNGVTATDLVLTVTQMLRKHGVVGKFVEFYG--EGMGELSLADRATIANMSPEYGATMGFFPVDHV
Aco014852                        VLPGVVGFKLSGKLRNGVTATDLVLTVTQMLRKHGVVGKFVEFYG--EGMGELSLADRATIANMSPEYGATMGFFPVDHV
ASH_gene13615                    VLPGVVGFKLSGKLRDGVTATDLVLTVTQMLRKHGVVGKFVEFYG--EGVGKLSLADRATIANMSPEYGATMGFFPVDHV
evm.TU.AsparagusV1_07.3784.V1.1  VLPGVVGFKLSGKLRDGVTATDLVLTVTQMLRKHGVVGKFVEFYG--SGMGELSLADRATIANMSPDLRRKD--------
Bradi3g15050                     VLPGVVGFKLTGNLRSGVTATDLVLTVTQMLRKHGVVGKFVEFYG--EGMGKLSLADRATIANMSPEYGATMGFFPVDHV
CALSI_Maker00002785              VLPGVVGFKLTGKLRNGVTATDLVLTVTQMLRKHGVVGKFVEFYG--EGMSELSLADRATIANMSPEYGATMGFFPVDHV
Pgl_GLEAN_10022029               VLPGVVGFKLTGKLRSGVTATDLVLTVTQMLRKHGVVGKFVEFYG--EGMGKLSLADRATIANMSPEYGATMGFFPVDHV
p5.00_sc00038_p0066              VLPGVVGFKLSGKLRNGVTATDLVLTVTQMLRKHGVVGKFVEFYG--EGMGELSLADRATIANMSPEYGATMGFFPVDHV
HORVU4Hr1G080640                 VLPAVVGFKLSGKLRNGVTATDLVLTVTQMLRKHGVVGKFVEFYG--GGMGELSLADRATIANMAPEYGATMGFFPVDAK
LP034099                         VLPGVVGFKLTGKLRNGVTATDLVLTVTQMLRKHGVVGKFVEFHG--EGMGKLSLADRATIANMSPEYGATMGFFPVDHV
MCO14G009                        KAPKVIGVNLKGSLTNWTAPKDIILKVADILTVSGGTGAIIEYFG--EGVDTMSATGMATICNMGAEIGATTSVFTLSER
Misin02G480600                   VLPGVVGFKLSGKLKNGVTATDLVLTVTQMLRKHGVVGKFVEFYG--QGMSELSLADRATIANMSPEYGATMGFFPVDGK
Ma05_g00640                      VLPGVVGFKLTGKLRNGVTATDLVLTVTQMLRKHGVVGKFVEFYG--EGMGELSLADRATIANMSPEYGATMGFFPVDHV
Ma09_g30860                      VLPGVVGFKLTGKLRNGVTATDLVLTVTQMLRKHGVVGKFVEFYG--EGMGELSLADRATIANMSPEYGATMGFFPVDHV
Oropetium_20150105_22676         VLPGVVGFKLAGKLKNGVTATDLVLTVTQMLRKHGVVGKFVEFYG--EGMRELSLADRATIANMSPEYGATMGFFPVDGK
OB08G15410                       VLPGVVGFKLTGKLQSGVTATDLVLTVTQMLRKHGVVGKFVEFYG--EGMGKLSLADRATIANMSPEYGATMGFFPVDHV
OsR498G0815345200.01             VLPGVVGFKLTGKLQNGVTATDLVLTVTQMLRKHGVVGKFVEFYG--EGMGKLSLADRATIANMSPEYGATMGFFPVDHV
LOC_Os08g09200                   VLPGVVGFKLTGKLQNGVTATDLVLTVTQMLRKHGVVGKFVEFYG--EGMGKLSLADRATIANMSPEYGATMGFFPVDHV
PEQU_10813                       VLPGVVGFKLSGKLRNGVTATDLVLTVTQMLRRHGVVGKFVEFYG--EGMSELSLADRATIANMSPEYGATMGFFPVDHV
PH01002268G0030                  VLPGVVGFKLTGNLRSGVTATDLVLTVTQMLRKHGVVGKFVEFYGEGEGMGKLSLADRATIANMSPEYGATMGFFPVDHV
PAB00053595                      VLPGVVGFKLTGNLNNGVTATDLVLTVTQILRKHGVVGKFVEFYG--GGMGELSLADRATIANMSPEYGATMGFFPVDHV
Potri.014G153400                 VLPGVVGFKLNGKLRNGVTATDLVLTVTQMLRKHGVVGKFVEFYG--DGMGELSLADRATIANMSPEYGATMGFFPVDHV
Potri.002G229200                 VLPGVVGFKLNGKLHNGVTATDLVLTVTQMLRKHGVVGKFVEFYG--DGMSKLSLADRATIANMSPEYGATMGFFPVDHV
Sspon.06G0023260-1B              VLPGVVGFKLTGKLRSGVTATDLVLTVTQMLRKHGVVGKFVEFYG--EGMGKLSLADRATIANMSPEYGATMGFFPVDHV
Sspon.06G0023260-3D              VLPGVVGFKLTGKLRSGVTATDLVLTVTQMLRKHGVVGKFVEFYG--EGMGKLSLADRATIANMSPEYGATMGFFPVDHV
Sspon.06G0009770-4D              VLPGVVGFKLTGKLRSGVTATDLVLTVTQMLRKHGVVGKFVEFYG--EGMGKLSLADRATIANMSPEYGATMGFFPVDHV
gene33919                        VLPEVVGFKLSGKLRTGVTATDLVLTCTQMLRKHGVVGKFVEFYG--KGMQELSLADRATIANMSPEYGATMGFFPVDHV
gene34640                        VLPEVVGFKLSGKLRTGVTATDLVLTCTQMLRKHGVVGKFVEFYG--KGMQELSLADRATIANMSPEYGATMGFFPVDHV
Seita.6G036900                   VLPGVVGFKLTGKLRSGVTATDLVLTVTQMLRKHGVVGKFVEFYG--EGMGKLSLADRATIANMSPEYGATMGFFPVDHV
Solyc07g052350.2                 VLPGVVGFKLSGNLRNGVTATDLVLTVTQMLRKHGVVGKFVEFYG--EGMSGLSLADRATIANMAPEYGATMGFFPVDHV
Sobic.007G068100                 VLPGVVGFKLTGKLRSGVTATDLVLTVTQMLRKHGVVGKFVEFYG--EGMGKLSLADRATIANMSPEYGATMGFFPVDHV
Spipo14G0049300                  VLPGVVGFRLSGKLHDGVTATDLVLTVTQMLRKHGVVGKFVEFYG--EGMSELSLADRATIANMSPEYGATMGFFPVDHV
TraesCS6D02G384200               VLPGVVGFKLTGKLRNGVTATDLVLTVTQMLRKHGVVGKFVEFHG--EGMGKLSLADRATIANMSPEYGATMGFFPVDHV
TRITD6Av1G221580                 VLPGVVGFKLTGKLRNGVTATDLVLTVTQMLRKHGVVGKFVEFHG--EGMGKLSLADRATIANMSPEYGATMGFFPVDHV
GSVIVG01037657001                VLPGVVGFKLSGKLCSGVTATDLVLTVTQMLRKHGVVGKFVEFYG--EGMGELSLADRATIANMSPEYGATMGFFPVDHV
Zm00001d049409_1                 VLPGVVGFKLTGKLRSGVTATDLVLTVTQMLRKHGVVGKFVEFYG--EGMGKLSLADRATIANMSPEYGATMGFFPVDHV
Zm00007a00032259                 VLPGVVGFKLSGKLRNGVTATDLVLTVTQMLRKHGVVGKFVEFYG--QGMSELSLADRATIANMSPEYGATMGFFPVDGK
Zm00008a015468                   VLPGVVGFKLTGKLRSGVTATDLVLTVTQMLRKHGVVGKFVEFYG--EGMGKLSLADRATIANMSPEYGATMGFFPVDHV
Zosma398g00030                   VLPGVVGFKLSGKLKNGVTATDLVLTVTQILRKHGVVGKFVEFYG--EGMAELSLADRATIANMSPEYGATMGFFPVDNV
Zjn_sc00002.1.g15250.1.sm.mkhc   VLPGVVGFKLAGKLKNGVTATDLVLTVTQILRKHGVVGKFVEFYG--EGMSELSLADRATIANMSPEYGATMGFFPVDGK
CMI00008259                      VLPGVVGFKLTGKLNDGVTATDLVLTVTQMLRKHGVVGKFVEYHG--DGMAELSLADRATIANMSPEYGATMGFFPVDHV
GBI00025984                      VLPGVVGFKLTGKLNNGVTATDLVLTVTQMLRKHGVVGKFVEYYG--DGMAALSLADRATIANMSPEYGATMGFFPVDHV
PGL00022045                      VLPGVVGFKLTGNLNNGVTATDLVLTVTQILRKHGVVGKFVEFYG--DGMGELSLADRATIANMSPEYGATMGFFPVDHV
PME00048946                      VLPGVVGFKLTGNLNNGVTATDLVLTVTQILRKHGVVGKFVEFYG--DGMGELSLADRATIANMSPEYGATMGFFPVDHV
PPI00075540                      VLPGVVGFKLTGTLNNGVTATDLVLTVTQILRKHGVVGKFVEFYG--DGMGELSLADRATIANMSPEYGATMGFFPVDHV
PSI00004251                      VLPGVVGFKLTGNLNNGVTATDLVLTVTQILRKHGVVGKFVEFYG--DGMGELSLADRATIANMSPEYGATMGFFPVDHV
PSY00003246                      VLPGVVGFKLTGTLNNGVTATDLVLTVTQILRKHGVVGKFVEFYG--DGMGELSLADRATIANMSPEYGATMGFFPVDHV
TBA00001604                      VLPGVVGFKLTGKLNNGVTATDLVLTVTQMLRKHGVVGKFVEFHG--NGMGELSLADRATIANMSPEYGATMGFFPVDRV
PP00066G01460                    VLPGVVGFKLNGKLRTGVTATDLVLTVTQILRKFGVVGKFVEFYG--KGMSELTLADRATIANMSPEYGATMGFFPVDRV
MP14G01310                       KAPKVIGVNLTGALANWTTPKDIILKVADILTVSGGTGAIIEYFG--EGVDTISATGMATVCNMGAEIGATTSVFALSER
MRCC299_08G00100                 KAPKVIGVNLKGSLTNWTAPKDIILKVADILTVSGGTGAIIEYFG--EGVDTMSATGMATICNMGAEIGATTSVFTLSER
OL01G00690                       KPSKNMRITIDGKLGDGVTSKDIILHIIGVIGTAGGNGSVIEFAG--EAIRSLSMEARMSICNMAIEGGARAGMIAPDEI
OM_01G06460                      KPSKNMRITIDGKLGDGVTSKDIILHIIGVIGTAGGNGSVIEFAG--EAIRGLSMEARMSICNMAIEGGARAGMIAPDDV
OT_03G02850                      KPSKNMRITIDGKLGDGVTSKDIILHIIGVIGTAGGNGSVIEFAG--EAIRSLSMEARMSICNMAIEGGARAGMIAPDDI
ORCC809_01G05860                 KPSKNMRITIDGALGDGVTSKDIILHIIGVIGTAGGNGSVIEFAG--EAIRSLSMEARMSICNMAIEGGARAGMIAPDEV
BPRRCC1105_01G00570              KPSMNMNVRIDGKLMDGVTSKDLILHVIGKIGTAGGNGSVIEFSG--EAIRELSMEARMSICNMAIEAGARAGMIAPDEI
CNC64A_004G04740                 KVPPTMRFALDGQMPPWLLAKDLILHIIGEISVAGATYRSMEFVG--DAVSQMNMEERMTVCNMVVEAGGKNGVCPADQT
VC00G15810                       KAPKVIGVKLTGKMSRWTSPKDVILKVAGILTVKGGTGAIVEYFG--PGVDHMSCTGMATVCNMGAEIGATTSIFPYNKR
PI00G06470                       KAPKVIGVRLTGKLHKWSSPKDVICKVAGILTVKGGTGSIVEYFG--PGVENLSCTGMGTICNMGAEIGATTSMFPYNQR
RCC4223.05g03080                 KAPKVIGVRLTGKLHKWSSPKDVICKVAGILTVKGGTGAIVEYFG--PGLDNLSCTGMGTICNMGAEIGATTSMFPYNSR
AP00G66900                       KAPKVIGVRLVGKPSAWTSPKDVICRVAGILSVKGGTGAIVEYFG--PGVEALSCTGQATICNMGAEIGATTSMFPFNSR
HE0000G51000                     KAPKVIGVKLTGTPTKWTSPKDVICKVAGILTVKGGTGAIVEYFG--PGVEALSCTGQATICNMGAEIGATTSMFPFNPR
CV00G78860                       KAPKVIGVKLTGKLSKWNSPKDIICKVAGILTVKGGTGAIVEYFG--SGVDNISCTGMGTICNMGAEIGATTSMFPYNKR
                                          : *       ..*::      :   *                                             

AT2G05710_ACO3                   TLQYLKLTGR--SDETVAMIEAYLRANNMFVDYNEPQQDRVYSSYLELNLDDVEPCISGPKRPHDRVTLKEMKADWHSCL
Achn079831                       TLQYLKLTGR--SDET-------------------PQQERIYSSYLELDLANVEPCISGPKRPHDRVPIKDMKADWHSCL
Achn332951                       --------------------------------------------------------------PHDRVRIKDMKADWHSCL
AH008205                         TLDYLKLTGR--SDETVSMIEQYLRANKMFVDYNEPQQERVYTSYLELDLADVEPCISGPKRPHDRVPLKDMKVDWHACL
ATR0661G528                      TLQYLKLTGR--SDETVAMIESYLRANRMFVDYNEPQTERIYSSYLQLNLEDVEPCISGPKRPHDRVPLKEMKADWHSCL
AL3G43150                        TLQYLKLTGR--SDETVAMIEAYLRANNMFVDYNEPQQDRVYSSYLELNLDNVEPCISGPKRPHDRVTLKDMKADWHSCL
Araip.R1DVQ                      TLQYLKLTGR--SDETVAMIESYLRANNMFVDYNEPQQDRVYSSYLELNLSDVEPCISGPKRPHDRVPLKDMKADWKSCL
Araip.3J27X                      TLQYLKLTGR--SDETVAMIEAYLRANKMFVDYNEPQQDRAYSSYLELNLDDVEPCISGPKRPHDRVPLKEMKSDWRACL
Araip.3J27X_1                    TLQYLKLTGR--SDETVAMIEAYLRANKMFVDYNEPQQDRAYSSYLELNLDDVEPCISGPKRPHDRVPLKEMKSDWRACL
Bv4_088410_hogm                  TLEYLKLTGR--SDDTVSMIEQYLRANKMFVDYNEPQQERVYSSYLELDLADVEPCISGPKRPHDRVPLKEMKDDWHSCL
Bo7g027890                       TLQYLKLTGR--SDETVAMIEAYLRANNMFVDYSEPQQERAYSSYLELNLDNVEPCISGPKRPHDRVPLKEMKADWNSCL
Brara.G00449                     TLQYLKLTGR--SDETVAMIEAYLRANNMFVDYNEPQQERAYSSYLELNLDNFKPCISGPKRPHDRVPLKEMKADWNSCL
C.cajan_27309.g                  TLQYLKLTGR--SDETVAMIESYLRENKLFVDYSEPQQDRVYSSYLELNLSDVEPCMSGPKRPHDRVPLKEMKADWHACL
Carubv10012896m.g                TLQYLKLTGR--TDETVDMIEAYLRANNMFVDYNEPQQDRVYSSYLELNLDNVEPCISGPKRPHDRVTLKDMKADWHSCL
CAN.G337.137                     TLQYLRLTGR--SEETITMIEEYLRANNMFVDYNEPQEERVYSSYLELELADVMPCVSGPKRPNDRVPLKDMKDDWHACL
Cpa.g.sc87.76                    TLQYLKLTGR--SDETVAMIEAYLRANNMFVDYSEPQQERVYSSYLELNLAEVEPCVSGPKRPHDRVPLKEMKADWHACL
AUR62041368                      TLDYLKLTGR--SDETVSMIEQYLRANKMFVDYSEPQQDRVYSSYLELDLAEVEPCISGPKRPHDRVPLKEMKADWNSCL
AUR62026967                      TLDYLKLTGR--SDETVSMIEQYLRANKMFVDYSEPQQDRVYSSYLELDLAEVEPCMSGPKRPHDRVPLKEMKADWNSCL
AUR62026969                      TLEYLKLTGR--SDETVAMIEQYLRANKMFVDYSEPQQERVYSSYLQLDLADVEPCISGPKRPHDRVPLKEMKADWHGCL
Cre01.g042750                    MHDYLVATGR--AP--AASLA------DSFKEHLKADEGAQYDQLIEINLSELEPHVNGPFTPDLAHPLSKFAE------
Ca_01932.g                       TLQYLKLTGR--SDETVSLIESYLRANKMFVDYSEPQVERVYSSYLELNLEDVEPCVSGPKRPHDRVTLKEMKIDWHACL
Cla007667.g                      TLQYLKLTGR--SDETVSMIEAYLRANKMFVDYNEPQQERVYSSYLQLDLADVEPCISGPKRPHDRVPLKEMKSDWHACL
Ciclev10014140m.g                TLQYLKLTGR--SDETVAMVEGYLRANKMFVDYNEPQQERVYSSYLELNLADVEPCISGPKRPHDRVPLKEMKADWHSCL
Cc05_g04630                      TLQYLKLTGR--SDETVAMIEGYLRANNMFVDYNEPQQERAYSSYLSLDLADVEPCISGPKRPHDRVPLKDMKADWHACL
COL.COLO4_22493                  TLQYLQLTGR--SDETIAMIESYLRANKMFVDYNEPQIEKVYSSYLELNLEDVEPCISGPKRPHDRVPLKEMKADWHACL
MELO3C018816                     TLQYLKLTGR--SDETVSMIEAYLRANKMFVDYNEPQQERVYSSYLQLDLADVEPCISGPKRPHDRVPLKEMKSDWHACL
Cucsa.148530                     TLQYLKLTGR--SDETVSMIEAYLRANKMFVDYNEPQQERVYSSYLQLDLADVEPCISGPKRPHDRVPLKEMKSDWHACL
DCAR_019766                      TLQYLKLTGR--SDETVAMIEAYLRANKMFVDYNEPQIDRVYSSYLSLDLEEVVPCISGPKRPHDRVPLKDMKADWHSCL
Migut.M01755                     TLQYLKLTGR--SDETVAMIEAYLRANRMFIDYNEPQEEKVYSSYLDLELSDVEPCISGPKRPHDRVPLKDMKDDWHSCL
Eucgr.I02307                     TLQYLKLTGR--SEETVAMIESYLRANKMFVDYNEPQVERTYSSYLELDLKDVEPCISGPKRPHDRVPLKEMKADWHACL
FVE23775                         TLQYLKLTGR--TDETVAMIEGYLRANKLFVDYNEPESERVYSSYLELDLSQVEPCISGPKRPHDRVTLKDMKADWHACL
Glyma.06G305700                  TLQYLKLTGR--SDETVAMIESYLRANKLFVDYNEPQQDRVYSSYLELNLSDVEPCISGPKRPHDRVPLKEMKADWHACL
Glyma.12G098900                  TLQYLKLTGR--SDEIVAMIESYLRENKLFVDYNEPQQDRVYSSYLELNLSDVEPCISGPKRPHDRVPLKEMKADWHACL
Gorai.009G327800                 TLQYLKLTGR--SDETVAMIESYLRANKMFVDYNEPQQERVYSSYLELNLAEVEPCISGPKRPHDRVPLREMKSDWNSCL
HBR2128G014                      TLQYLKLTGR--SDETVAMIEAYLRANKMFVDYNEPQQERVYSSYLQLNLADVEPCISGPKRPHDRVPLREMKTDWHSCL
MDO.mRNA.g.3121.6                TLQYLKLTGR--SDETVSMIESYLRANKLFVDYNEPQSERVYSSYLELNLSEVEPCVSGPKRPHDRVTLKDMKSDWHACL
Manes.12G074600                  TLQYLKLTGR--SDETVARIEAYLRANKMFVDYNEPQQERVYSSYLQLNLDDVEPCISGPKRPHDRVPLREMKDDWHSCL
Mapoly0013s0086                  TLDYLRLTGR--DEEKVNMIEAYLRANNMFIDYEKPAEENVYSSYLALDLNTVEPCISGPKRPHDRVTLKEMKKDWAACL
Medtr4g048190                    TLQYLKLTGR--SDETVAMIESYLRANNLFVDYNEPQQDRVYSSYLELNLSDVEPCISGPKRPHDRVPLKEMKADWHACL
NNU_03379                        TLQYLKLTGR--SDETVAMIEAYLRANKMFVDYNEPQQERVYSSYLELDLADVEPCISGPKRPHDRVPLKEMKADWRSCL
Peaxi162Scf00047g01818           TLQYLKLTGR--SDETVAMIEAYLRANNMFVDYNEPQHEKVYSSCLHLELAEVEPCVSGPKRPHDRVPLKEMKSDWHSCL
Pp3c15_25170                     SLDYLKMTGR--DEKKVEEIEAYLRANNLFIDHEKPRKDNTYSAYLELDLDTVEPCISGPKRPHDRVAIKDMKQDWQSCL
Pp3c9_25990                      TLDYLRMTGR--DEERVEEIEAYLRANNLFVDHE--KKDNTYSGHLELDLDTVEPCISGPKRPHDRVTLKDMKQDWQACL
Pp3c15_25560                     SLDYLKMTGR--DEKKVEEIEAYLRANNLFIDHEKPRKDNTYSAYLELDLDTVEPCISGPKRPHDRVAIKDMKQDWQSCL
Prupe.3G217300                   TLQYLKLTGR--SEETVSMIESYLRANKLFVDYNEPQSERVYSSYLELNLSEVEPCMSGPKRPHDRVPLKDMKVDWHACL
Pbr018101.1.g                    TLQYLKLTGR--SDETVSMIESYLRANKLFVDYNEPQSERVYSSYLELNLSEVEPCVSGPKRPHDRVTLKDMKSDWHACL
RCO.g.29600.000017               TLQYLKLTGR--SDETISMIESYLRANKMFVDYNEPQQERVYSSYLQLDLGEVEPCISGPKRPHDRVPLKEMKADWHSCL
Tp3g24150                        TLQYLKLTGR--SDETVAMIEAYLRANNMFVDYNEPQQERAYSSYLELNLDSVEPCISGPKRPHDRVPLKEMKADWNSCL
SMO244G0056                      SLQYLRMTGR--EEKKVEMIESYLRANKMFIDYNEPETEKVYSSYLELDLDSVQPCVSGPKRPHDRVNLKDMKEDWHNCL
Solyc12g005860.1                 TLQYLKLTGR--SDETVSMIEAYLRANNMFVDYNEPQHEKVYSSCLYLDLAEVEPCVSGPKRPHDRVPLKEMKSDWHSCL
PGSC0003DMG400008740             TLQYLKLTGR--SDETVSMIEAYLRANNMFVDYNEPQHEKVYSSCLYLDLAEVEPCVSGPKRPHDRVPLKEMKSDWHSCL
THA.LOC104808872                 TLQYLKLTGR--SDETVSMIESYLRANKMFVDYNEPQQERVYSSYLELDLSGVEPCISGPKRPHDRVPLKEMKADWHSCL
TCA.TCM_011347                   TLQYLKLTGR--SDETVAMIESYLRANKMFVDYNEPQQERVYSSYLELNLAEVEPCISGPKRPHDRVPLKEMKADWNSCL
TPR.G4627                        TLQYLKLTGR--SDETVAMIESYLRANRLFVDYNEPQQDRVYSSYLELNLSDVEPCISGPKRPHDRVPLKEMKADWHACL
UGI.Scf00011.1682                TLQYLRLTGR--SNETVSMIEAYLRANKMFVDYSEPQNERVYSSYLELDLADVEPCISGPKRPHDRVPLKDMKADWHSCL
Vradi05g22550                    TLQYLKLTGR--SDETVAMIEAYLRANKLFIDYNEPQPDRVYSSYLELNLDEVEPCISGPKRPHDRVPLKEMKADWHACL
Zm00001d049409                   TLDYLKLTGR--SDETVSMIEAYLRANKMFVDYNEPPTERIYSSYLELNLDEVEPSMSGPKRPHDRVPLKEMKSDWHACL
ZJU.LOC107433052                 TLQYLKLTGR--SDETVAMIEAYLRANKMFVDYNEPQQERLYTSYLQLNLEEVEPCVSGPKRPHDRVPLKDMKTDWQACL
Aco008433                        TLQYLKLTGR--SDETVSMIEAYLRANKMFVDYNEPQTEGAYSSYLELDLADVEPCISGPKRPHDRVPLKEMKADWHACL
Aco014852                        TLNYLKLTGR--SDETVSMIEAYLRANKMFVDYSEPQKERAYSSYLELDLADVEPCISGPKRPHDRVPLKEMKSDWHACL
ASH_gene13615                    TLEYLKLTGR--SDETVSMIEAYLRANNMFVDYNEPQIERVYSSSLELDLLDVEPCISGPKRPHDRVPLKEMKADWHSCL
evm.TU.AsparagusV1_07.3784.V1.1  ---YTRPTWS--WTLLRSILAFLVQRGRAF---------GVFSYYLP---------------------------------
Bradi3g15050                     TLDYLKLTGR--SDETVSMIEAYLRANNMFVDYNEPQLERVYSSYLALDLDEVEPCISGPKRPHDRVTLKEMKSDWHSCL
CALSI_Maker00002785              TLQYLKLTGR--SDDTVAMIESYLRANKMFVDYSQPQTERVYSSYLELNLEDVEPCVSGPKRPHDRVPLKGMKADWHSCL
Pgl_GLEAN_10022029               TLDYLKLTGR--SDETVSMIEAYLRANKMFVDYNEPQTERIYSSYLELDLDEVEPSISGPKRPHDRVPLKDMKSDWHACL
p5.00_sc00038_p0066              TLQYLKLTGR--SDETVAMIESYLRANNMFVDYSEPQVERVYSSYLELDLTDVEPCVSGPKRPHDRVPLKEMKADWHSCL
HORVU4Hr1G080640                 TLDYLKLTGR--SDETVAMIETYLRANNMFVDYKQVQAERVYSSYLELDLDEVEPCLSGPKRPHDRVTLKNMKSDWLSCL
LP034099                         TLDYLKLTGR--SDETVSMIEAYLRANNMFVDYNEPQIERVYSSYLELDLNEVEPCISGPKRPHDRVTLKEMKSDWHACL
MCO14G009                        QLEYLRETGR--ED--VARLA------AKNRANLVPDEGCEYDRVIEIDLDMLAPHINGPYTPDLCTPVSELGA------
Misin02G480600                   TLDYLKLTGR--SDDTVAMVESYLRANKMFVDHSQVEAERVYSSYLELNLEEVEPCLSGPKRPHDRVTLKNMKSDWLSCL
Ma05_g00640                      TLQYLKLTGR--SDETVSLIEAYLRANKMFVDYNEPQKERVYSSYLELDLADVEPCISGPKRPHDRVPLKEMKADWHSCL
Ma09_g30860                      TLQYLKLTGR--SDETVSMIEAYLRANKMFVDYTEPQKERVYSSYLELDLADVEPCISGPKRPHDRVPLKEMKADWHSCL
Oropetium_20150105_22676         TLDYLKLTGR--SDETVAMIESYLRANKMFVDYSQDEAERVYSSYLELNLEEVEPCLSGPKRPHDRVTLKNMKSDWHSCL
OB08G15410                       TLDYLKLTGR--SDETVAMIEAYLRANKMFVDYDEPQTERIYSSYLQLDLNEVEPCISGPKRPHDRVPLKEMKSDWHSCL
OsR498G0815345200.01             TLDYLKLTGR--SDETVAMIEAYLRANKMFVDYNEPQTERVYSSYLELDLNEVEPCISGPKRPHDRVPLKEMKSDWHSCL
LOC_Os08g09200                   TLDYLKLTGR--SDETVAMIEAYLRANKMFVDYNEPQTERVYSSYLELDLNEVEPCISGPKRPHDRVLLKEMKSDWHSCL
PEQU_10813                       TLQYLTLTGR--SDETVAMIESYLRANQMFVDHSQAQVQRVYSSFLELNLEEVEPCISGPKRPHDRVPLKEMKEDWQSCL
PH01002268G0030                  TLDYLKLTGR--SDETVSMIEAYLRANKIFVDYNEPQTERVYSSYLELDLTEVEPCISGPKRPHDRVPLKEMKSDWHGCL
PAB00053595                      TLQYLRLTGR--SDETVKMIESYLRANKMFVDYNEPQIERTYSSYLELDLSSVEPCISGPKRPHDRVTLKEMKADWHSCL
Potri.014G153400                 TLQYLKLTGR--SDETVARIEAYLRANKMFVDYDEPQAERVYSSYLQLDLADVEPCVSGPKRPHDRVPLREMKADWHSCL
Potri.002G229200                 TLQYLKLTGR--SDETVAMIEAYLRANKMFVDYNEPQPERVYSAYLQLDLADVEPCISGPKRPHDRVPLKEMKADWHACL
Sspon.06G0023260-1B              TLDYLKLTGR--SDETVSMIEAYLRANKMFVDYNEPPTERIYSSYLELDLDEVEPSMSGPKRPHDRVPLKEMKSDWHACL
Sspon.06G0023260-3D              TLDYLKLTGR--SDETVSMIEAYLRANKMFVDYNEPPTERIYSSYLELDLDEVEPSMSGPKRPHDRVPLKEMKSDWHACL
Sspon.06G0009770-4D              TLDYLKLTGR--SDETVSMIEAYLRANKMFVDYNEPPTERIYSSYLELDLDEVEPSMSGPKRPHDRVPLKEMKSDWHACL
gene33919                        SLQYLRMTGR--EEKKVEMIESYLRANKMFIDYNEPETEKVYSSYLELDLDSVQPCVSGPKRPHDRVNLKDMKEDWHNCL
gene34640                        SLQYLRMTGR--DEKKVEMIESYLRANKMFIDYDEPETEKVYSSYLELDLDSVQPCVSGPKRPHDRVNLKDMKEDWHNCL
Seita.6G036900                   TLDYLKLTGR--SDETVSMIEAYLRANKMFVDYNEPQPERIYSSYLELDLDEVEPSISGPKRPHDRVPLKDMKSDWHACL
Solyc07g052350.2                 TLQYLKLTGR--SDETVGMVESYLRANNMFVDYKEPQQEKVYSSYLNLDLADVEPCLSGPKRPHDRVPLKEMKSDWHACL
Sobic.007G068100                 TLDYLKLTGR--SDETVSMIEAYLRANKMFVDYNEPPTERIYSSYLELDLDEVEPSMSGPKRPHDRVPLKEMKSDWHACL
Spipo14G0049300                  TLQYLRLTGR--SDETVAMIEAYLRANKMFVDYSEPQNDRIYSSYLELDLTDVEPCISGPKRPHDRVPLKEMKTDWHSCL
TraesCS6D02G384200               TLDYLRLTGR--SDETVSMIEAYLRANNMFVDYNEPQLERVYSSYLALDLDEVEPCISGPKRPHDRVTLKDMKSDWHACL
TRITD6Av1G221580                 TLDYLRLTGR--SDETVSMIEAYLRANNMFVDYNEPQLERVYSSYLALDLDEVEPCISGPKRPHDRVTLKDMKSDWHACL
GSVIVG01037657001                TLQYLKLTGR--SDETVAMIEAYLRANRMFVDYNEPQVERFYSSYLQLNLEDVEPCMSGPKRPHDRVPLKEMKTDWKACL
Zm00001d049409_1                 TLDYLKLTGR--SDETVSMIEAYLRANKMFVDYNEPPTERIYSSYLELNLDEVEPSMSGPKRPHDRVPLKEMKSDWHACL
Zm00007a00032259                 TLDYLKLTGR--SDDTVAMVESYLRANKMFVDHSQVDAERVYSSYLELNLEEVEPCLSGPKRPHDRVTLKNMKSDWLSCL
Zm00008a015468                   TLDYLKLTGR--SDETVSMIEAYLRANKMFVDYNEPPTERIYSSYLELNLDEVEPSMSGPKRPHDRVPLKEMKSDWHACL
Zosma398g00030                   TLQYLKLTGR--SDATVSMIESYLRANNMFVDYSEPQTEKVYSSYLQLNLEDVDPCISGPKRPHDRVPLKEMKTDWHSCL
Zjn_sc00002.1.g15250.1.sm.mkhc   ALDYLKLTGR--SDETVTMIESYLRANKMFVDYRQEEAEKVYSSYLELNLEEVEPCLSGPKRPHDRVTLKNMKSDWLSCL
CMI00008259                      TLQYLKLTGR--SDEKVKMVESYLRANKMFVDYNEPQRDRVYSSYLELDLSSVEPCVSGPKRPHDRVLLKEMKADWHACL
GBI00025984                      TLQYLKLTGR--SDETVKMVESYLRANKMFVDYNEPQADRVYSSYLELDLSSVEPCVSGPKRPHDRVPLKEMKADWHACL
PGL00022045                      TLQYLRLTGR--SDETVKMIESYLRANKMFVDYNEPQIERTYSSYLELDLSSVEPCISGPKRPHDRVTLKEMKADWHSCL
PME00048946                      TLQYLRLTGR--SDETVKMIEAYLRANKMFVDYNEPQIERTYSSYLELDLSSVEPCISGPKRPHDRVTLKEMKADWHACL
PPI00075540                      TLQYLRLTGR--SDETVKMIEAYLRANKMFVDYNEPQIERSYSSYLELDLSSVEPCISGPKRPHDRVTLKEMKSDWHACL
PSI00004251                      TLQYLRLTGR--SDETVKMIESYLRANKMFVDYNEPQIERTYSSYLELDLSSVEPCISGPKRPHDRVTLKEMKADWHSCL
PSY00003246                      TLQYLRLTGR--SDETVKMIEAYLRANKMFVDYNEPQIERSYSSYLELDLSSVEPCISGPKRPHDRVTLKEMKSDWHACL
TBA00001604                      TLEYLKLTGR--SDETVNMIEAYLRANKMFVDYNEPQLERTYSSYLELDLTHVEPCVSGPKRPHDRVTLKEMKSDWHTCL
PP00066G01460                    SLDYLKMTGR--DEKKVEEIEAYLRANNLFIDHEKPRKDNTYSAYLELDLDTVEPCISGPKRPHDRVAIKDMKQDWQSCL
MP14G01310                       QLEYLRETGR--GE--VARLA------SKNRHNLVPDEGCVYDRVVEIDLSALGPHINGPYTPDLCTPVSELKT------
MRCC299_08G00100                 QLEYLRETGR--ED--VARLA------AKNRANLVPDEGCEYDRVIEIDLDMLAPHINGPYTPDLCTPVSELGA------
OL01G00690                       TFEYLKGRPMSPRGETWNRA-------VEYWKSLASDADSKYDREIVIPASDIEPTVTWGTSPQDVVGISGIVPDPKDF-
OM_01G06460                      TFEYLKGRPMSPRGETWDKA-------VEYWRSLASDPDSKYDQEIVIPASDIEPTVTWGTSPQDVCGISGIVPNPADF-
OT_03G02850                      TFEYLKGRPMSPRGETWDRA-------VEYWRSLASDAGAKYDQEIVIPASDIEPSVTWGTSPQDVVGITGVVPNPKDF-
ORCC809_01G05860                 TFEYLKGRPMAPRGDTWNRA-------VEYWRSLASDADSSYDREIVIPASDIEPTATWGTSPQDVVGISGVIPDPADF-
BPRRCC1105_01G00570              TYEYLKGRPMAPSGETWEKA-------VAYWKTLGTDADAKFDKVVVIDAKDIEPTVTWGTSPQDTVGISGVVPNPDDF-
CNC64A_004G04740                 TFDYVESRTS--E--PYEAVY--------------SDDTASYFADYRFDVSKLEPVVAAPHSPDNRKLARECR-------
VC00G15810                       MHDYLVATGR--AG--AASLS------DAFKENLRADEGASYDQLIEINLSELEPHINGPFTPDLAHPLSKFAE------
PI00G06470                       MGDYLRATGR--DK--IASVA------DSFAESLRADEGAEYDQIIEINLSELEPQINGPFTPDLAHGLSEFGD------
RCC4223.05g03080                 MGDYLRATGR--DK--IASLA------DSFAESLRADEGAEYDQIIEINLSELEPQINGPFTPDLAHGLSEFGE------
AP00G66900                       QYDFLVATNR--RE--IADLA------DSFRDNLKADSGAEYDQVIEIDLSTLEPQVNGPFTPDLAHGISELGD------
HE0000G51000                     QYDFLVATNR--QP--IADLA------RSFQEHLRADEGAQYDQVIEIDLSTLEPQVNGPFTPDLAHTLTELGD------
CV00G78860                       QYDYLVATGR--EP--AAKLA------DSFREHLRADEGAEYDQVIELNLNELEPQINGPFTPDLAHTLSEFAE------
                                                                                                                 

AT2G05710_ACO3                   DSKVGFK-------------------------------------GFAIPKEAQ--EKVVNFSFDGQPAELKHGSV--VIA
Achn079831                       DNKVGFK-------------------------------------GFGVPKKEQ--DKVAKFTFHGQHAELKHGSV--VIA
Achn332951                       DNKVGFK-------------------------------------GFGVPKEEQ--DKVAKFSFHGQHAELKHGSV--VIA
AH008205                         DNKVGFK-------------------------------------GFAIPKEEQ--GKVAKFSFHGQPAELKHGSV--VIA
ATR0661G528                      DNKVGFK-------------------------------------GFAVPKESQ--NKVVEFSFHGAPAQLKHGDV--VIA
AL3G43150                        DSKVGFK-------------------------------------GFAIPKEAQ--EKVANFSFNGEPAELKHGSV--VIA
Araip.R1DVQ                      DNKVGFK-------------------------------------GFAIPKEAQ--GKVAKFNFHGQPAELRHGSV--VIA
Araip.3J27X                      DNKVGFK-------------------------------------GFAIPKEAQ--GKVAKFNFHGQPAELKHGSV--VIA
Araip.3J27X_1                    DNKVGFK-------------------------------------GFAIPKEAQ--GKVAKFNFHGQPAELKHGSV--VIA
Bv4_088410_hogm                  NSKVGFK-------------------------------------GFAIPKEEQ--EKVAKFSFHGQPAELKHGSV--VIA
Bo7g027890                       DNKVGFK-------------------------------------GFAIPKKAQ--EKVANFSFNGKPAEIKHGSV--VIA
Brara.G00449                     GNKVGFK-------------------------------------GFAIPKEAQ--EKVANFSFNGKSAKIKHGSV--VIA
C.cajan_27309.g                  DNKVGFK-------------------------------------GFAIPKEAQ--GKVAKFDFHGQPAELKHGSV--VIA
Carubv10012896m.g                DSKVGFK-------------------------------------GFAIPKEAH--EKVAKFSFNGEPAEIKHGSV--VIA
CAN.G337.137                     NNKLGFK-------------------------------------GFAVPKQEQ--DKVVKFTFHGLPAELKHGSV--VIA
Cpa.g.sc87.76                    DNKVGFK-------------------------------------GFAVPKEVQ--DKVAEFSFHGQPAELKHGSV--VIA
AUR62041368                      NNKVGFK-------------------------------------GFAIPKEEQ--DKVAKFSFHGQPAELKHGSV--VIA
AUR62026967                      NNKVGFK-------------------------------------GFAIPKEEQ--DKVAKFSFHGQPAELKHGSV--VIA
AUR62026969                      NNKVGFK-------------------------------------GFAIPKEEQ--DKAVKFSFNGQTAELKHGSV--VIA
Cre01.g042750                    ---------------------------------------------------------EMR--KNGWPTELKAG-------
Ca_01932.g                       NNKVGFK-------------------------------------GFAVPKESQ--TKVAEFTFNETPAKLRHGDV--VIA
Cla007667.g                      DNKVGFK-------------------------------------GFAIPKEAQ--EKVAKFSFHGQPAELKHGSV--VIA
Ciclev10014140m.g                DNKVGFK-------------------------------------GFAVPKETQ--EKVVKFSFHGQPAELKHGSV--VIA
Cc05_g04630                      DNKVGFK-------------------------------------GFAIPKEEQ--GKAAKFSFHGEPAELRHGSV--VIA
COL.COLO4_22493                  DNRVGFK-------------------------------------GFAIPKESQ--NKVAKFSFHGTPAELRHGDV--VIA
MELO3C018816                     DNKVGFK-------------------------------------GFAIPKEAQ--DKVAKFSFHGQPAELKHGSV--VIA
Cucsa.148530                     DNKVGFK-------------------------------------GFAIPKEAQ--DKVAKFSFHGQPAELKHGSV--VIA
DCAR_019766                      DNKVGFK-------------------------------------GFAVPKEAQ--EKVVKFTFHGQPAELTHGSI--VIA
Migut.M01755                     DNKIGFK-------------------------------------GFAIPKEKQ--EKVVKFSFNGQPAELKHGSV--VIA
Eucgr.I02307                     DNRVGFK-------------------------------------GFAVPKESQ--GKVAEFTFNGTPAQLRHGDV--VIA
FVE23775                         DNKVGFK-------------------------------------GFAIPKEVQ--DKEVKFSFHGQPAELKHGSV--VIA
Glyma.06G305700                  DNKVGFK-------------------------------------GFAIPKEAQ--GKVAKFDFHGQPAELKHGSV--VIA
Glyma.12G098900                  DNKVGFK-------------------------------------GFAIPKEAQ--GKVAKFDFHGQPAELKHGSV--VIA
Gorai.009G327800                 NNKAGFK-------------------------------------GFAVPKEAQ--DKVAKFSFHGQPAELRHGSV--VIA
HBR2128G014                      DNQVGFK-------------------------------------GFAVPKEAQ--DKVAKFSFHGQPAELKHGSV--VIA
MDO.mRNA.g.3121.6                DNKVGFK-------------------------------------GFAIPKEVQ--NKVAKFQFNGQPAELKHGSV--VIA
Manes.12G074600                  DNQVGFK-------------------------------------GFAVPKEAQ--DKVAKFSFHGQPAELKHGSV--VIA
Mapoly0013s0086                  NNKVGFK-------------------------------------GFGIPKEDQ--GTVAKFEFNGKPAELKHGDV--VIA
Medtr4g048190                    DNKVGFK-------------------------------------GFAIPKEAQ--GKVAKFDFNGQPAELKHGSV--VIA
NNU_03379                        DNKVGFK-------------------------------------GFSVPKESQ--NKVAKFSFHGQPAELKHGSV--VIA
Peaxi162Scf00047g01818           DNKVGFK-------------------------------------GFAVPKDAQ--EKVVKFSFHGQDAELKHGSV--VIA
Pp3c15_25170                     DNKVGFK-------------------------------------GFAIPKDQQ--EKVAKFTYEGKPAELRHGSV--VIA
Pp3c9_25990                      DNKVGFK-------------------------------------GFAIPKEQQ--DKVVKFTYEGKPAELRHGSV--VIA
Pp3c15_25560                     DNKVGFK-------------------------------------GFAIPKDQQ--EKVAKFTYEGKPAELRHGSV--VIA
Prupe.3G217300                   DNKVGFK-------------------------------------GFAIPKEVQ--DKVAKFSFHGQPAELKHGSV--VIA
Pbr018101.1.g                    DSKVGFK-------------------------------------GFAIPKEVQ--NKVVKFQFEGQPAELKHGSV--VIA
RCO.g.29600.000017               DNKVGFK-------------------------------------GFAIPKEVQ--EKVAKFSFHGQPAELKHGSV--VIA
Tp3g24150                        DSKVGFK-------------------------------------GFAIPKEAQ--EKVANFSFNGKPAEIKHGSV--VIA
SMO244G0056                      DSKVGFK-------------------------------------GFGVPKDEQ--SAIAKFKFEGKPAELRHGDV--VIA
Solyc12g005860.1                 DNKVGFK-------------------------------------GFAVPKDAQ--EKVVKFSFHGQHAELKHGSV--VIA
PGSC0003DMG400008740             DNKVGFK-------------------------------------GFAVPKDAQ--EKVVKFSFHGQDAELKHGSV--VIA
THA.LOC104808872                 DNTVGFK-------------------------------------GFAIPKEAQ--DKVAKFSFDGQPAELKHGSV--VIA
TCA.TCM_011347                   NNKVGFK-------------------------------------GFAVPKEAQ--DKVAKFSFHGKPAELKHGSV--VIA
TPR.G4627                        DNKVGFK-------------------------------------GFAIPKEAQ--GKVAKFDFHGQPAELKHGSV--VIA
UGI.Scf00011.1682                DSKVGFK-------------------------------------GFAVPKEQQ--DKIVKFSFQGQPAELKHGSV--VIA
Vradi05g22550                    DNKVGFKVSNVNDGQVTRLLHQTQIALLFTELYDFGSANLDNQMGFAIPKDVQ--GKVAKFDFHGQPAELKHGSV--VIA
Zm00001d049409                   DNKVGFK-------------------------------------GFAVPKEQQ--DKVVKFDFHGQPAEMKHGSV--VIA
ZJU.LOC107433052                 DSQVGFK-------------------------------------GFGVRKEEQ--GKAVSFSFHGQPAELKHGSV--VIA
Aco008433                        DNKVGFK-------------------------------------GFAVPKESQ--EKVVKFNFRGQPAELKHGSV--VIA
Aco014852                        DNKVGFK-------------------------------------GFAVPKDLQ--EKVVKFDFHGHPAEIKHGSV--VIA
ASH_gene13615                    DNKVGFK-------------------------------------GFAVPKESQ--DKIIKFDFHGQPAELRHGSF--VIA
evm.TU.AsparagusV1_07.3784.V1.1  --------------------------------------------GFAVPKESQ--GKVVKFSFHGQPAELRHGSV--VIA
Bradi3g15050                     DNKVGFK-------------------------------------GFAVPKEQQ--DKVVKFDFHGQPAELKHGSV--VIA
CALSI_Maker00002785              DNKVGFK-------------------------------------GFAVPKEAQ--SKVAEFSFHGTPAQIKHGDV--VIA
Pgl_GLEAN_10022029               DNKVGFK-------------------------------------GFAVPKEQQ--DKVVKFDFNGQPAELKHGSV--VIA
p5.00_sc00038_p0066              DNKVGFK-------------------------------------GFAVPKDSQ--DKVVKFSFHGQPAELRHGSV--VIA
HORVU4Hr1G080640                 DNKVGFK-------------------------------------GFAVPKESQ--GKVAEFSFRGTPAKIKHGDV--VIA
LP034099                         DNKVGFK-------------------------------------GFAVPKEQQ--DKVVKFDFHGQTAELKHGSV--VIA
MCO14G009                        ---------------------------------------------------------RAA--KEGWPVEISSC-------
Misin02G480600                   DSDVGFK-------------------------------------GFAVPKESQ--GKVAEFSFHGTPAKIKHGDV--VIA
Ma05_g00640                      DNKVGFK-------------------------------------GFAVPKDSQ--EKVAKFDFHGQPAELKHGSV--VIA
Ma09_g30860                      DSKVGFK-------------------------------------GFAVPKESQ--EKIVKFDFHGQPAELKHGSL--VIA
Oropetium_20150105_22676         DSDVGFK-------------------------------------GFAVPKESQ--SKVAEFSFHGTPAKIKHGDV--VIA
OB08G15410                       DNKVGFK-------------------------------------GFAVPKEQQ--DKVVKFDFHGQPAEIKHGSV--VIA
OsR498G0815345200.01             DNRVGFK-------------------------------------GFAVPKEQQ--DKVVKFDFHGQPAELKHGSV--VIA
LOC_Os08g09200                   DNRVGFK-------------------------------------GFAVPKEQQ--DKVVKFDFHGQPAELKHGSV--VIA
PEQU_10813                       DNKLGFK-------------------------------------GFAIPKESQ--KKVVDFTFNGEPAQIKHGDV--VIA
PH01002268G0030                  DNKVGFK-------------------------------------GFAVPKEQQ--DKVVKFDFHGQPAEIKHGSV--VIA
PAB00053595                      DNKVGFK-------------------------------------GFAIPKEKQ--EKVVKFTYNGTPAELRHGDV--VIA
Potri.014G153400                 SNKVGFK-------------------------------------GFAVPKEAQ--DKVAKFSFHGQPAELKHGSV--VIA
Potri.002G229200                 NNKVGFK-------------------------------------GFAVPKEAQ--DKVAKFSFHGQPAELKHGSV--VIA
Sspon.06G0023260-1B              DNKVGFK-------------------------------------GFAVPKEQQ--DKVVKFDFHGQPAEIKHGSV--VIA
Sspon.06G0023260-3D              DNKVGFK-------------------------------------GFAVPKEQQ--DKVVKFDFHGQPAEIKHGSV--VIA
Sspon.06G0009770-4D              DNKVGFK-------------------------------------GFAVPKEQQ--DKVVKFDFHGQPAEIKHGSV--VIA
gene33919                        DSKVGFK-------------------------------------GFGVPKDEQ--SAIAKFKFEGKPAELRHGDV--VIA
gene34640                        DSKVGFK-------------------------------------GFGVPKDEQ--SAIAKFKFEGKPAELRHGDV--VIA
Seita.6G036900                   DNKVGFK-------------------------------------GFAVPKEQQ--GKVVKFDFHGQPAELKHGSV--VIA
Solyc07g052350.2                 DNKVGFK-------------------------------------GFAVPKEVQ--DKVAKFSFHGQPAELKHGSV--VIA
Sobic.007G068100                 DNKVGFK-------------------------------------GFAVPKEQQ--DKVVKFDFHGQPAEMKHGSV--VIA
Spipo14G0049300                  SNKVGFK-------------------------------------GFAIPNESQ--EKVVKFSFHGQPAELKHGSV--VIA
TraesCS6D02G384200               DNKVGFK-------------------------------------GFAVPKEQQ--DKVVKFDFNGQPAELKHGSV--VIA
TRITD6Av1G221580                 DNKVGFK-------------------------------------GFAVPKEQQ--DKVVKFDFNGQPAELKHGSV--VIA
GSVIVG01037657001                DNKVGFK-------------------------------------GFAVPKEAQ--DKVAKFSFHGQPAELKHGSV--VIA
Zm00001d049409_1                 DNKVGFK-------------------------------------GFAVPKEQQ--DKVVKFDFHGQPAEMKHGSV--VIA
Zm00007a00032259                 DSDVGFK-------------------------------------GFAVPKESQ--GKVAEFSFHGTPAKIKHGDV--VIA
Zm00008a015468                   DNKVGFK-------------------------------------GFAVPKEQQ--DKVVKFDFHGQPAEIKHGSV--VIA
Zosma398g00030                   DSKVGFK-------------------------------------GFDIPKESQ--AKIAEFSFKGKPAEIKHGDV--VIA
Zjn_sc00002.1.g15250.1.sm.mkhc   DNDVGFK-------------------------------------------------------------------------
CMI00008259                      NNKVGFK-------------------------------------GFAIPKEEQ--AKVEKFTFNGTPAEIRHGDV--VIA
GBI00025984                      NNKVGFK-------------------------------------GFAIPKEDQ--GKVAKFTFNGSPFELRNGDV--VIA
PGL00022045                      DNKVGFK-------------------------------------GFAIPKEKQ--EKVVKFTYNGTPAELRHGDV--VIA
PME00048946                      DNKVGFK-------------------------------------GFAIPKEKQ--EKAVKFTYNGAPAELSHGDV--VIA
PPI00075540                      DNKVGFK-------------------------------------GFAIPKEKQ--EKVVKFTYNGTPAELRHGDV--VIA
PSI00004251                      DNKVGFK-------------------------------------GFAIPKEKQ--EKVVKFTYNGTPAELRHGDV--VIA
PSY00003246                      DNKVGFK-------------------------------------GFAIPKEKQ--EKVVKFTYNGAPAELRHGDV--VIA
TBA00001604                      DSKVGFK-------------------------------------GFAIPKDAQ--SKVVKFTFNGTPAELKHGDV--VIA
PP00066G01460                    DNKVGFK-------------------------------------GFAIPKDQQ--EKVAKFTYEGKPAELRHGSV--VIA
MP14G01310                       ---------------------------------------------------------RAA--KEGWPVEISSC-------
MRCC299_08G00100                 ---------------------------------------------------------RAA--KEGWPVEISSC-------
OL01G00690                       ------D-------------------------------------------EARGKSMQRALDYMGLTPGTKMQDVVVDKV
OM_01G06460                      ------E-------------------------------------------PARAKSMQRALDYMGLTPGTKLTDVPVDKV
OT_03G02850                      ------D-------------------------------------------EARGKSMQRALDYMGLTPGTKMQDVKVDKV
ORCC809_01G05860                 ------D-------------------------------------------EARGKSMQRALDYMGLTPGTKMQDITVDKV
BPRRCC1105_01G00570              ------D-------------------------------------------ESRANAMRRSLEYMGLTPGTKMKDVAVDKV
CNC64A_004G04740                 ------------------------------------------------------------------DVRVDR-------V
VC00G15810                       ---------------------------------------------------------ELR--KNNWPSELKAG-------
PI00G06470                       ---------------------------------------------------------AVK--THHWPSKVSAG-------
RCC4223.05g03080                 ---------------------------------------------------------AVK--TNNWPSKVSAG-------
AP00G66900                       ---------------------------------------------------------AAR--AAGWPTEISAG-------
HE0000G51000                     ---------------------------------------------------------AAR--ANNWPTKISAG-------
CV00G78860                       ---------------------------------------------------------ALK--TNKWPTELKAG-------
                                                                                                                 

AT2G05710_ACO3                   AITSCTNTSNPSVMLGAGLVAKKACDLGLQVKPWIKTSLAPGSGVVTKY---LLKSGLQEYLNEQGF------NIVGYGC
Achn079831                       AITSCTNTSNPSVMLGAGLVAKKACELGLEVKPWVKTSLAPGSGVVTKY---LLQSGLQKYLNQQGF------HIVGYGC
Achn332951                       AITSCTNTSNPSVMLGAGLVAKKACELGLEVKPWVKTSLAPGSGVVTKY---LLQSGLQKYLNQQGF------HIVGYGC
AH008205                         AITSCTNTSNPSVMLGAALVAKKACELGLEVKPWVKTSLAPGSGVVTKY---LQKSGLQKYFDQQGF------HIVGYGC
ATR0661G528                      AITSCTNTSNPSVMLGAALVAKKACELGLEVKPWIKTSLAPGSGVVTKY---LQKSGLQKYLNQQGF------HIVGYGC
AL3G43150                        AITSCTNTSNPSVMLGAGLVAKKACDLGLQVKPWIKTSLAPGSGVVTKY---LLKSGLQEYLNQQGF------NIVGYGC
Araip.R1DVQ                      AITSCTNTSNPSVMLGAGLVAKKAHELGLKVKPWVKTSLAPGSGVVTKY---LLQSGLQKPLNEQGF------HIVGFGC
Araip.3J27X                      AITSCTNTSNPSVMLGAGLVAKKAHDLGLQVKPWVKTSLAPGSGVVTKY---LHQSGLQKYLNEQGF------NIVGFGC
Araip.3J27X_1                    AITSCTNTSNPSVMLGAGLVAKKAHDLGLQVKPWVKTSLAPGSGVVTKY---LHQSGLQKYLNEQGF------NIVGFGC
Bv4_088410_hogm                  AITSCTNTSNPSVMLGAALVAKKASELGLEVKPWVKTSLAPGSGVVTKY---LLKSGLQKYLDQQGF------NIVGYGC
Bo7g027890                       AITSCTNTSNPSVMLGAGLVAKKACDLGLQVKPWIKTSLAPGSGVVTKY---LLKSGLQEYLNQQGF------NIVGYGC
Brara.G00449                     AITSCTNTSNQSVMLGAGLVAKKACDLGLQVKPWIKTSLAPGLGVVTKY---FLK----RYV---GF------NIVGYGC
C.cajan_27309.g                  AITSCTNTSNPSVMLGAGLVAKKAHELGLQVKPWVKTSLAPGSGVVTKY---LLQSGLQKYLNEQGF------HIVGFGC
Carubv10012896m.g                AITSCTNTSNPSVMLGAGLVAKKASDLGLQVKPWVKTSLAPGSGVVTKY---LLKSGLQEYLNHQGF------NIVGYGC
CAN.G337.137                     AITSCTNTSNPSVMLGAGLVAKKACELGLEVKPWIKTSLAPGSGAVTKY---LHKSGLQKYLDQQGF------NLVGYGC
Cpa.g.sc87.76                    AITSCTNTSNPSVMLGAALVAKKACELGLQVKPWVKTSLAPGSGVVTKY---LLKSGLQKYLNQQGF------HIVGYGC
AUR62041368                      AITSCTNTSNPSVMLGAALVAKKATELGLEVKPWVKTSLAPGSGVVTKY---LKKSGLQKYLDQQGF------NIVGYGC
AUR62026967                      AITSCTNTSNPSVMLGAALVAKKATELGLEVKPWVKTSLAPGSGVVTKY---LEKSGLQKYLDQQGF------NIVGYGC
AUR62026969                      AITSCTNTSNPSVMLGAALVAKKATELGLEVKPWVKTSLAPGSGVVTKY---LEKSGLQKYLDQQGF------SIVGYGC
Cre01.g042750                    LIGSCTNSSYED-MARAASVARQALAAGIKAK--VPFTISPGSEQIRAT---IARDGIMDVFDKIGG------TVLSNSC
Ca_01932.g                       AITSCTNTSNPSVMLGAALVAKKACELGLQVKPWIKTSLAPGSGVVTKY---LQRSGLQKYLNQLGF------NIVGYGC
Cla007667.g                      AITSCTNTSNPSVMLGAALVAKKACELGLQVKPWVKTSLAPGSGVVTKY---LLKSGLQPYLNQQGF------HIVGYGC
Ciclev10014140m.g                AITSCTNTSNPSVMLGAGLVAKKACELGLQVKPWVKTSLAPGSGVVTKY---LLQSGLQKYLNEQGF------HIVGYGC
Cc05_g04630                      AITSCTNTSNPSVMLGAGLVAKKASELGLQVKPWVKTSLAPGSGVVTKY---LLQSGLQKYLNQQGF------HIVGYGC
COL.COLO4_22493                  AITSCTNTSNPSVMLGAALVAKKACEFGLEVKPWIKTSLAPGSGVVTKY---LEKSGLQKYMNQLGF------HIVGYGC
MELO3C018816                     AITSCTNTSNPSVMLGAALVAKRACELGLQVKPWVKTSLAPGSGVVTKY---LLKSGLQPYLNQQGF------HIVGYGC
Cucsa.148530                     AITSCTNTSNPSVMLGAALVAKKACELGLQVKPWVKTSLAPGSGVVTKY---LLKSGLQPYLNQQGF------NIVGYGC
DCAR_019766                      AITSCTNTSNPSVMLGAALVAKKACELGLQVKPWVKTSLAPGSGVVTKY---LLQSGLQKYMNQQGF------HIVGYGC
Migut.M01755                     AITSCTNTSNPSVMLGAGLVAKKACELGLEVKPWVKTSLAPGSGVVTKY---LLQSGLQKYLNQQGF------NIVGYGC
Eucgr.I02307                     AITSCTNTSNPSVMLGAALVARKACELGLEVKPWIKTSLAPGSGVVTKY---LQKSGLQTYLNQLGF------NIVGYGC
FVE23775                         AITSCTNTSNPSVMLGAALVAKKACDLGLRVKPWVKTSLAPGSGVVTKY---LLQSGLQKYLNEQGF------NIVGYGC
Glyma.06G305700                  AITSCTNTSNPSVMLGAGLVAKKAHELGLKVKPWVKTSLAPGSGVVTKY---LLQSGLQKYLNEQGF------HIVGFGC
Glyma.12G098900                  AITSCTNTSNPSVMLGAGLVAKKAHELGLQVNPWVKTSLAPGSGVVTKY---LLQSGLQKYLNEQGF------HIVGFGC
Gorai.009G327800                 AITSCTNTSNPSVMLGAGLVAKKACELGLQVKPWIKTSLAPGSGVVTKY---LLQSGLQEYLNKQGF------HIVGYGC
HBR2128G014                      AITSCTNTSNPSVMLGAGLVAKKACELGLQVKPWIKTSLAPGSGVVTKY---LLQSGLQKYLNQQGF------HIVGYGC
MDO.mRNA.g.3121.6                AITSCTNTSNPSVMLGAALVAKKASELGLEVKPWVKTSLAPGSGVVTKY---LLNSGLQKYFDQQGF------HIVGYGC
Manes.12G074600                  AITSCTNTSNPSVMLGAGLVAKKACELGLQVKPWIKTSLAPGSGVVTKY---LQCSGLQKYLDQLGF------NIVGYGC
Mapoly0013s0086                  AITSCTNTSNPTVMLGAGLLAKKATEKGLQVKPWIKTSLAPGSGVVTKY---LQESGLNKYLDQQGF------SLVGYGC
Medtr4g048190                    AITSCTNTSNPSVMLGAGLVAKKAHELGLQVKPWVKTSLAPGSGVVTKY---LLQSGLQKYLNEQGF------HIVGFGC
NNU_03379                        AITSCTNTSNPSVMLGAGLVAKKAYELGLEVKPWIKTSLAPGSGVVTKY---LFQSGLQKYLNQQGF------HIVGYGC
Peaxi162Scf00047g01818           AITSCTNTSNPSVMLGAALVAKKACDLGLHVKPWIKTSLAPGSGVVTKY---LLQSGLQKYLNQQGF------HIVGYGC
Pp3c15_25170                     AITSCTNTSNPSVMLGAGLVAKKATELGLEVKPWVKTSLAPGSGVVTKY---LEKSGLNKYLDKQGF------SLVGYGC
Pp3c9_25990                      AITSCTNTSNPSVMLGAGLVAKKATELGLEVKPWVKTSLAPGSGVVTKY---LHESGLNKYLDQQGF------SVVGYGC
Pp3c15_25560                     AITSCTNTSNPSVMLGAGLVAKKATELGLEVKPWVKTSLAPGSGVVTKY---LEKSGLNKYLDKQGF------SLVGYGC
Prupe.3G217300                   AITSCTNTSNPSVMLGAALVAKKASELGLQVKPWVKTSLAPGSGVVTKY---LLKSGLQKYFDQQGF------HIVGYGC
Pbr018101.1.g                    AITSCTNTSNPSVMLGAALVAKKASELGLQVKPWVKTSLAPGSGVVTKY---LLNSGLQKYFDQQGF------HIVGYGC
RCO.g.29600.000017               AITSCTNTSNPSVMLGAGLVAKKACELGLQVKPWIKTSLAPGSGVVTKY---LLQSGLQKYLNQQGF------HIVGYGC
Tp3g24150                        AITSCTNTSNPSVMLGAGLVAKKACDLGLQVKPWIKTSLAPGSGVVTKY---LLKSGLQQYLNEQGF------NIVGYGC
SMO244G0056                      AITSCTNTSNPSVMLGAGLVAKKATELGLQVKPWIKTSLAPGSGVVTKY---LKQSGLTEYLDKQGF------SLVGYGC
Solyc12g005860.1                 AITSCTNTSNPSVMLGAALVAKKACDLGLNVKPWVKTSLAPGSGVVTKY---LLQSGLQKYLNEQGF------NIVGYGC
PGSC0003DMG400008740             AITSCTNTSNPSVMLGAALVAKKACDLGLNVKPWVKTSLAPGSGVVTKY---LLQSGLQKYLNEQGF------HIVGYGC
THA.LOC104808872                 AITSCTNTSNPSVMLGAGLVAKKACELGLKVKPWIKTSLAPGSGVVTKY---LAKSGLQEYLNEQGF------HIVGYGC
TCA.TCM_011347                   AITSCTNTSNPSVMLGAGLVAKKACELGLQVKPWIKTSLAPGSGVVTKY---LLQSGLQEYLNKQGF------NIVGYGC
TPR.G4627                        AITSCTNTSNPSVMLGAGLVAKKAHELGLQVKPWVKTSLAPGSGVVTKY---LLQSGLQKYLNEQGF------HIVGFGC
UGI.Scf00011.1682                AITSCTNTSNPSVMLGAGLVAKKACELGLEVKPWVKTSLAPGSGVVTKY---LLQSGLQKFLNQQGF------NIVGYGC
Vradi05g22550                    AITSCTNTSNPSVMLGAGLVAKKAHELGLKVKPWVKTSLAPGSGVVTKY---LLQSGLQKYLNEQGF------NIVGFGC
Zm00001d049409                   AITSCTNTSNPSVMLGAGLVAKKACELGLEVKPWVKTSLAPGSGVVTKY---LLQSGLQEYLNQQGF------HIVGYGC
ZJU.LOC107433052                 AITSCTNTSNPSVMLGAGLVAKKACELGLEVKPWIKTSLAPGSGVVTKY---LLQSGLQKYLNQLGF------HIVGYGC
Aco008433                        AITSCTNTSNPSVMLGAALVAKKACELGLQVKPWIKTSLAPGSGVVTKY---LLKSGLQEYLNKQGF------HIVGYGC
Aco014852                        AITSCTNTSNPSVMLGAGLVAKKAYELGLEVKPWVKTSLAPGSGVVTKY---LLKSGLQEYLNKQGF------HIVGYGC
ASH_gene13615                    AITSCTNTSNPSVMLGAGLVAKKACELGLEVKPWIKTSLAPGSGVVTKY---LQKSGLQQYLNQQGF------HIVGYGC
evm.TU.AsparagusV1_07.3784.V1.1  AITSCTNTSNPSVMLGAALVAKKACELGLEVKPWIKTSLAPGSGVVTKY---LQKSGLQKYLNQQGF------HIVGYGC
Bradi3g15050                     AITSCTNTSNPSVMLGAALVAKKACELGLEVKPWVKTSLAPGSGVVTKY---LLKSGLQEYFNKQGF------HLVGYGC
CALSI_Maker00002785              AITSCTNTSNPSVMLGAALVAKKACELGLEVKPWIKTSLAPGSGVVTKY---LAKSGLQKYLNQLGF------HIVGYGC
Pgl_GLEAN_10022029               AITSCTNTSNPSVMLGAGLVAKKACDLGLEVKPWVKTSLAPGSGVVTKY---LLQSGLQEYLNQQGF------HIVGYGC
p5.00_sc00038_p0066              AITSCTNTSNPSVMLGAGLVAKKACELGLEVKPWIKTSLAPGSGVVTKY---LLKSGLENYLNQQGF------HLVGYGC
HORVU4Hr1G080640                 AITSCTNTSNPNVMLGAALVAKKACDLGLEVKPWIKTSLAPGSGVVKKY---LDKSGLQKYLNQLGF------NIVGYGC
LP034099                         AITSCTNTSNPSVMLGAALVAKKACELGLEVKPWVKTSLAPGSGVVTKY---LLKSGLQEYFNKQGF------HLVGYGC
MCO14G009                        LIGSCTNSSYED-MAKCANLTRQALAAGLKYK--IPFFVTPGSRAVQVN---IEKDGFVKDFEDAGA------TVLAKAC
Misin02G480600                   AITSCTNTSNPNVMLGAALVAKKACELGLEVKPWIKTSLAPGSGVVTKY---LDKSGLHKYLDQLGF------HIVGYGC
Ma05_g00640                      AITSCTNTSNPSVMLGAGLVAKKACQLGLQVKPWVKTSLAPGSGVVTKY---LLKSGLQEYLNQQGF------HIVGYGC
Ma09_g30860                      AITSCTNTSNPNVMLGAGLVAKKACELGLQVKPWIKTSLAPGSGVVTKY---LLKSGLQEYLNQQGF------NIVGYGC
Oropetium_20150105_22676         AITSCTNTSNPNVMLGAALVAKKACELGLEVKPWIKTSLAPGSGVVKKY---MDKSGLQKYLDQLGF------HIVGYGC
OB08G15410                       AITSCTNTSNPSVMLGAGLVAKKACELGLEVKPWVKTSLAPGSGVVTKY---LLQSGLQEYLNKQGF------HVVGYGC
OsR498G0815345200.01             AITSCTNTSNPSVMLGAALVAKKACELGLEVKPWVKTSLAPGSGVVTKY---LLQSGLQEYLNKQGF------HVVGYGC
LOC_Os08g09200                   AITSCTNTSNPSVMLGAALVAKKACELGLEVKPWVKTSLAPGSGVVTKY---LLQSGLQEYLNKQGF------HVVGYGC
PEQU_10813                       AITSCTNTSNPSVMLGAALVAKKACELGLEVKPWIKTSLAPGSGVVTKY---LEKSGLQKYLNQLGF------HIVGYGC
PH01002268G0030                  AITSCTNTSNPSVMLGAGLVAKKACELGLEVKPWVKTSLAPGSGVVTKY---LQQSGLHEYLNQQGF------ALVGYGC
PAB00053595                      AITSCTNTSNPNVMLGAGLVAKKACELGLEVKPWVKTSLAPGSGVVTKY---LKKSGLDKYLDQQGF------QLVGYGC
Potri.014G153400                 AITSCTNTSNPSVMLGAALVAKKACELGLKVKPWIKTSLAPGSGVVTKY---LQKSGLQKYFNEQGF------HIVGYGC
Potri.002G229200                 AITSCTNTSNPSVMLGAGLVAKKACELGLKVKPWIKTSLAPGSGVVTKY---LLQSGLQKYLNEQGF------NIVGYGC
Sspon.06G0023260-1B              AITSCTNTSNPSVMLGAGLVAKKACELGLEVKPWVKTSLAPGSGVVTKY---LLQSGLQEYLNQQGF------HIVGYGC
Sspon.06G0023260-3D              AITSCTNTSNPSVMLGAGLVAKKACELGLEVKPWVKTSLAPGSGVVTKY---LLQSGLQEYLNQQGF------HIVGYGC
Sspon.06G0009770-4D              AITSCTNTSNPSVMLGAGLVAKKACELGLEVKPWVKTSLAPGSGVVTKY---LLQSGLQEYLNQQGF------HIVGYGC
gene33919                        AITSCTNTSNPSVMLGAGLVAKKATELGLQVKPWIKTSLAPGSGVVTKY---LKQSGLTEYLDKQGF------SLVGYGC
gene34640                        AITSCTNTSNPSVMLGAGLVAKKATELGLQVKPWIKTSLAPGSGVVTKY---LKQSGLTEYLDKQGF------SLVGYGC
Seita.6G036900                   AITSCTNTSNPSVMLGAGLVAKKACELGLEVKPWVKTSLAPGSGVVTKY---LLQSGLQEYLNQQGF------HIVGYGC
Solyc07g052350.2                 AITSCTNTSNPSVMLGAALVAKKASELGLHVKPWVKTSLAPGSGVVTKY---LLKSGLQKYLNQQGF------NIVGYGC
Sobic.007G068100                 AITSCTNTSNPSVMLGAGLVAKKACELGLEVKPWVKTSLAPGSGVVTKY---LLQSGLQEYLNQQGF------HIVGYGC
Spipo14G0049300                  AITSCTNTSNPSVMLGAGLVAKKACELGLEVKPWIKTSLAPGSGVVTKY---LLQSGLQKYLNQQGF------HIVGYGC
TraesCS6D02G384200               AITSCTNTSNPSVMLGAALVAKKACELGLEVKPWVKTSLAPGSGVVTKY---LLKSGLQEYFNKQGF------HLVGYGC
TRITD6Av1G221580                 AITSCTNTSNPSVMLGAALVAKKACELGLEVKPWVKTSLAPGSGVVTKY---LLKSGLQEYFNKQGF------HLVGYGC
GSVIVG01037657001                AITSCTNTSNPSVMLGAGLVAKKASELGLEVKPWIKTSLAPGSGVVTKY---LLQSGLQKYLNQQGF------HIVGYGC
Zm00001d049409_1                 AITSCTNTSNPSVMLGAGLVAKKACELGLEVKPWVKTSLAPGSGVVTKY---LLQSGLQEYLNQQGF------HIVGYGC
Zm00007a00032259                 AITSCTNTSNPNVMLGAALVAKKACELGLEVKPWIKTSLAPGSGVVKKY---LDKSGLQKYLDQLGF------HIVGYGC
Zm00008a015468                   AITSCTNTSNPSVMLGAGLVAKKACELGLEVKPWVKTSLAPGSGVVTKY---LLQSGLQEYLNQQGF------HIVGYGC
Zosma398g00030                   AITSCTNTSNPSVMLGAALVAKKACELGLEVKPWIKTSLAPGSGVVTKY---LEKSGLQKYLNQLGF------NIVGYGC
Zjn_sc00002.1.g15250.1.sm.mkhc   ------------------------------VKPWIKTSLAPGSGVVKKY---MEKSGLQKYLDQLGF------HIVGYGC
CMI00008259                      AITSCTNTSNPNVMLGAGLVAKKAFELGLEVKPWIKTSLAPGSGVVTKY---LQASGLQKYLDRQGF------NIVGYGC
GBI00025984                      AITSCTNTSNPNVMLGAGLVAKKATELGLKVKPWIKTSLAPGSGVVTKY---LQQSGLQKYLDQQGF------QIVGYGC
PGL00022045                      AITSCTNTSNPNVMLGAGLVAKKACELGLEVKPWVKTSLAPGSGVVTKY---LKKSGLDKYLDQQGF------QLVGYGC
PME00048946                      AITSCTNTSNPNVMLGAGLVAKKACELGLEVKPWVKTSLAPGSGVVTKY---LKESGLNKYLDQQGF------QLVGYGC
PPI00075540                      AITSCTNTSNPNVMLGAGLVAKKACELGLEVKPWIKTSLAPGSGVVTKY---LKRSGLDKYLDQQGF------QLVGYGC
PSI00004251                      AITSCTNTSNPNVMLGAGLVAKKACELGLEVKPWVKTSLAPGSGVVTKY---LKKSGLDKYLDQQGF------QLVGYGC
PSY00003246                      AITSCTK-------------------------------------------------------------------------
TBA00001604                      AITSCTNTSNPNVMLGAALVAKKATELGLQVKPWVKTSLAPGSGVVTKY---LLKSGLQKYLNHQGF------HLVGYGC
PP00066G01460                    AITSCTNTSNPSVMLGAGLVAKKATELGLEVKPWVKTSLAPGSGVVTKY---LEKSGLNKYLDKQGF------SLVGYGC
MP14G01310                       LIGSCTNSSYED-MAKCANLTKQALDAGLTYA--IDFYVTPGSRAVQVN---IEKDGFVEIFESAGA------TVLAKAC
MRCC299_08G00100                 LIGSCTNSSYED-MAKCANLTRQALAAGLKYK--IPFFVTPGSRAVQVN---IEKDGFVKDFEDAGA------TVLAKAC
OL01G00690                       FVGSCTNGRIEDVRAVAA-VAK-----GRKVADNVYAMVVPGSGIVKEQ---AEAEGLDVILKEAGF------DWREPGC
OM_01G06460                      FVGSCTNGRIEDVRAVAA-VAK-----GKKVADGVYAMVVPGSGIVKEQ---AEAEGLDVILKEAGF------DWREPGC
OT_03G02850                      FVGSCTNGRIEDVRAVAA-VAK-----GKKVADGVYAMVVPGSGLVKEQ---AEAEGLDVILKEAGF------DWREPGC
ORCC809_01G05860                 FVGSCTNGRIEDIRAVAA-VAK-----GRKVADGVYAMVVPGSGIVKEQ---AEAEGLDVILKEAGF------DWREPGC
BPRRCC1105_01G00570              FVGSCTNGRIEDLRAVAA-VAK-----GKKVASSVYAMVVPGSGIVKDQ---AEAEGLHTVLIEAGF------DWREPGC
CNC64A_004G04740                 YIGSCTGGKTEDFMAAAKLLHG----AGGEVK--VPTYLVPATQKVWGDVYTLPVPGCDGKTAAQIFEAAGCVTPAAPSC
VC00G15810                       LIGSCTNSSYED-MARAASVAKQALAAGIKAK--VPFTISPGSEQIRAT---IARDGIMDVFDKIGG------TVLSNSC
PI00G06470                       LIGSCTNSSYED-MTRAASVARQALAAGIKAK--VPFAITPGSEQIRAT---IQRDGLIEVFEKVGG------TVLANAC
RCC4223.05g03080                 LIGSCTNSSYED-MTRAASVAKQALAAGIKAK--VPFAITPGSEQIRAT---IQRDGLIEIFEKVGG------TVLANAC
AP00G66900                       LIGSCTNSSYED-MQRAASIARQAIKAGLKAK--VPFTITPGSEQIRAT---IERDGLIEVFEKVGG------TVLANAC
HE0000G51000                     LIGSCTNSSYED-MQRAASVAQQALAAGIKAK--VPFTITPGSEQIRAT---IERDGLIEVFEKVGG------TVLANAC
CV00G78860                       LIGSCTNSSYED-MQRAASVARQALDAGIKAK--VPFTITPGSEQIRAT---IERDGLIDIFNKVGG------TVLANAC
                                                                                                                 

AT2G05710_ACO3                   TTCIGN-SG--EINESVGAAITENDIVAAAVLSGNRNFEGRVH--PLTRANYLASPPLVVAY-------------ALA--
Achn079831                       TTCIGN-SG--DLDESVASAISDNDIIASAVLSGNRNFEGRVH--PLTRANYLASPPLVVAYA-------------LA--
Achn332951                       TTCIGN-SG--DLDESVASAISDNDIIASAVLSGNRNFEGRVH--PLTRANYLASPPLVVAYA-------------LA--
AH008205                         TTCIGN-SG--DLDESVSAAISENDIVAAAVLSGNRNFEGRVH--PLTRANYLASPPLVVAY-------------ALA--
ATR0661G528                      TTCIGN-SG--DIDETVASVISDNDIVAAAVLSGNRNFEGRVH--PLTRANYLASPPLVVAY-------------ALA--
AL3G43150                        TTCIGN-SG--EINESVGAAITENDIVAAAVLSGNRNFEGRVH--PLTRANYLASPPLVVAY-------------ALA--
Araip.R1DVQ                      TTCIGN-SG--DLDESVASAISENDIVAAAVLSGNRNFEGRVH--PLTRANYLASPPLVVAY-------------ALA--
Araip.3J27X                      TTCIGN-SG--ELDESVASAISENDVVAAAVLSGNRNFEGRVH--PLTRANYLASPPLVVAY-------------ALA--
Araip.3J27X_1                    TTCIGN-SG--ELDESVASAISENDVVAAAVLSGNRNFEGRVH--PLTRANYLASPPLVVAY-------------ALA--
Bv4_088410_hogm                  TTCIGN-SG--DLDESVSAAITENDIVAAAVLSGNRNFEGRVH--PLTRANYLASPPLVVAY-------------ALA--
Bo7g027890                       TTCIGN-SG--EINESVGVAITENDIVVAAVLSGNRNFEGRVH--PLTRANYLASPPLVVAY-------------ALA--
Brara.G00449                     TTCIGN-SG--EINESVGVAITENDIVAAAVLSGNRNFEGRVH--PLTRANYLASPPLVVAY-------------ALA--
C.cajan_27309.g                  TTCIGN-SG--ELDESVSSAISENDIVAAAVLSGNRNFEGRVH--PLTRANYLASPPLVVAY-------------ALA--
Carubv10012896m.g                TTCIGN-SG--EINESVGAAITENDIVAAAVLSGNRNFEGRVH--PLTRANYLASPPLVVAY-------------ALA--
CAN.G337.137                     TTCIGN-SG--DLDESVASAITDNDIVAAAVLSGNRNFEGRVH--PLTRANYLASPPLVVAY-------------ALA--
Cpa.g.sc87.76                    TTCIGN-SG--ELDESVASAISENDIVAAAVLSGNRNFEGRVH--ALTRANYLASPPLVVAY-------------ALA--
AUR62041368                      TTCIGN-SG--DLDESVSAAISENDIVAAAVLSGNRNFEGRVH--PLTRANYLASPPLVVAY-------------ALA--
AUR62026967                      TTCIGN-SG--DLDESVSAAISENDIVAAAVLSGNRNFEGRVH--PLTRANYLASPPLVVAY-------------ALA--
AUR62026969                      TTCIGN-SG--DLHESVSAAISENDIVAAAVLSGNRNFEGRVH--PLTRANYLASPPLVVAY-------------ALA--
Cre01.g042750                    GPCIGQ-WKRTDVPKGEANSI---------ITSFNRNFAARNDGNPATHC-FVASPELVTAY-------------AIA--
Ca_01932.g                       TTCIGN-SG--DINEAVASAITENDIVAAAVLSGNRNFEGRVH--PLTRANYLASPPLVVAY-------------ALA--
Cla007667.g                      TTCIGN-SG--DLDESVSAAISENDIVAAAVLSGNRNFEGRVH--PLTRANYLASPPLVVAY-------------ALA--
Ciclev10014140m.g                TTCIGN-SG--DLDESVASAITDNDIVAAAVLSGNRNFEGRVH--PLTRANYLASPPLVVAY-------------ALA--
Cc05_g04630                      TTCIGN-SG--ELDDTVASAISENDIVAAAVLSGNRNFEGRVH--ALTRANYLASPPLVVAY-------------ALA--
COL.COLO4_22493                  TTCIGN-SG--DIDESVSSAIAENDMVAAAVLSGNRNFEGRIH--PLTRANYLASPPLVVAY-------------ALA--
MELO3C018816                     TTCIGN-SG--DLDESVSAAISENDIVAAAVLSGNRNFEGRVH--PLTRANYLASPPLVVAY-------------ALA--
Cucsa.148530                     TTCIGN-SG--DLDESVSAAISDNDIVAAAVLSGNRNFEGRVH--PLTRANYLASPPLVVAY-------------ALA--
DCAR_019766                      TTCIGN-SG--DLDESVASAISENDIVAAAVLSGNRNFEGRVH--ALTRANYLASPPLVVAYA-------------LA--
Migut.M01755                     TTCIGN-SG--DLDESVASAIADNDLVAAAVLSGNRNFEGRVH--PLTRANYLASPPLVMAY-------------ALA--
Eucgr.I02307                     TTCIGN-SG--DIDESVASAITENDLVAAAVLSGNRNFEGRVH--PLTRANYLASPPLVVAY-------------ALA--
FVE23775                         TTCIGN-SG--DLDESVASAITENDIVAAAVLSGNRNFEGRVH--PLTRANYLASPPLVVAYALAG--------------
Glyma.06G305700                  TTCIGN-SG--ELDESVASAISENDVVAAAVLSGNRNFEGRVH--ALTRANYLASPPLVVAY-------------ALA--
Glyma.12G098900                  TTCIGN-SG--ELEESVASAISENDIVAAAVLSGNRNFEGRVH--ALTRANYLASPPLVVAY-------------ALA--
Gorai.009G327800                 TTCIGN-SG--ELDESVASAISENDIVASAVLSGNRNFEGRVH--ALTRANYLASPPLVVAY-------------ALA--
HBR2128G014                      TTCIGN-SG--ELDESVASAISENDIIAAAVLSGNRNFEGRVH--ALTRANYLASPPLVVAY-------------ALA--
MDO.mRNA.g.3121.6                TTCIGN-SG--DLHESVASAISENDIVAAAVLSGNRNFEGRVH--PLTRANYLASPPLVVAMPLLERDGLLFDGRAFRVP
Manes.12G074600                  TTCIGN-SG--ELDETVASAISENDIIASAVLSGNRNFEGRVH--ALTRANYLASPPLVVAY-------------ALA--
Mapoly0013s0086                  TTCIGN-SG--ELDEKVAAAIADSDIVAAAVLSGNRNFEGRVH--PLTRANYLASPPLVVAYA-------------FA--
Medtr4g048190                    TTCIGN-SG--DLNESVASAISENDIVAAAVLSGNRNFEGRVH--PLTRANYLASPPLVVAY-------------ALA--
NNU_03379                        TTCIGN-SG--ELDESVASAISENDIIAAAVLSGNRNFEGRVH--PLTRANYLASPPLVVAY-------------ALA--
Peaxi162Scf00047g01818           TTCIGN-SG--DLDESVASAISENDIVAAAVLSGNRNFEGRVH--PLTRANYLASPPLVVAY-------------ALA--
Pp3c15_25170                     TTCIGN-SG--DVHEAVAEAIAANDVVAAAVLSGNRNFEGRVH--PLTRANYLASPPLVVAYA-------------FA--
Pp3c9_25990                      TTCIGN-SG--DLHEDVSEAIAANDVVAAAVLSGNRNFEGRVH--PLTRANYLASPPLVVAYA-------------FA--
Pp3c15_25560                     TTCIGN-SG--DVHEAVAEAIAANDMVAAAVLSGNRNFEGRVH--PLTRANYLASPPLVVAYA-------------FA--
Prupe.3G217300                   TTCIGN-SG--DLDETVASAIAENDIVAAAVLSGNRNFEGRVH--PLTRANYLASPPLVVAYALAG--------------
Pbr018101.1.g                    TTCIGN-SG--DLHESVASAISENDIVAAAVLSGNRNFEGRVH--PLTRANYLASPPLVVAYALAG--------------
RCO.g.29600.000017               TTCIGN-SG--DLDESVASAISENDIVAAAVLSGNRNFEGRVH--ALTRANYLASPPLVVAY-------------ALA--
Tp3g24150                        TTCIGN-SG--EINESVGAAITENDIVAAAVLSGNRNFEGRVH--PLTRANYLASPPLVVAY-------------ALA--
SMO244G0056                      TTCIGN-SG--EIHEDVASAIADNDMIAAAVLSGNRNFEGRIH--PLTRANYLASPPLVVAYA-------------LA--
Solyc12g005860.1                 TTCIGN-SG--DLDESVSSAISENDIVAAAVLSGNRNFEGRVH--PLTRANYLASPPLVVAY-------------ALA--
PGSC0003DMG400008740             TTCIGN-SG--DLDESVSSAISENDIVAAAVLSGNRNFEGRVH--PLTRANYLASPPLVVAY-------------ALA--
THA.LOC104808872                 TTCIGN-SG--EINESVGAAISENDIVAAAVLSGNRNFEGRVH--PLTRANYLASPPLVVAY-------------ALA--
TCA.TCM_011347                   TTCIGN-SG--ELDESVASAISENDVIAAAVLSGNRNFEGRVH--ALTRANYLASPPLVVAY-------------ALA--
TPR.G4627                        TTCIGN-SG--DLHESVASAISENDIVAAAVLSGNRNFEGRVH--PLTRANYLASPPLVVAY-------------ALA--
UGI.Scf00011.1682                TTCIGN-SG--DLDESVASAIADNDLVAAAVLSGNRNFEGRVH--PLTRANYLASPPLVVAY-------------ALA--
Vradi05g22550                    TTCIGN-SG--ELDPSVASAISENDIVAAAVLSGNRNFEGRVH--PLTRANYLASPPLVVAY-------------ALA--
Zm00001d049409                   TTCIGN-SG--DLDESVSTAITENDVVAAAVLSGNRNFEGRVH--PLTRANYLASPPLVVAYA-------------LA--
ZJU.LOC107433052                 TTCIGN-SG--ELNESVASAISENDIIAAAVLSGNRNFEGRVH--PLTRANYLASPPLVVAY-------------ALA--
Aco008433                        TTCIGN-SG--DLDEAVGAAISDNDIVAAAVLSGNRNFEGRVH--PLTRANYLASPPLVVAYA-------------LA--
Aco014852                        TTCIGN-SG--DLDESVAAAISDNDVVAAAVLSGNRNFEGRVH--PLTRANYLASPPLVVAYA-------------LA--
ASH_gene13615                    TTCIGN-SG--DLDESVAAAISENDIVAAAVLSGNRNFEGRVH--PLTRANYLASPPLVVAY-------------ALA--
evm.TU.AsparagusV1_07.3784.V1.1  TTCIGN-SG--DLDESVASAITENDIVAAAVLSGNRNFEGRVH--PLTRANYLASPPLVVAYA-------------LA--
Bradi3g15050                     TTCIGN-SG--DLDESVSAAITENDVVAAAVLSGNRNFEGRVH--PLTRANYLASPPLVVAYA-------------LA--
CALSI_Maker00002785              TTCIGN-SG--DLDETVSASISENDIVAAAVLSGNRNFEGRVH--PLTRANYLASPPLVVAY-------------SLA--
Pgl_GLEAN_10022029               TTCIGN-SG--DLHESVSAAISENDVVAAAVLSGNRNFEGRVH--PLTRANYLASPPLVVAYA-------------LA--
p5.00_sc00038_p0066              TTCIGN-SG--DLDESVAAAISENDIVAAAVLSGNRNFEGRVH--PLTRANYLASPPLVVAYA-------------LA--
HORVU4Hr1G080640                 TTCIGN-SG--DLDESVAAAITDNDVVAAAVLSGNRNFEGRVH--ALTRANYLASPPLVVAY-------------ALA--
LP034099                         TTCIGN-SG--DLDESVSAAITENDIVASAVLSGNRNFEGRVH--PLTRANYLASPPLVVAYA-------------LA--
MCO14G009                        GPCIGQ-WKRK-MPPGVKNTI---------VTSYNRNFAKRNDGNPDTHA-FVTSPELVTML-------------AFS--
Misin02G480600                   TTCIGN-SG--ELDESVSAAITENDIVAAAVLSGNRNFEGRVH--PLTRANYLASPPLVVAY-------------ALA--
Ma05_g00640                      TTCIGN-SG--DLDESVAAAISDNDIVAAAVLSGNRNFEGRVH--PLTRANYLASPPLVVAYA-------------LA--
Ma09_g30860                      TTCIGN-SG--DLDESVAAAISDNDIVAAAVLSGNRNFEGRVH--PLTRANYLASPPLVVAYA-------------LA--
Oropetium_20150105_22676         TTCIGN-SG--ELDESVSAAISENDIVAAAVLSGNRNFEGRVH--PLTRANYLASPPLVVAY-------------ALA--
OB08G15410                       TTCIGN-SG--DLDESVSAAIAENDVVAAAVLSGNRNFEGRVH--PLTRANYLASPPLVVAYA-------------LA--
OsR498G0815345200.01             TTCIGN-SG--DLDESVSAAISENDVVAAAVLSGNRNFEGRVH--PLTRANYLASPPLVVAYA-------------LA--
LOC_Os08g09200                   TTCIGN-SG--DLDESVSAAISENDVVAAAVLSGNRNFEGRVH--PLTRANYLASPPLVVAYA-------------LA--
PEQU_10813                       TTCIGN-SG--DIDESVASAISQNDIVAAAVLSGNRNFEGRVH--PHTRANYLASPPLVVAY-------------ALA--
PH01002268G0030                  TTCIGN-SG--DLDESVSAAITENDVVAAAVLSGNRNFEGRVH--PLTRANYLASPPLVVAYA-------------LA--
PAB00053595                      TTCIGN-SG--DLHESVSSAITENDLVASAVLSGNRNFEGRVH--PLTRANYLASPPLVVAYA-------------LA--
Potri.014G153400                 TTCIGN-SG--DLDESVASAISENDILAAAVLSGNRNFEGRVH--PLTRANYLASPPLVVAY-------------ALA--
Potri.002G229200                 TTCIGN-SG--DLDESVGAVITENDILAAAVLSGNRNFEGRVH--ALTRANYLASPPLVVAY-------------ALA--
Sspon.06G0023260-1B              TTCIGN-SG--DLDESVSAAITENDVVAAAVLSGNRNFEGRVH--PLTRANYLASPPLVVAYA-------------LA--
Sspon.06G0023260-3D              TTCIGN-SG--DLDESVSAAITENDVVAAAVLSGNRNFEGRVH--PLTRANYLASPPLVVAYA-------------LA--
Sspon.06G0009770-4D              TTCIGN-SG--DLDESVSAAITENDVVAAAVLSGNRNFEGRVH--PLTRANYLASPPLVVAYA-------------LA--
gene33919                        TTCIGN-SG--EIHEDVASAIADNDMIAAAVLSGNRNFEGRIH--PLTRANYLASPPLVVAYA-------------LA--
gene34640                        TTCIGN-SG--EIHEDVASAIADNDMIAAAVLSGNRNFEGRIH--PLTRANYLASPPLVVAYA-------------LA--
Seita.6G036900                   TTCIGN-SG--DLDESVSAAISENDVVAAAVLSGNRNFEGRVH--PLTRANYLASPPLVVAYA-------------LA--
Solyc07g052350.2                 TTCIGN-SG--DLDESVASAISENDIVAAAVLSGNRNFEGRVH--ALTRANYLASPPLVVAY-------------ALA--
Sobic.007G068100                 TTCIGN-SG--DLDESVSAAITENDVVAAAVLSGNRNFEGRVH--PLTRANYLASPPLVVAYA-------------LA--
Spipo14G0049300                  TTCIGN-SG--DLDESVAAAISDNDIVAAAVLSGNRNFEGRVH--PLTRANYLASPPLVVAYA-------------LA--
TraesCS6D02G384200               TTCIGN-SG--ELHESVSAAITENDVVAAAVLSGNRNFEGRVH--PLTRANYLASPPLVVAYA-------------LA--
TRITD6Av1G221580                 TTCIGN-SG--ELHESVSAAITENDVVAAAVLSGNRNFEGRVH--PLTRANYLASPPLVVAYA-------------LA--
GSVIVG01037657001                TTCIGN-SG--DLDESVASAISENDIIAAAVLSGNRNFEGRVH--ALTRANYLASPPLVVAYA-------------LA--
Zm00001d049409_1                 TTCIGN-SG--DLDESVSTAITENDVVAAAVLSGNRNFEGRVH--PLTRANYLASPPLVVAYA-------------LA--
Zm00007a00032259                 TTCIGN-SG--ELDESVSAAITENDIVAAAVLSGNRNFEGRVH--PLTRANYLASPPLVVAY-------------ALA--
Zm00008a015468                   TTCIGN-SG--DLDESVSTAITENDVVAAAVLSGNRNFEGRVH--PLTRANYLASPPLVVAYA-------------LA--
Zosma398g00030                   TTCIGN-SG--DLNEAVSSAISENDIVAAAVLSGNRNFEGRVH--PLTRANYLASPPLVVAY-------------ALA--
Zjn_sc00002.1.g15250.1.sm.mkhc   TTCIGN-SG--ELDESVSAAISENDIVAAAVLSGNRNFEGRVH--PLTRANYLASPPLVVAY-------------ALA--
CMI00008259                      TTCIGN-SG--DLHASVASAITDNDIVAAAVLSGNRNFEGRVH--PLTRANYLASPPLVVAYA-------------LA--
GBI00025984                      TTCIGN-SG--ELHESVSSAISENDIVAAAVLSGNRNFEGRVH--PLTRANYLGSPPLVVAYA-------------LA--
PGL00022045                      TTCIGN-SG--DLHESVSSAITENDLVASAVLSGNRNFEGRVH--PLTRANYLASPPLVVAYA-------------LA--
PME00048946                      TTCIGN-SG--DLHESVSSAIVENDLVVSAVLSGNRNFEGRVH--PLTRANYLASPPLVVAYA-------------LA--
PPI00075540                      TTCIGN-SG--DLHESVSSAIAENDLVASAVLSGNRNFEGRVH--PLTRANYLASPPLVVAYA-------------LA--
PSI00004251                      TTCIGN-SG--DLHESVSSAITENDLVASAVLSGNRNFEGRVH--PLTRANYLASPPLVVAYA-------------LA--
PSY00003246                      --------------------------------------------------------------------------------
TBA00001604                      TTCIGN-SG--DLHESVSSAITDNDIVAAAVLSGNRNFEGRVH--PLTRANYLASPPLVVAYA-------------LA--
PP00066G01460                    TTCIGN-SG--DVHEAVAEAIAANDVVAAAVLSGNRNFEGRVH--PLTRANYLASPPLVVAYA-------------FA--
MP14G01310                       GPCIGQ-WKRR-MPPGVKNTI---------VTSYNRNFAKRNDGNPDTHA-FVTSPELVTML-------------AFS--
MRCC299_08G00100                 GPCIGQ-WKRK-MPPGVKNTI---------VTSYNRNFAKRNDGNPDTHA-FVTSPELVTML-------------AFS--
OL01G00690                       SMCLAMNPD--KLLPGER-----------CASTSNRNFEGRQG--NG-GRTHLMSPAMAAAA-------------AIT--
OM_01G06460                      SMCLAMNAD--KLLPGER-----------CASTSNRNFEGRQG--NG-GRTHLMSPAMAAAA-------------AIT--
OT_03G02850                      SMCLAMNPD--KLLPGER-----------CASTSNRNFEGRQG--NG-GRTHLVSPAMAAAA-------------AIT--
ORCC809_01G05860                 SMCLAMNPD--KLLPGER-----------CASTSNRNFEGRQG--NG-GRTHLVSPAMAAAA-------------AVT--
BPRRCC1105_01G00570              SMCLAMNPD--KLLPGER-----------CASTSNRNFEGRQG--NG-GRTHLVSPAMAAAA-------------AIT--
CNC64A_004G04740                 AACLGG-PR--DT----FARMNEPEVC---VSTTNRNFPGRMG--HKEGQIYLASPYTAAAS-------------ALA--
VC00G15810                       GPCIGQ-WKRTDVPKGEANSI---------ITSFNRNFAARNDGNPATHA-FVASPELVTAY-------------AIA--
PI00G06470                       GPCIGQ-WKRTEVQKGEANSI---------VTSFNRNFAARNDANPATHA-FVTSPEIVTAM-------------AIA--
RCC4223.05g03080                 GPCIGQ-WKRTEVQKGEANSI---------VTSFNRNFAARNDANPATHA-FVTSPEIVTAM-------------AIA--
AP00G66900                       GPCIGQ-WKRTEVAKGVANTI---------VTSYNRNFAARNDGNPATHA-FVMSPEIVTAF-------------TIA--
HE0000G51000                     GPCIGQ-WKRTEIAKGTPNTI---------VTSYNRNFAARNDANPATHA-FVTSPEIVTAM-------------VIA--
CV00G78860                       GPCIGQ-WKRTEVKKGEANSI---------ITSYNRNFAARNDGNPATHA-FVTSPELVTAF-------------AIA--
                                                                                                                 

AT2G05710_ACO3                   -GTVNIDFETEPIGKGKNGKDVFLRDIWPTTE-EIAEVVQ----SSVLPDMFRATYESITKGNPMWNKLSVPENTLYSWD
Achn079831                       -GTVDIDFDKEPIGTGKDGKGIYFKDIWPSNE-EIAEVVQ----SSVLPDMFKSTYEAITKGNPMWNSLSVPSASLYAWD
Achn332951                       -GTVDIDFDKEPIGTGKDGKGIYFKDIWPSNE-EIAEVVQ----SSVLPDMFKSTYEAITKGNPMWNSLSVPSASLYAWD
AH008205                         -GTVDIDFEKEPIGIGKDGKSVYFRDIWPSNE-EIAEVVQ----SSVLPDMFKSTYEAITKGNPMWNSLEVPAGTLYQWD
ATR0661G528                      -GTVDIDFETQAIGTGKDGKKVFLRDIWPSNE-EIAEVVQ----SSVLPDMFKATYEAITKGNPMWNELSVPTSNLYKWD
AL3G43150                        -GTVNIDFESEPIGTGKNGKDVFLRDIWPTTE-EIAEVVQ----SSVLPDMFRATYESITKGNPMWNKLSVPENTLYSWD
Araip.R1DVQ                      -GTVDIDFEKEPIGKGKDGKDVYLRDIWPSTE-EIAQAVQ----SSVLPDMFRSTYESITKGNPMWNQLQVSTDKLYSWD
Araip.3J27X                      -GTVDIDFEKEPIGTGKDGKNVYLRDIWPSTE-EIAQAVQ----SSVLPDMFRSTYESITKGNPMWNQLQVPVDKLYSWD
Araip.3J27X_1                    -GTVDIDFEKEPIGTGKDGKNVYLRDIWPSTE-EIAQAVQ----SSVLPDMFRSTYESITKGNPMWNQLQVPVDKLYSWD
Bv4_088410_hogm                  -GTVDIDFEKEPIGTGKDGKSVYFRDIWPSNE-EIAQVVQ----SSVLPDMFRSTYEAITKGNPMWNSLEVPTGTLYQWD
Bo7g027890                       -GTVNIDFETEPIGTGKNGKEVFLRDIWPTTE-EIAEVVQ----SSVLPDMFRATYESITKGNPMWNELSVPENTLYSWD
Brara.G00449                     -GTVNIDFETEPIGTGKNGKEVFLRDIWPTTE-EIAEVVQ----SSVLPDMFRATYESITKGNPMWNELYVPENTLYSWD
C.cajan_27309.g                  -GTVDIDFEKEPIGTGKDGKNVYLRDIWPSTE-EIATVVQ----SSVLPDMFRSTYEAITKGNPMWNQLQVPAATLYSWD
Carubv10012896m.g                -GTVNIDFETEPIGTGKNGKDVFLRDIWPTTE-EIAEVVQ----SSVLPDMFRATYESITKGNPMWNKLSVPEDTLYSWD
CAN.G337.137                     -GTVDTDFEKEPIGTGKDGKSVYLKDIWPSNK-EIAEVVQ----SSVLPEMFKSTYEAITQGNPFWNQLSVPSSNLYAWD
Cpa.g.sc87.76                    -GTVDIDFEKEPIGTGKDGKSVFFKDIWPTSE-EIAEVVE----SSVLPDMFKSTYESITKGNPMWNQLSVPSSTSYSWD
AUR62041368                      -GTVDIDFDKDPIGTGKDGKSVYFRDIWPSND-EIAQVVQ----SSVLPDMFKSTYEAITKGNPMWNSLEVPAGTLYKWD
AUR62026967                      -GTVDIDFDKDPIGTGKDGKSVYFRDIWPSND-EIAQVVQ----SSVLPDMFKSTYEAITKGNPMWNSLEVPAGTLYKWD
AUR62026969                      -GTVDIDFDKEPIGTGKDGKSVYFRDIWPSND-EIAQVVQ----SSVLPDMFKSTYEAITKGNPMWNSLEVPVGTLYKWD
Cre01.g042750                    -GDLTFNPEKDTL-VGADGKEIKLEA--PHGD-ELPSRG---------FDAGANVYQAPPSSLDERGKLSV------KVD
Ca_01932.g                       -GTVDIDFETEPIGITKDGTQIFFRDIWPSSE-EIANVVQ----SSVLPDMFRETYNAITKGNPMWNGLSVPSGTLYSWD
Cla007667.g                      -GTVDIDFEKDPIGKGKDGKDVYFRDIWPSTE-EIAEVVQ----SSVLPDMFRSTYESITKGNPMWNQLSVPEGTLYSWD
Ciclev10014140m.g                -GTVDIDFDKEPIGTTKDGKSVYFKDIWPTTE-EIAEVVQ----SSVLPDMFKSTYEAITKGNPTWNQLSVPASKLYSWD
Cc05_g04630                      -GTVDIDFDKEPIGVGKDGKDVYFRDIWPSTE-EIAEAVQ----SSVLPEMFKSTYEAITEGNPMWNQLSVPTSTMYSWD
COL.COLO4_22493                  -GTVDIDFETEPIGTGKDGKQVFFRDIWPSSE-EVANVVQ----SSVLPDMFKATYEAITKGNPMWNQLSVPSSTLYAWD
MELO3C018816                     -GTVDIDFEKDPIGKGKDGKDVYFRDIWPSTE-EIAEVVQ----SSVLPDMFKSTYESITKGNPMWNQLSVPDGTLYSWD
Cucsa.148530                     -GTVDIDFEKDPIGKGKDGKDIYFRDIWPSTE-EIAEVVQ----SSVLPDMFKSTYESITKGNPMWNQLSVPDGTLYSWD
DCAR_019766                      -GTVDIDFEKDPIGVGKDGKNVYFRDIWPSNE-EVSEAVQ----SSVLPEMFKSTYEAITKGNPIWNDLSVPETKLYSWD
Migut.M01755                     -GTVDIDFEKEPIGTGKDGKSVYFRDIWPTSE-EIAQVVQ----SSVLPEMFKSTYEAITKGNEFWNQLSVPSSSLYGWD
Eucgr.I02307                     -GTVDIDFETEPIGEGKDGRKVYLRDIWPSNE-EVATVVQ----SNVLPDMFMATYEAITKGNPMWNQLATPSSTLYAWD
FVE23775                         --TVDIDFDKEPIGTGKDGKSVYFRDIWPSSE-EIAQVVQ----SSVLPEMFRSTYESITKGNPMWNQLSVPETKLYSWD
Glyma.06G305700                  -GTVDIDFEKEPIGTGKDGKNVYLGDIWPSTE-EIAEVVQ----SSVLPDMFRSTYEAITKGNPMWNQLQVPADALYSWD
Glyma.12G098900                  -GTVDIDFEKEPIGTGKDGKNVYLRDIWPSTE-EIAKVVQ----SSVLPEMFRSTYEAITKGNPMWNQLQVPADTLYSWD
Gorai.009G327800                 -GTVDIDFDKEPIGTGKDGKSVYFKDIWPSTA-EIAEAVQ----SSVLPEMFKSTYEAITKGNPMWNQLSVPSSTMYSWD
HBR2128G014                      -GTVDIDFDKEPIGTGKDGKNIYFKDIWPTTE-EIAEVVQ----SSVLPDMFKSTYEAITKGNPMWNQLTVSAKTSYSWD
MDO.mRNA.g.3121.6                VMCVDIDFDKEPIGTGKDGKSVYFRDIWPSTE-EIAEVVQ----SSVLPDMFKSTYESITKGNPMWNQLSVPESKLYSWD
Manes.12G074600                  -GTVDIDFDKEPIGIGKDGKNIYFKDIWPTTE-EIAEVVQ----SSVLPEMFKSTYEAITKGNPMWNQLTVPATTSYSWD
Mapoly0013s0086                  -GTVNIDFDKEPIGTGKDGKPVFLADIWPSSE-EIAEVEK----KAVLPEMFRSNYETITKGNAMWNKLSSPEGDLYAWD
Medtr4g048190                    -GTVDIDFEKEPIGTGKDGKNVYLRDIWPSTE-EIAETVQ----SSVLPDMFRSTYESITKGNPMWNKLQVPADTLYSWD
NNU_03379                        -GTVDIDFDKEPIGIGKDGKIVYFKDIWPSTD-EIAEVVR----SSVLSDMFKSTYEAITEGNPMWNQLLVPSNNLYSWD
Peaxi162Scf00047g01818           -GTVDIDFEKEPIGVGKDGKNVYFKDIWPSTE-EIAEVVQ----SSVLPEMFKSTYEAITKGNNMWNQLSVPAAKLYSWD
Pp3c15_25170                     -GTVNIDFEKDPIGVGKDGKNVFLRDIWPSNQ-EVAEVVA----TSVLPEMFQETYQTITQGNTMWNGLDVPAGAQYAWD
Pp3c9_25990                      -GTVNIDFETEPIGLGKDGKNVFLRDIWPSSD-EVAEVVA----NAVLPDMFRSTYKAITEGNTMWNKLEAPAGSQYAWD
Pp3c15_25560                     -GTVNIDFEKDPIGVGKDGKNVFLRDIWPSNQ-EVAEVVA----TSVLPEMFQETYQTITQGNTMWNGLDVPAGAQYAWD
Prupe.3G217300                   --TVDIDFDKEPIGTGKDGKSVYFRDIWPSTE-EIAEVVQ----SSVLPDMFRSTYESITKGNPTWNELSVTDSKLYSWD
Pbr018101.1.g                    --TVDIDFDKEPIGTGKDGKSVYFRDIWPSTE-EIAEVVQ----SSVLPDMFKSTYDSITKGNPMWNQLSVPESKLYSWD
RCO.g.29600.000017               -GTVDIDFDKEPIGTGKDGKDVYFRDIWPSTE-EIAEAVQ----SSVLPHMFRSTYEAITKGNPMWNQLTVPATTSYSWD
Tp3g24150                        -GTVNIDFETEPIGTGKNGKDVFLRDIWPTTE-EIAEVVQ----SSVLPDMFRATYESITKGNPMWNELSVPENTLYSWD
SMO244G0056                      -GTVDIDFDTEPIGVGKSGKEVFLRDIWPSSE-EVAKVVE----KAVVPDMFRSTYKTITKENKMWNNLSAPSGALYAWD
Solyc12g005860.1                 -GTVDIDFDKEPIGVGKDGNSVYFRDIWPSTE-EIAEVVQ----SSVLPDMFKSTYEAITKGNNMWNQLSVPATSLYSWD
PGSC0003DMG400008740             -GTVDIDFEKEPIGVGKDGKNVFFRDIWPSTE-EIAEVVQ----SSVLPDMFKSTYEAITKGNNMWNQLSVPATSLYSWE
THA.LOC104808872                 -GTVDIDFNNEPIGTGKDGKNVFLRDIWPSTE-EIAEVVQ----SSVLPDMFRATYESITKGNPMWNQLSVPANSLYSWD
TCA.TCM_011347                   -GTVDIDFDKEPIGTGKDGKSVYFKDIWPSTE-EIAQAVQ----SSVLPEMFKSTYQAITKGNPMWNQLSVPSSTMYSWD
TPR.G4627                        -GTVDIDFEKEPIGMGKDGKNVYLRDIWPSTE-EIAETVQ----SSVLPDMFRSTYESITKGNPMWNQLQVPADTLYSWD
UGI.Scf00011.1682                -GTVDIDFEKEPIGTTKDGRSVYFKDIWPTSD-EIAQVVQ----SSVLPEMFNSTYEAITKGNQLWNQLSVPPSSLYSWD
Vradi05g22550                    -GTVDIDFEKEPIGTGKDGKNIYLRDIWPSTQ-EIADAVQ----SSVLPDMFRSTYEAITKGNTMWNQLQVPTETLYSWD
Zm00001d049409                   -GTVDIDFEKEPIGFGKDGKEVYFRDIWPSTE-EIAQVVQ----SSVLPDMFKGTYEAITKGNPMWNQLTVPEASLYSWD
ZJU.LOC107433052                 -GTIDIDFDKDPIGEGKDGKKVYFKDIWPSNE-EIAEIVQ----SSVLPDMFKSTYEAITKGNPMWNQLSVPPSTLYSWD
Aco008433                        -GTVNIDFEKEPIGVGKDGKEVYFKEIWPSNE-EVAEVVQ----SSVLPDMFKSTYEAITKGNPMWNHLTVPATTLYSWD
Aco014852                        -GTVDIDFEKEPIGVGKNGKNIYFKDIWPSTE-EIAEVVQ----SSVLPDMFKSTYEAITKGNAMWNQLTVPATTLYSWD
ASH_gene13615                    -GTVDIDFEKEPIGIGKDGKSVYFKDIWPSTE-EVAGVVQ----TSVLPDMFKSTYEAITKGNPLWNMLSVPASTLYTWD
evm.TU.AsparagusV1_07.3784.V1.1  -GTVDIDFEKEPIGTGKDGENVYFKDIWPSSE-EIAEVVQ----SNVLPDMFKSTYEAITKGNPMWNQLSVPASTLYSWD
Bradi3g15050                     -GTVDIDFEKEPIGVGKDGKEVYFRDIWPTTE-EIAQVVQ----SSVLPDMFKSTYEAITKGNPMWNQLPVPEATLYSWD
CALSI_Maker00002785              -GTVDIDFETEPIGTSKDGKKVYFKDIWPSNE-EIADVVQ----SSVLPDMFKATYEAITKGNPMWNQLSVPSSTLYTWD
Pgl_GLEAN_10022029               -GTVDIDFEKEPIGIGKDGKEVYFRDIWPSTE-EVAQVVQ----SSVLPDMFKGTYEAITKGNPMWNQLTVPEASLYSWD
p5.00_sc00038_p0066              -GTVDIDFEKEPIGTGKDGKSVYFKDIWPSTE-EIAEVVQ----SSVLPDMFKSTYEAITKGNPMWNQLSVPATNLYSWD
HORVU4Hr1G080640                 -GTVNIDFEKEPVGISKDGKEVYFRDIWPSTD-EIAEVVK----SSVLPDMFKGTYEAITKGNPMWNELPVSASTLYPWD
LP034099                         -GTVDIDFEKEPIGIGKDGKEVYFRDIWPTTE-EIAEVVQ----SSVLPDMFKSTYNAITKGNPMWNQLPVPEASLYSWD
MCO14G009                        -GRLDFNPYADTL-PTPDGGQFSFKI--PEGCPAIPPSG---------WDIDDSIFQAPKAD---GSGVTI------NVN
Misin02G480600                   -GTVNIDFEKEPIGISKDGKEVYFRDVWPSTE-EIAEVVK----SSVLPDMFRSTYESITKGNPMWNELSVSTSTLYPWD
Ma05_g00640                      -GTVDIDFEKEPIGTGKDRKSIYFKDIWPSTE-EIAQVVQ----SSVLPEMFKSTYEAITKGNPMWNQLTVPATTLYSWD
Ma09_g30860                      -GTVDIDFEKEPIGTGKDGKSIYFKDIWPSTE-EIAQVVQ----SSVLPEMFKSTYEAITKGNPMWNQLTVPATTLYSWD
Oropetium_20150105_22676         -GTVNIDFEKEPIGISKDGKEVYFRDIWPSTE-EISEVVK----SSVLPDMFKSTYEAITKGNPMWNELPVSTSTLYPWD
OB08G15410                       -GTVDIDFEKEPIGVGKDGKEVFFKDLWPSTE-EIAQVVQ----SSVLPDMFKSTYEAITKGNPMWNQLTVPEASLYSWD
OsR498G0815345200.01             -GTVDIDFEKEPIGVGKDGKEVFFRDIWPSTE-EIAEVVQ----SSVLPDMFKSTYEAITKGNPMWNQLTVPEASLYSWD
LOC_Os08g09200                   -GTVDIDFEKEPIGVGKDGKEVFFRDIWPSTE-EIAEVVQ----SSVLPDMFKSTYEAITKGNPMWNQLTVPEASLYSWD
PEQU_10813                       -GTVDIDFDKEPIGTSKDGRKVHFKDIWPSNE-EIANAVQ----SSVLPDMFKSTYQAITSGNPMWNQLKVSPSILYSWD
PH01002268G0030                  -GTVDIDFEKEPIGVGKDGKEVFFKDIWPTTE-EIAQVVQ----SSVLPDMFKSTYEAITKGNPMWNQLTVPEATLYSWD
PAB00053595                      -GTVDIDFETEPIGTGKDGKKVYFRDIWPSTE-EIAEVVH----SAVLPDMFRQTYEAITKGNPMWNQLPVPTGTLYTWD
Potri.014G153400                 -GTVDIDFDKEPIGTGKDGKSVYFKDIWPTTE-EVAEVVQ----SSVLPDMFKSTYEAITKGNPMWNELTVPAATSYAWD
Potri.002G229200                 -GTVNIDFDKEPIGTGKDGKSVYFRDIWPTAE-EIAEVVQ----SSVLPAMFKSTYESITKGNPMWNQLSVPASTSYSWD
Sspon.06G0023260-1B              -GTVDIDFEKEPIGLGKDGKEVYFRDIWPSTE-EIAQVVQ----SSVLPDMFKGTYEAITKGNPMWNQLTVPEASLYSWD
Sspon.06G0023260-3D              -GTVDIDFEKEPIGLGKDGKEVYFRDIWPSTE-EIAQVVQ----SSVLPDMFKGTYEAITKGNPMWNQLTVPEASLYSWD
Sspon.06G0009770-4D              -GTVDIDFEKEPIGLGKDGKEVYFRDIWPSTE-EIAQVVQ----SSVLPDMFKGTYEAITKGNPMWNQLTVPEASLYSWD
gene33919                        -GTVDIDFDTEPIGVGKSGKEVFLRDIWPSSE-EVAKVVE----KAVVPDMFRSTYKTITKENKMWNNLSAPSGALYAWD
gene34640                        -GTVDIDFDTEPIGVGKSGKEVFLRDIWPSSE-EVAKVVE----KAVVPDMFRSTYKTITKENKMWNNLSAPSGALYAWD
Seita.6G036900                   -GTVDIDFEKEPIGIGKDGKEVYFRDIWPSTE-EVAQVVQ----SSVLPDMFKGTYEAITKGNPMWNQLTVPEASLYSWD
Solyc07g052350.2                 -GTVDIDFEKDPIGVGKDGKDVYFRDIWPSTE-EIAEVVQ----SSVLPDMFKSTYEAITKGNTMWNELSVPTTKLYQWD
Sobic.007G068100                 -GTVDIDFEKEPIGLGKDGKEVYFRDIWPSTE-EIAQVVQ----SSVLPDMFKGTYEAITKGNPMWNQLTVPEASLYSWD
Spipo14G0049300                  -GTVDIDFEKEPIGRGKDGKDVYFKDIWPSNE-EIATVVQ----SSVLPEMFRSTYEAITIGNPMWNQLSVPSSTLYSWD
TraesCS6D02G384200               -GTVDIDFEKEPIGVGKDGKEVFFRDIWPTTE-EIAEVVQ----SSVLPDMFKSTYEAITKGNPMWNELPVPEASLYSWD
TRITD6Av1G221580                 -GTVDIDFEKEPIGVGKDGKEVFFRDIWPTTE-EIAEVVQ----SSVLPDMFKSTYEAITKGNPMWNQLPVPEASLYSWD
GSVIVG01037657001                -GTVDIDFEKEPIGTGKDGKDVYFKDIWPTSE-EIAEVVQ----SSVLPEMFKSTYEAITKGNPIWNQLSVHSSSLYSWD
Zm00001d049409_1                 -GTVDIDFEKEPIGFGKDGKEVYFRDIWPSTE-EIAQVVQ----SSVLPDMFKGTYEAITKGNPMWNQLTVPEASLYSWD
Zm00007a00032259                 -GTVNIDFEKEPIGISKDGKEVYFRDVWPSTE-EIAEVVK----SSVLPDMFKSTYESITKGNPMWNELPVSTSTLYPWD
Zm00008a015468                   -GTVDIDFEKEPIGFGKDGKEVYFRDIWPSTE-EIAQVVQ----SSVLPDMFKGTYEAITKGNPMWNQLTVPEASLYSWD
Zosma398g00030                   -GTVDIDFEKQPIGIGKDGKEVFFSDIWPSNE-EIADVVQ----SSVLPSFFKSTYESITKGNPMWNELSVPSSSLYSWD
Zjn_sc00002.1.g15250.1.sm.mkhc   -GTVNIDFEKEPIGISKDGKEVYFRDIWPSTE-EISEVVK----SSVLPDMFKSTYEAITKGNPMWNELPVSASTLYPWD
CMI00008259                      -GTVDIDFETQPIGTGKDGKQIFFRDIWPSNE-EVAQIVE----SSVLSDMFKQTYEAITGGNPMWNQLPVPSGTLYTWD
GBI00025984                      -GTVNIDFETEPIGIGKDGKKVYFRNIWPSTE-EIAQVVE----SAVLPDMFKQTYQSITQGNPMWNQLSVPSSTLYTWD
PGL00022045                      -GTVDIDFETEPIGTGKDGKKVYFRDIWPSTE-EIAEVVH----SAVLPDMFRQTYEAITKGNPMWNQLPVPTGTLYTWD
PME00048946                      -GTVDIDFETEPIGTGKDGKKVYFRDIWPSTE-EIAEVVQ----SAVLPDMFRQTYEAITKGNPMWNQLPVPTGTLYTWD
PPI00075540                      -GTVDIDFETEPIGTGKDGKKVYFRDVWPSTE-EIAEVVQ----SAVLPDMFKQTYEAITKGNPMWNQLPVPTGTLYTWD
PSI00004251                      -GTVDIDFETEPIGTGKDGKKVYFRDIWPSTE-EIAEVVH----SAVLPDMFRQTYEAITKGNPMWNQLPVPTGTLYTWD
PSY00003246                      --------------------------------------------------------------------------------
TBA00001604                      -GTVDIDFETQPLGVGKDGKDVYFRDVWPSTE-EIAEVVQ----SSVLPDMFKLTYQAITQGNPMWNQLPVPGGTLNTWD
PP00066G01460                    -GTVNIDFEKDPIGVGKDGKNVFLRDIWPSNQ-EVAEVVA----TSVLPEMFQETYQTITQGNTMWNGLDVPAGAQYAWD
MP14G01310                       -GRLDFNPYADAL-TTPDGKEFRFKI--PEGCPVIPPSG---------WDIDDSIFQAPKAD---GSGVNV------AVD
MRCC299_08G00100                 -GRLDFNPYADTL-PTPDGGQFSFKI--PEGCPAIPPSG---------WDIDDSIFQAPKAD---GSGVTI------NVN
OL01G00690                       -GKLC-DVRTLGSGAVLTGEDAPGK------L-ESKDFLSDALVTSPPPQ-KKDNGPAGAGGMAKFTTLKGVAAAMELQN
OM_01G06460                      -GKLT-DVRTIASGAGLTGDDVPK-------R-ESKEFLSDGLVVAPAPQ-KKDNGATSAGGMAKFTTLKGVAAAMELQN
OT_03G02850                      -GKLT-DVRTLGSGVGLTGDDAPGK------R-ESKDFLSGDLVVAPAPA-KKSAGASGAGGMAKFTTLKGVAAAMELQN
ORCC809_01G05860                 -GKLT-DVRTLGSGAGLTGDDAPGK------L-ESKDFLSDALVVAPAPT-KKDGGATGAGGMAKFTTMKGVAAAMELQN
BPRRCC1105_01G00570              -GKLC-DVREIGSGAGLTGDDVPK-------K-VDKDFLTNQSIVPPRPRVDQAKSGSGSSGMPTFTTLKGKAAAMDLQN
CNC64A_004G04740                 -GHVA-DP------------------------------------------------------------------------
VC00G15810                       -GDLTFNPEKDTL-VGADGKEIKLEA--PFGD-ELPARG---------FDAGANVYQAPPAALEERGKLTV------KVD
PI00G06470                       -GDLTFNPEKDTL-VGADGREIMLNP--PEGE-ELPAKG---------YDPGEETYQAPG------GATEV------VVS
RCC4223.05g03080                 -GDLTFNPEKDTL-VGADGREIMLNP--PEGE-ELPAKG---------YDPGEETYQAPG------GATEV------VVS
AP00G66900                       -GDLTFNPEKDTL-VGKNGEEILLEP--PTGD-DLPPRG---------YDPGEETYQAPAG-----SNVEV------VVD
HE0000G51000                     -GDLNFNPAKDTL-VGANGEEFFLKP--PTGD-DLPKDG---------YDAGEETYQAPAG-----GAVNV------AVD
CV00G78860                       -GDLTFNPEKDTL-VGADGKEIKLQP--PTGD-ELPARG---------FDAGEETYQAPAP-----GQVDV------KVD
                                                                                                                 

AT2G05710_ACO3                   PNSTYIHEPPYFKDMTMDPPGPHNVKDAYCLLNFGDSITTDHISPAGNIQKDSPAAKFLMERGVDRKDFNSYGSRRGNDE
Achn079831                       PNSTYIHEPPYFKDMTMDPPGPHGVKDAYCLLNFGDSITTDHISPAGSIHKDSPAAKYLLERGVDRRDFNSYGSRRGNDE
Achn332951                       PNSTYIHEPPYFKDMTMDPPGPHGVKDAYCLLNFGDSITTDHISPAGSIHKDSPAAKYLLERGVDRRDFNSYGSRRGNDE
AH008205                         PKSTYIHEPPYFKK---------------------HDITTDHISPAGSIHKDSPAAKYLMERGVDRKDFNSYGSRRGNDE
ATR0661G528                      PSSTYIHEPPYFKDMTMSPPGPHGVKDAYCLLNFGDSITTDHISPAGSIHKDSPAAKYLMERGVDRRDFNSYGSRRGNDE
AL3G43150                        PNSTYIHEPPYFKDMTMDPPGPHNVKDAYCLLNFGDSITTDHISPAGNIQKDSPAAKFLIERGVDRKDFNSYGSRRGNDE
Araip.R1DVQ                      PSSTYIHEPPYFKNMTMESPGAHGVKEAYCLLNFGDSITTDHISPAGSIHKESPAAKYLMERGVDRKDFNSYGSRRGNDE
Araip.3J27X                      PNSTYIHEPPYFKGMTMDPPGAHGVKDAYCLLNFGDSITTDHISPAGSIHKDSPAAKYLMERGVDRKDFNSYGSRRGNDE
Araip.3J27X_1                    PNSTYIHEPPYFKGMTMDPPGAHGVKDAYCLLNFGDSITTDHISPAGSIHKDSPAAKYLMERGVDRKDFNSYGSRRGNDE
Bv4_088410_hogm                  SKSTYIHEPPYFKDMSLNPPGPFGVKDAYCLLNFGDSITTDHISPAGSIHKDSPAAKFLMEHGVDRKDFNSYGSRRGNDE
Bo7g027890                       PKSTYIHEPPYFKDMTMDPPGPHSVKDAYCLLNFGDSITTDHISPAGNIQKDSPAAKYLMERGVDRKDFNSYGSRRGNDE
Brara.G00449                     PKSTYIHEPPYFKDMTMDPPGPHSVKDAYCLLNFSDSITTDHISPTGNIQKDSPAAKYLMERGVDRKDFNSYGSHRGNDE
C.cajan_27309.g                  PNSTYIHEPPYFKNMTMDPPGPH---DAYCLLNFGDSITTDHISPAGSIHKDSPAAKYLLERGVERKDFNSYGSRRGNDE
Carubv10012896m.g                PNSTYIHEPPYFKDMTMDPPGPHHVKDAYCLLNFGDSITTDHISPAGNIQKDSPAAKFLLERGVDRKDFNSYGSRRGNDE
CAN.G337.137                     PNSTYIHQPPYFKGMSVDPPGPHGVKDAFCLLNFGDSITTDHISPAGSIHKDSPAAKYLMERGVQRRDFNSYGSRRGNDE
Cpa.g.sc87.76                    PDSTYIHEPPYFKNMTMDPPGPHGVKDAYCLLNFGDSITTDHISPAGSIHKDSPAAKYLLERGVERKDFNSYGSRRGNDE
AUR62041368                      PNSTYIHEPPYFKNMSLNPPGPFGVKDAYCLLNFGDSITTDHISPAGSIHKDSPAAKFLLERGVDRKDFNSYGSRRGNDE
AUR62026967                      SNSTYIHEPPYFKNMSLNPPGPFGVKDAYCLLNFGDSITTDHISPAGSIHKDSPAAKFLLERGVDRKDFNSYGSRRGNDE
AUR62026969                      SNSTYIHEPPYFKNMSLNPPGPFGVKDAYCLLNVGDSITTDHISPAGSIHKDSPAAKFLLERGVDRKDFNSYGSRRGNDE
Cre01.g042750                    PASQRLQLLSPFK-----AWNGDDIKDAAVLIKVKGKCTTDHISMAG------PWLKY----------------------
Ca_01932.g                       PTSTYIHEPPYFKDMSMSPPGSHGVKNAYCLLNFGDSITTDHISPAGSIHKDSPAARYLIERGVDRRDFNSYGSRRGNDE
Cla007667.g                      PNSTYIHEPPYFKNMTMDPPGPHGVKDAYCLLNFGDSITTDHISPAGSIHKDSPAAKYLLERGVDRKDFNSYGSRRGNDE
Ciclev10014140m.g                PNSTYIHEPPYFKDMTMDPPGAHGVKDAYCLLNFGDSITTDHISPAGSIHKDSPTAKYLLERGVERRDFNSYGSRRGNDE
Cc05_g04630                      TKSTYIHEPPYFKNITMDPPGSHGVKDAYCLLNFGDSITTDHISPAGSIHKDSPAAKFLLERGVERKDFNSYGSRRGNDE
COL.COLO4_22493                  PTSTYIHEPPYFKDMTMSPPGPHGVKDAYCLLNFGDSITTDHISPAGSIHRDSPAAKYLMEHGVDRRDFNTYGSRRGNDE
MELO3C018816                     PKSTYIHEPPYFKNMTMDPPGAHGVKDAYCLLNFGDSITTDHISPAGSIHKDSPAAKYLLERGVDRKDFNSYGSRRGNDE
Cucsa.148530                     PKSTYIHEPPYFKNMTMDPPGAHGVKDAYCLLNFGDSITTDHISPAGSIHKDSPAAKYLLDRGVDRKDFNSYGSRRGNDE
DCAR_019766                      PNSTYIHEPPYFKNMTMDPPGPHGVKDAYCLLNFGDSITTDHISPAGSIHKDSPAAKFLLERGVERKDFNSYGSRRGNDE
Migut.M01755                     SDSTYIHKPPYFDGMTMDPPGPRGVKDAYCLLLFGDSITTDHISPAGSIQKDSPAAKYLMDRGVDRKDFNSYGSRRGNDE
Eucgr.I02307                     PTSTYIHDPPYFKSMTMSPPGLHGVKDAYCLLNFGDSITTDHISPAGSIHRDSSAARYLMERGVDRRDFNSYGSRRGNDE
FVE23775                         PNSTYIHEPPYFKGMTMDPPGAHGVKDAYCLLNFGDSITTDHISPAGSIHKDSPAAKYLLERGVDRKDFNSYGSRRGNDE
Glyma.06G305700                  PNSTYIHEPPYFKNMTMDPPGPHGVKDAYCLLNFGDSITTDHISPAGSIHKDSPAAKYLVERGVERKDFNSYGSRRGNDE
Glyma.12G098900                  PDSTYIHEPPYFKSMTMDPPGPHGVKDAYCLLNFGDSITTDHISPAGSIHKDSPAAKYLVEHGVERKDFNSYGSRRGNDE
Gorai.009G327800                 PNSTYIHEPPYFKNMTMEPPGAHGVKDAYCLLNFGDSITTDHISPAGSIHKDSPAAKFLLDRGVERKDFNSYGSRRGNDE
HBR2128G014                      PSSTYIHEPPYFKNMTLNPPGAHGVKDAYCLLNFGDSITTDHISPAGSIHKDSPAAKYLLERGVDRKDFNSYGSRRGNDE
MDO.mRNA.g.3121.6                PNSTYIHEPPYFKGMTMDPPGAHGVKDAYCLLNFGDSITTDHISPAGSINKDSPAAKYLLERGVDRKDFNSYGSRRGNDE
Manes.12G074600                  PNSTYIHEPPYFKNMTLNPPGAHGVKDAYCLLNFGDSITTDHISPAGSIHKDSPAAKFLLERGVDRRDFNSYGSRRGNDQ
Mapoly0013s0086                  EESTYVHEPPFFKTMTKDPPGGHGVKDAYCLLNFGDSITTDHISPAGNISKDSPAAKFLMSRGVERKDFNSYGSRRGNDE
Medtr4g048190                    SNSTYIHEPPYFKNMTMDPPGSHGVKDAYCLLNFGDSITTDHISPAGSINKDSPAAKYLLEHGVERKDFNSYGSRRGNDE
NNU_03379                        PRSTYIHEPPYFKGMTMEPPGPHGVKDAYCLLNFGDSITTDHISPAGSIHKDSPAAKYLIEHGVDRKDFNSYGSRRGNDE
Peaxi162Scf00047g01818           PSSTYIHEPPYFKDMTMDPPGPHGVKDAYCLLNFGDSITTDHISPAGSIHKDSPAAKFLNERGVDRRDFNSYGSRRGNDE
Pp3c15_25170                     PNSTYVHEPPFFKTMSKDPPGGMSVKDAFCLLNFGDSITTDHISPAGNINKDSPAAKYLMDRGVERKDFNSYGSRRGNDE
Pp3c9_25990                      PKSTYVHDPPFFKTMTKDPPGGRSVKDAYCLLNFGDSITTDHISPAGNINKDSPAARYLMERGVDRRDFNSYGSRRGNDE
Pp3c15_25560                     PNSTYVHEPPFFKTMSKDPPGGMSVKDAFCLLNFGDSITTDHISPAGNINKDSPAAKYLMDRGVERKDFNSYGSRRGNDE
Prupe.3G217300                   PNSTYIHEPPYFKGMTMDPPGAKGVKDAYCLLNFGDSITTDHISPAGSIHKDSPAAKYLLERGVDRKDFNSYGSRRGNDE
Pbr018101.1.g                    PNSTYIHEPPYFKGMTMDPPGAHGVKDAYCLLNFGDSITTDHISPAGSINKDSPAAKYLLERGVDRKDFNSYGSRRGNDE
RCO.g.29600.000017               PNSTYIHDPPYFKSMTLNPPGAHGVKDAYCLLNFGDSITTDHISPAGSIHKDSPAAKFLLERGVDRQDFNSYGSRRGNDE
Tp3g24150                        PKSTYIHEPPYFKDMTMDPPGPHSVKDAYCLLNFGDSITTDHISPAGNIQKDSPAAKYLMERGVDRKDFNSYGSRRGNDE
SMO244G0056                      PESTYVHDPPFFKSMTESPPGVHGVKDAYCILNFGDSITTDHISPAGNINKDSPAARYLMERGVEKKDFNSYGSRRGNDE
Solyc12g005860.1                 TSSTYIHEPPYFKDMTMDPPGPHGVKDAYCLLNFGDSITTDHISPAGSIHKDSPAAKYLNERGVDRRDFNSYGSRRGNDE
PGSC0003DMG400008740             PSSTYIHEPPYFKDMTMDPPGPNGVKDAYCLLNFGDSITTDHISPAGSIHKDSPAAKYLNERGVDRRDFNSYGSRRGNDE
THA.LOC104808872                 PNSTYIHEPPYFKGMTMDPPGPHSVKDAYCLLNFGDSITTDHISPAGSIHKDSPAAKFLLERGVERKDFNSYGSRRGNDE
TCA.TCM_011347                   SNSTYIHEPPYFKSMTMEPPGAHGVKDAYCLLNFGDSITTDHISPAGSIHKDSPAAKYLLERGVEHKDFNSYGSRRGNDE
TPR.G4627                        PNSTYIHEPPYFKNMTMDPPGSHGVKDAYCLLNFGDSITTDHISPAGSINKDSPAAQYLLERGVERKDFNSYGSRRGNDE
UGI.Scf00011.1682                PESTYIHKPPYFSGMTMSPPGPREIKDAYCLLLFGDSITTDHISPAGSIHKDSPAAKYLIDRGVDRKDFNSYGSRRGNDE
Vradi05g22550                    PKSTYIHEPPYFKGMTMDPPGAHGVKDAYCLLNFGDSITTDHISPAGNINKDSPAAKYLLERGVEQKDFNSYGSRRGNDE
Zm00001d049409                   SKSTYIHEPPYFKDMTMSPPGPSTVKDAYCLLNFGDSITTDHISPAGSIHKDSPAAKYLMERGVDRKDFNSYGSRRGNDE
ZJU.LOC107433052                 PNSTYIHEPPYFKDMTMDPPGPQGVKDAYCLLHLGDSITTDHISPAGSIHKDSPAAKYLIERGVDRKDFNSYGSRRGNDE
Aco008433                        PNSTYIHEPPYFKNMTMAPPGPHGVKDAYCLLNFGDSITTDHISPAGSIHKDSPAAKYLLERGVDRKDFNSYGSRRGNDE
Aco014852                        PNSTYIHEPPYFKDMTMAPPGPHGVNDAYCLLNFGDSITTDHISPAGSIHKDSPAAKYLLERGVDRKDFNSYGSRRGNDE
ASH_gene13615                    SSSTYIHEPPYFKNMTMNPPGAHSVKNAFCLLNFGDSITTDHISPAGSIHKDSPAAKYLLERGVDRKDFNSYGSRRGNDE
evm.TU.AsparagusV1_07.3784.V1.1  PSSTYIHEPPYFKNMTMDPPGPHGVKDAYCLLNFGDSITTDHISPAGSIHKDSPAAKFLVERGVDRKDFNSYGSRRGNDE
Bradi3g15050                     PNSTYIHEPPYFKDMTMSPPGPHPVKDAYCLLNFGDSITTDHISPAGSIHKDSPAAKFLLERGVDRKDFNSYGSRRGNDE
CALSI_Maker00002785              PSSTYIHEPPYFKDMTMSPPGPHPVKDAYCLLNFGDSITTDHISPAGSIHKDSPAAKYLMERSVERRDFNSYGSRRGNDE
Pgl_GLEAN_10022029               PKSTYIHDPPYFKDMTMSPPGPYAVKDAYCLLNFGDSITTDHISPAGSIHKDSPAAKYLMERGVDRKDFNSYGSRRGNDE
p5.00_sc00038_p0066              PNSTYIHEPPYFKNMTMTPPGPHGVKNAYCLLSFGDSITTDHISPAGSIHKDSPAAKYLLEHGVDRKDFNSYGSRRGNDE
HORVU4Hr1G080640                 PKSTYIHEPPYFKDMTMTPPGARPVKDAYCLLNFGDSITTDHISPAGSIHPESPAAQYLKERNVERKDFNSYGSRRGNDE
LP034099                         PNSTYIHEPPYFKDMTMSPPGPHAVKDAYCLLNFGDSITTDHISPAGSIHKDSPAAKYLLERGVDRKDFNSYGSRRGNDE
MCO14G009                        PESKRLELLEPFK-----EWDGKDYVDCPVLIKALGKCTTDHISMAG------PWLKF----------------------
Misin02G480600                   PSSTYIHEPPYFKDMTMTPPGPRPVKDAYCLLNFGDSITTDHISPAGNIHPDSPAAKYLKERGVERKDFNSYGSRRGNDE
Ma05_g00640                      TNSTYIHEPPYFKDMTMAPPGPHGVKNAYCLLNFGDSITTDHISPAGSIHKDSPAAKYLLERGVDRRDFNSYGSRRGNDE
Ma09_g30860                      PNSTYIHEPPYFKDMTMAPPGPHGVKNAYCLLNFGDSITTDHISPAGSIHKDSPAAKYLIDRGVDRRDFNSYGSRRGNDE
Oropetium_20150105_22676         PSSTYIHEPPYFKDMTMTPPGPRPVKDAYCLLNFGDSITTDHISPAGNIHPDSPAAKYLKERGVERKDFNSYGSRRGNNE
OB08G15410                       PNSTYIHEPPYFKDMTMSPPGSHGVKNAYCLLNFGDSITTDHISPAGSIHKDSPAAKYLLERGVDRKDFNSYGSRRGNDE
OsR498G0815345200.01             PNSTYIHEPPYFKDMTMSPPGPHGVKNAYCLLNFGDSITTDHISPAGSIHKDSPAAKYLLERGVDRKDFNSYGSRRGNDE
LOC_Os08g09200                   PNSTYIHEPPYFKDMTMSPPGPHGVKNAYCLLNFGDSITTDHISPAGSIHKDSPAAKYLLERGVDRKDFNSYGSRRGNDE
PEQU_10813                       PSSTYIHEPPYFKDMKMSPPGPHPVKDAYCLLSFGDSITTDHISPAGSIHKDSPAAKYLMERGVDRKDFNSYGSRRGNDE
PH01002268G0030                  PNSTYIHEPPYFKDMTMSPPGPNAVKNAYCLLNFGDSITTDHISPAGSIHKDSPAAKYLLERGVDRKDFNSYGSRRGNDE
PAB00053595                      PTSTYIHDPPYFKDMTMTPPGPHGVKDAYCLLNLGDSITTDHISPAGNIQKDSPAAKYLMERGVDRKDFNSYGSRRGNDE
Potri.014G153400                 PNSTYIHEPPYFKNMTLNPPGAHGVKDAYCLLNFGDSITTDHISPAGSIHRDSPAAKFLLERGVDPKDFNSYGSRRGNDE
Potri.002G229200                 PSSTYIHEPPYFKNMTMNPPGAHGVKDAYCLLNFGDSITTDHISPAGSIHKDSPTAKYLLEHGVDRKDFNSYGSRRGNDE
Sspon.06G0023260-1B              SKSTYIHEPPYFKDMTMSPPGPSAVKDAYCLLNFGDSITTDHISPAGSIHKDSPAAKYLMERGVDRKDFNSYGSRRGNDE
Sspon.06G0023260-3D              SKSTYIHEPPYFKDMTMSPPGPSAVKDAYCLLNFGDSITTDHISPAGSIHKDSPAAKYLMERGVDRKDFNSYGSRRGNDE
Sspon.06G0009770-4D              SKSTYIHEPPYFKDMTMSPPGPSAVKDAYCLLNFGDSITTDHISPAGSIHKDSPAAKYLMERGVDRKDFNSYGSRRGNDE
gene33919                        PESTYVHDPPFFKSMTESPPGVHGVKDAYCILNFGDSITTDHISPAGNINKDSPAARYLMERGVEKKDFNSYGSRRGNDE
gene34640                        PESTYVHDPPFFKSMTKSPPGVHGVKDAYCILNFGDSITTDHISPAGNINKDSPAARYLMERGVEKKDFNSYGSRRGNDE
Seita.6G036900                   PKSTYIHDPPYFKDMTMSPPGPHAVKDAYCLLNFGDSITTDHISPAGSIHKDSPAAKYLMERGVDRKDFNSYGSRRGNDE
Solyc07g052350.2                 PKSTYIHEPPYFKGMTMDPPGPHGVKDAYCLLNFGDSITTDHISPAGSIHKDSPAARYLMERGVDRRDFNSYGSRRGNDE
Sobic.007G068100                 SKSTYIHEPPYFKDMTMSPPGPSAVKDAYCLLNFGDSITTDHISPAGSIHKDSPAAKYLMERGVDRKDFNSYGSRRGNDE
Spipo14G0049300                  PQSTYIHEPPYFKGMTMDPPGPHSVRDAYCLLLLGDSITTDHISPAGSINRDSPAARYLLERGVDRRDFNSYGSRRGNDE
TraesCS6D02G384200               SNSTYIHEPPYFKDMTMSPPGPHAVKNAYCLLNFGDSITTDHISPAGSIHRDSPAAKYLLERGVDRKDFNSYGSRRGNDE
TRITD6Av1G221580                 SNSTYIHEPPYFKDMTMSPPGPHAVKNAYCLLNFGDSITTDHISPAGSIHRDSPAAKYLLERGVDRKDFNSYGSRRGNDE
GSVIVG01037657001                PNSTYIHEPPYFKNMTMNPPGPHGVKDAYCLLNFGDSITTDHISPAGSIHKDSPAAKYLIERGVAPKDFNSYGSRRGNDE
Zm00001d049409_1                 SKSTYIHEPPYFKDMTMSPPGPSTVKDAYCLLNFGDSITTDHISPAGSIHKDSPAAKYLMERGVDRKDFNSYGSRRGNDE
Zm00007a00032259                 PSSTYIHEPPYFKDMKMSPPGPRPVKDAYCLLNFGDSITTDHISPAGNIHPDSPAAKYLKERGVERKDFNSYGSRRGNDE
Zm00008a015468                   SKSTYIHEPPYFKDMTMSPPGPSTVKDAYCLLNFGDSITTDHISPAGSIHKDSPAAKYLMERGVDRKDFNSYGSRRGNDE
Zosma398g00030                   PTSTYIHEPPYFKNMTMTPPGPHGVKSAYCLLNFGDSVTTDHISPAGSIHKDSPAAKFLMERNVERKDFNSYGSRRGNDE
Zjn_sc00002.1.g15250.1.sm.mkhc   PSSTYIHEPPYFKDMTMTPPGPRPVKDAYCLLNFGDSITTDHISPAGSIHPDSPAAKYLKERGVERKDFNSYGSRRGNDE
CMI00008259                      PTSTYIHEPPYFKNMTMTPPGLHGVKDAYCLLSFGDSVTTDHISPAGNIHKDSPAARYLLERGD----------------
GBI00025984                      PTSTYIHEPPYFKDMTMTPPGPHGVKDAYCLLNFGDSITTDHISPAGNIHKDSTAAKYLLERGVDRRDFNSYGSRRGNDE
PGL00022045                      PTSTYIHDPPYFKDMTMTPPGPHGVKDAYCLLNLGDSITTDHISPAGNIQKDSPAAKYLMERGVDRKDFNSYGSRRGNDE
PME00048946                      PTSTYIHDPPYFKEMTMTPPGPHGVEDAYCLLNLGDSITTDHISPAGNIQKDSPAAKYLMERGVDRKDFNSYGSRRGNDE
PPI00075540                      PKSTYIHDPPYFKDMTMTPPGPHGVKDAYCLLNLGDSITTDHISPAGNIQKDSPAAKYLMERGVDRKDFNSYGSRRGNDE
PSI00004251                      PTSTYIHDPPYFKDMTMTPPGPHGVKDAYCLLNLGDSITTDHISPAGNIQKDSPAAKYLMERGVDRKDFNSYGSRRGNDE
PSY00003246                      --------------------------------------------------------------------------------
TBA00001604                      PKSTYIHEPPYFKGMTMTPPGPHGVKDAYCLLSFGDSITTDHISPAGNIHKDSPAARYLMERGVDRKDFNSYGSRRGNDE
PP00066G01460                    PNSTYVHEPPFFKTMSKDPPGGMSVKDAFCLLNFGDSITTDHISPAGNINKDSPAAKYLMDRGVERKDFNSYGSRRGNDE
MP14G01310                       PESKRLQLLKPFE-----PWDGRDYVGCPVLIKALGKCTTDHISMAG------PWLKF----------------------
MRCC299_08G00100                 PESKRLELLEPFK-----EWDGKDYVDCPVLIKALGKCTTDHISMAG------PWLKF----------------------
OL01G00690                       IDTDMIIPKQFLKTIKRTGLGV----SAFYEM-------------------------RYDEQGVE---------------
OM_01G06460                      IDTDMIIPKQFLKTIKRTGLGV----SAFYEM-------------------------RYDEQGEE---------------
OT_03G02850                      IDTDMIIPKQFLKTIKRTGLGV----SAFYEM-------------------------RYDEEGKE---------------
ORCC809_01G05860                 IDTDMIIPKQFLKTIKRTGLGV----SAFYEM-------------------------RYDEQGNE---------------
BPRRCC1105_01G00570              IDTDMIIPKQFLKTIKRTGLGV----GAFYEM-------------------------RFNADGSE---------------
CNC64A_004G04740                 ------------------------------------------------------------------RDF-----------
VC00G15810                       PSSQRLQLLSPFK-----PWNGDDIKDAVVLIKVKGKCTTDHISMAG------PWLKY----------------------
PI00G06470                       EDSQRLQLLQPFS-----PWDGKDLDDAMILIKTKGKCTTDHISMAG------PWLKY----------------------
RCC4223.05g03080                 EDSQRLQLLHPFS-----PWDGKDLDGAMILIKTKGKCTTDHISMAG------PWLKY----------------------
AP00G66900                       PQSSRLQLLEPFK-----AWDGEDVEGALVLIKARGKCTTDHISMAG------PWLKY----------------------
HE0000G51000                     PASSRLQLLQPFK-----AWDGRDLAGAMVLIKVRGKCTTDHISMAG------PWLKY----------------------
CV00G78860                       PESSRLQILEPFK-----AWDGKDVKDALVLIKVKGKCTTDHISMAG------PWLKY----------------------
                                                                                                                 

AT2G05710_ACO3                   IMARGTFANIRIVNKLMN-------GEVGPKTVHIPSGEKLSVFDAAM---RYKSSGEDTIILAGAEYGSGSSRDWAAKG
Achn079831                       VMARGTFANIRLVNKFLN-------GEVGPKTIHIPSGEKLSVFDAAM---RYKAAGKDTIVLAGAEYGSGSSRDWAAKG
Achn332951                       VMARGTFANIRLVNKFLN-------GEVGPKTIHIPSGEKLSVFDAAM---RYKAAGKDTIVLAGAEYGSGSSRDWAAKG
AH008205                         VMARGTFANIRIVNKLLN-------GEVGPKTVHIPTGEKLYVFDAAM---KYKEAGHQTIVLAGAEYGSGSSRDWAAKG
ATR0661G528                      VMARGTFANIRLVNKLLN-------GEVGPKTIHIPTGEKLSVFDAAM---RYNTQGQDTIILAGAEYGSGSSRDWAAKG
AL3G43150                        IMARGTFANIRIVNKLMN-------GEVGPKTVHIPSGEKLSVFDAAM---RYKSSGEDTIILAGAEYGSGSSRDWAAKG
Araip.R1DVQ                      IMARGTFANIRLVNKLLN-------GEVGPKTVHIPTGEKLYVFDAAM---RYRNAGQDTIVLAGAEYGSGSSRDWAAKG
Araip.3J27X                      VMARGTFANIRIVNKLLN-------GEVGPKTVHIPTGEKLYVFDAAM---RYKNEGHDTIVLAGAEYGSGSSRDWAAKG
Araip.3J27X_1                    VMARGTFANIRIVNKLLN-------GEVGPKTVHIPTGEKLYVFDAAM---RYKNEGHDTIVLAGAEYGSGSSRDWAAKG
Bv4_088410_hogm                  VMARGTFANIRIVNKLLN-------GEVGPKTVHVPTGEKLYVFDAAM---KYKEAGHQTIVLAGAEYGSGSSRDWAAKG
Bo7g027890                       IMARGTFANIRIVNKLMN-------GEVGPKTVHIPSGEKLSVFDAAM---RYKSSGEDTIILAGAEYGSGSSRDWAAKG
Brara.G00449                     IMARGTLANIRIVNKLIN-------GEVGPKTVHIPSGEKLSVFDASM---RYKSSGEDTIILAGAEYGSGSSRDWAVKG
C.cajan_27309.g                  VMARGTFANIRLLNKLLN-------GEVGPMTIHIPTGEKLYVFDAAT---RYKASGQDTIVLAGAEYGSGSSRDWAAKG
Carubv10012896m.g                IMARGTFANIRIVNKLMN-------GEVGPKTVHIPSGEKLSVFDAAM---KYKSSGVDTIILAGAEYGSGSSRDWAAKG
CAN.G337.137                     VMARGTFANIRIVNKLLN-------GEVGPKTIQIPTGEKLYVYDAAT---RYKSEGYDTIVLAGAEYGSGSSRDWAAKG
Cpa.g.sc87.76                    IMARGTFANIRLVNKLLN-------GEVGPKTFHIPTGEKLYVFDAAM---RYKSAGLDTIILAGAEYGSGSSRDWAAKG
AUR62041368                      VMARGTFANIRIVNKLLN-------GEVGPKTIHIPTGEKLYVFDAAM---RYKEAGHDTIVLAGAEYGSGSSRDWAAKG
AUR62026967                      VMARGTFANIRIVNKLLN-------GEVGPKTIHIPTGEKLYVFDAAM---RYKEAGHDTIVLAGAEYGSGSSRDWAAKG
AUR62026969                      VMARGTFANIRIVNKLLN-------GEVGPKTIHIPTGDKLYVFDAAM---RYKEAGHETIVIAGAEYGSGSSRDWAAKG
Cre01.g042750                    ---RGHLDNIS--NNLLIGAINIENGKPNAV-KNVVTGAEGPVPATARD---YKARGLPWVVVGDENYGEGSSREHAALE
Ca_01932.g                       VMARGTFANIRIVNKFMN-------GEVGPKTIHIPSGEKLSVFDAAT---KYKTEGHDMIILAGAEYGSGSSRDWAAKG
Cla007667.g                      VMARGTFANIRLVNKLLN-------GEVGPKTVHVPTGEKLYVFEAAQ---RYKSAGQDTIVLAGAEYGSGSSRDWAAKG
Ciclev10014140m.g                VMARGTFANIRLVNKLLN-------GEVGPKTVHVPTGEKLSVFDAAM---KYKSAGHGTIILAGAEYGSGSSRDWAAKG
Cc05_g04630                      IMARGTFANIRLVNKLCS-------KD-GPKTIHIPTGEKLYVFDAAM---RYKADGHDTIILAGAEYGSGSSRDWAAKG
COL.COLO4_22493                  IMVRGTFANIRLVNKLLQ-------GEVGPKTIHIPTGEKLSVYDVAM---KYKAAGQDTIILAGAEYGCGSSRDWAAKG
MELO3C018816                     VMARGTFANIRLVNKLLN-------GEVGPKTVHIPTGEKLYVFDAAE---RYKSAGQDTIVLAGAEYGSGSSRDWAAKG
Cucsa.148530                     VMARGTFANIRLVNKLLN-------GEVGPKTVHIPTGEKLYVFDAAE---RYKSAGQDTIVLAGAEYGSGSSRDWAAKG
DCAR_019766                      IMERGTFANIRIVNKLLK-------GEVGPKTLHIPTGEKLSVFDAAA---KYKAAGQATVVLAGAEYGSGSSRDWAAKG
Migut.M01755                     VMARGTFANIRIVNKLLN-------GEVGPKTVHIPTGEKLYVYDAAM---RYKSSGQDTIVLAGAEYGSGSSRDWAAKG
Eucgr.I02307                     IMARGTFANIRLVNKFLK-------GEVGPKTIHIPSGEKLSVYDVAM---RYKSEGHATIILAGAEYGSGSSRDWAAKG
FVE23775                         VMARGTFANIRLVNKLLN-------GEVGPKTVHVPSGEKLSVFDAAM---KYKSAGQDTIVLAGAEYGSGSSRDWAAKG
Glyma.06G305700                  VMARGTFANIRLVNKLLK-------GEVGPKTVHIPTGEKLYVFDAAT---RYMASGQDTIVLAGAEYGSGSSRDWAAKG
Glyma.12G098900                  VMARGTFANIRLVNKLLN-------GEVGPKTIHIPTGEKLYVFDAAT---RYKASGQDTIVLAGAEYGSGSSRDWAAKG
Gorai.009G327800                 VMARGTFANIRLVNKLLN-------GEVGPKTVHVPTGEKLYVFDAAM---RYKDAGYDTIVLAGAEYGSGSSRDWAAKG
HBR2128G014                      VMARGTFANIRLVNKLLN-------GEVGPQTVHIPTGEKLYVFDAAT---RYKTAGHDTIILAGAEYGSGSSRDWAAKG
MDO.mRNA.g.3121.6                VMARGTFANIRLVNKLLN-------GEVGPKTVHIPSGEKLFVFDAAT---RYKADGHDTIVIAGAEYGSGSSRDWAAKG
Manes.12G074600                  VMARGTFANIRLVNKLLN-------GEVGPKTVHIPTGEKLYVFDAAT---RYKTAGHDTIILAGAEYGSGSSRDWAAKG
Mapoly0013s0086                  VMARGTFANIRIVNKFLS-------GEVGPKTIHVPTKEKMFIYEAAK---KYQEEGHETVILAGAEYGSGSSRDWAAKG
Medtr4g048190                    VMARGTFANIRLVNKLLN-------GEVGPKTVHIPTGEKLYVFDAAM---RYKTSGQDTIVLAGAEYGSGSSRDWAAKG
NNU_03379                        VMARGTFANIRIVNKLLN-------GEVGPKTIHIPTGEKLY---------RYKTAGQDTIVLAGTEYGSGSSRDWAAKG
Peaxi162Scf00047g01818           IMARGTFANIRLVNKLLN-------GEVGPKTIHIPTGEKLSVFDAAM---KYKSAGQDTIILAGAEYGSGSSRDWAAKG
Pp3c15_25170                     IMVRGTFANIRIVNKFLK-------GEVGPKTVHVPTQEKMFIYDAAM---KYKEEGHDTIILAGAEYGSGSSRDWAAKG
Pp3c9_25990                      IMGRGTFANIRIVNKFLK-------GEVGPKTLHVPTQEKMFIYDAAQ---KYKAEGHDTIILAGAEYGSGSSRDWAAKG
Pp3c15_25560                     IMVRGTFANIRIVNKFLK-------GEVGPKTVHVPTQEKMFIYDAAM---KYKEEGHDTIILAGAEYGSGSSRDWAAKG
Prupe.3G217300                   VMARGTFANIRIVNKLLN-------GEVGPKTVHIPTGEKLYVFDAAT---RYKADGHDTIVLAGAEYGSGSSRDWAAKG
Pbr018101.1.g                    VMARGTFANIRLVNKLLN-------GEVGPKTVHIPSGEKLFVFDAAT---RYKADGHDTIVIAGAEYGSGSSRDWAAKG
RCO.g.29600.000017               VMARGTFANIRLVNKLLN-------GEVGPKTVHIPTGEKLYVFDAAS---RYMAAGHDTIVLAGAEYGSGSSRDWAAKG
Tp3g24150                        IMARGTFANIRIVNKLMN-------GEVGPKTVHIPSGEKLSVFDAAM---KYKSSGEDTIILAGAEYGSGSSRDWAAKG
SMO244G0056                      IMARGTFANIRIVNKFLK-------GEVGPKTIHIPSGEKLSVFDAAK---KYQDEGHDTIILAGAEYGSGSSRDWAAKG
Solyc12g005860.1                 IMARGTFANIRIVNKLLN-------GEVGPKTIHIPSGEKLSVFDAAM---KYKSAGQDTIILAGAEYGSGSSRDWAAKG
PGSC0003DMG400008740             IMARGTFANIRIVNKLLN-------GEVGPKTIHIPSGEKLSVFDAAM---KYKSAGQDTIILAGAEYGSGSSRDWAAKG
THA.LOC104808872                 IMARGTFANIRLVNKLLN-------GEVGPKTIHIPTGEKLSVYDAAM---RYKSAGQDTVILAGAEYGSGSSRDWAAKG
TCA.TCM_011347                   VMARGTFANIRLVNKLLN-------GEVGPKTVHVPTGEKLYVFEAAM---RYKAAGHDTIVLAGAEYGSGSSRDWAAKG
TPR.G4627                        VMARGTFANIRLVNKLLN-------GEVGPRTVHIPTGEKLYVFDAAM---RYKTSGQDTIVLAGAEYGSGSSRDWAAKG
UGI.Scf00011.1682                VMARGTFANIRIVNKLLD-------GEVGPKTIHIPSGEKLYVYDAAT---RYKTAGQDTIVIAGSEYGSGSSRDWAAKG
Vradi05g22550                    VMARGTFANIRLVNKLLN-------GEVGPKTVHIPTGEKLFVFDAAQ---RYKAEGKDTIVLAGAEYGSGSSRDWAAKG
Zm00001d049409                   VMARGTFANIRIVNKFLN-------GEVGPKTIHVPTGEKLSVFDAAM--------------------------------
ZJU.LOC107433052                 VMARGTFANIRLVNKLLN-------GEVGPKTIHIPTGEKLYVFDAAT---RYKANGQDTIILAGAEYGSGSSRDWAAKG
Aco008433                        VMARGTFANIRLVNKLLK-------GEVGPKTIHIPTGDTLYVFDAAM---RYKANGHDTIVLAGAEYGSGSSRDWAAKG
Aco014852                        VMARGTFANIRLVNKLLK-------GEVGPKTIHVPTGEKLYVFDVAM---RYKAAGHDTIVLAGAEYGSGSSRDWAAKG
ASH_gene13615                    IMARGTFANIRLVNKLLN-------GEVGPKTVHIPTGDKLSVFDAAM---RYKADGYETIILAGAEYGSGSSRDWAAKG
evm.TU.AsparagusV1_07.3784.V1.1  VMARGTFANIRIVNKLLK-------GEVGPKTIHIPTGEKLYVYDVAM---RYKADGHDTIVIAGAEYGSGSSRDWAAKG
Bradi3g15050                     IMARGTFANIRIVNKFLG-------GEVGPKTIHVPSGEKLSVFDAAT---RYKSEGHDTIILAGAEYGSGSSRDWAAKG
CALSI_Maker00002785              VMARGTFANIRLVNKFLK-------GEVGPKTIHIPSGKKLSVFEAAV---RYKSEGHDTVILAGAEYGSGSSRDWAAKG
Pgl_GLEAN_10022029               IMARGTFANIRIVNKFLN-------GEVGPKTIHIPTGEKLSVFDAAM---RYKSEGHATIILAGAEYGSGSSRDWAAKG
p5.00_sc00038_p0066              VMARGTFANIRLVNKLLK-------GEVGPKTIHIPTGEKLYVFDAAM---RYKADGHDTIVLAGAEYGSGSSRDWAAKG
HORVU4Hr1G080640                 IMARGTFANIRIVNKFLK-------GEVGPKTIHVPSGEKLAVFDAAM---KYKNEGHDTIILAGAEYGSGSSRDWAAKG
LP034099                         IMARGTFANIRIVNKFLN-------GEVGPKTIHVPTGEKLSVFDAAT---KYKSEGHDTIILAGAEYGSGSSRDWAAKG
MCO14G009                        ---RGHLTNIS--DNMLIGAVNAENGETNAV-VNQFTGKVGKVPEVARQ---YRDAGVPWIVIGDKNYGEGSSREHAALE
Misin02G480600                   IMARGTFANIRLVNKFLK-------GEVGPKTIHVPSGEKLAVFDAAM---KYKNEGHDTIILAGAEYGSGSSRDWAAKG
Ma05_g00640                      IMARGTFANIRLVNKFLK-------GEVGPKTIHIPTGDKLYVFEAAM---RYKADGYDTIVLAGAEYGSGSSRDWAAKG
Ma09_g30860                      IMARGTFANIRLVNKLLK-------GEVGPKTVHIPTGDKLYVFEVAM---RYKADGHDTIVLAGAEYGSGSSRDWAAKG
Oropetium_20150105_22676         IMARGTFANIRLVNKFLK-------GEVGPKTIHIPSGEKLSVFDAAM---KYKDEGHDTIILAGAEYGSGSSRDWAAKG
OB08G15410                       VMARGTFANIRIVNKFLN-------GEVGPKTIHVPTGEKLYVFDAAM---KYKSEGHDTIVLAGAEYGSGSSRDWAAKG
OsR498G0815345200.01             VMARGTFANIRIVNKFLN-------GEVGPKTVHVPTGEKLYVFDAAL---KYKSEGHDTVVLAGAEYGSGSSRDWAAKG
LOC_Os08g09200                   VMARGTFANIRIVNKFLN-------GEVGPKTVHVPTGEKLYVFDAAL---KYKSEGHDTIVLAGAEYGSGSSRDWAAKG
PEQU_10813                       VMARGTFANIRLVNKLLE-------GEVGPKTFHIPSGEKLSVFDAAM---KYKAEGHDTIILAGAEYGSGSSRDWAAKG
PH01002268G0030                  VMARGTFANIRIVNKFLN-------GEVGPKTIHVPTGEKLFVFDAAK---RYKSEGHDTIVLAGAEYGSGSSRDWAAKG
PAB00053595                      IMARGTFANIRLVNKLLN-------GEVGPKTIHIPTGEKLSVYDAAI---RYKSAGQDTIVLAGAEYGSGSSRDWAAKG
Potri.014G153400                 VMARGTFANIRLVNKLLN-------GEVGPKTVHIPTGEKLYVFDAAM---RYKSAGYDTIVLAGAEYGSGSSRDWAAKG
Potri.002G229200                 VMARGTFANIRLVNKFLN-------GEVGPKTVHIPTGEKLSVYDAAM---RYKNAGLDTIVLAGAEYGSGSSRDWAAKG
Sspon.06G0023260-1B              VMARGTFANIRIVNKFLN-------GEVGPKTIHVPTGEKLYVFDAAM---RYKSEGHATIILAGAEYGSGSSRDWAAKG
Sspon.06G0023260-3D              VMARGTFANIRIVNKFLN-------GEVGPKTIHVPTGEKLYVFDAAM---RYKSEGHATIILAGAEYGSGSSRDWAAKG
Sspon.06G0009770-4D              VMARGTFANIRIVNKFLN-------GEVGPKTIHVPTGEKLYVFDAAM---RYKSEGHATIILAGAEYGSGSSRDWAAKG
gene33919                        IMARGTFANIRIVNKFLK-------GEVGPKTIHIPSGEKLSVFDAAK---KYQDEGHDTIILAGAEYGSGSSRDWAAKG
gene34640                        IMARGTFANIRIVNKFLK-------GEVGPKTIHIPSGEKLSVFDAAK---KYQDEGHDTIILAGAEYGSGSSRDWAAKG
Seita.6G036900                   VMARGTFANIRIVNKFLN-------GEVGPKTIHVPTGEKLSVFDAAM---RYKSEGHATIILAGAEYGSGSSRDWAAKG
Solyc07g052350.2                 IMARGTFANIRLVNKLLN-------GEVGPKTVHIPSGEKLSVFDAAM---KYKSAGQSTIILAGAEYGSGSSRDWAAKG
Sobic.007G068100                 IMARGTFANIRIVNKFLN-------GEVGPKTIHVPTGEKLYVFDAAM---RYKSEGHATIILAGAEYGSGSSRDWAAKG
Spipo14G0049300                  VMARGTFANIRLVNKLLK-------GEVGPKTIHIPTGEKLPVYDAAM---RYKADGHDTIILAGAEYGSGSSRDWAAKG
TraesCS6D02G384200               VMARGTFANIRIVNKFLG-------GEVGPKTIHVPTGEKLSVFDAAT---KYKSEGHDTIILAGAEYGSGSSRDWAAKG
TRITD6Av1G221580                 VMARGTFANIRIVNKFLG-------GEVGPKTIHVPTGEKLSVFDAAT---KYKSEGHDTIILAGAEYGSGSSRDWAAKG
GSVIVG01037657001                VMARGTFANIRIVNKLLN-------GEVGPKTIHIPTGEKLYVFDAAM---RYKADGHDTIVLAGAEYGSGSSRDWAAKG
Zm00001d049409_1                 VMARGTFANIRIVNKFLN-------GEVGPKTIHVPTGEKLSVFDAAM--------------------------------
Zm00007a00032259                 IMARGTFANIRLVNKFLK-------GEVGPKTIHVPSGEKLAVFDAAM---KYKNEGHDTIILAGAEYGSGSSRDWAAKG
Zm00008a015468                   VMARGTFANIRIVNKFLN-------GEVGPKTIHVPTGEKLSVFDAAM---RYKSEGHATIILAGAEYGSGSSRDW----
Zosma398g00030                   VMARGTFGNIRIVNKLLK-------GETGPKTIHVPSGEKLSVFDAAA---KYKNEGQDTIILAGAEYGSGSSRDWAAKG
Zjn_sc00002.1.g15250.1.sm.mkhc   IMARGTFANIRLVNKFLK-------GEVGPKTIHIPSGEKLSVFDAAT---KYKNEGNDTIILAGAEYGSGSSRDWAAKG
CMI00008259                      --------------------------------------------------------------------------------
GBI00025984                      IMTRGTFANIRLVNKLMK-------GEVGPKTIHIPTGEKLSVFDAAM---RYKAAGCDTIVLAGAEYGSGSSRDWAAKG
PGL00022045                      IMARGTFANIRLVNKLLN-------GEVGPKTIHIPTGEKLSVYDAAI---RYKSAGQDTIVLAGAEYGSGSSRDWAAKG
PME00048946                      IMARGTFANIRLVNKLLK-------GEVGPKTIHIPTGEKLSVYDAAM---RYKSAGHDTIVLAGAEYGSGSSRDWAAKG
PPI00075540                      IMARGTFANIRLVNKLLN-------GEVGPKTIHIPTGEKLSVYDAAM---RYKSAGHDTIVLAGAEYGSGSSRDWAAKG
PSI00004251                      IMARGTFANIRLVNKLLN-------GEVGPKTIHIPTGEKLSVYDAAI---RYKSAGQDTIVLAGAEYGSGSSRDWAAKG
PSY00003246                      ---------------------------------HIK--------------------------------------------
TBA00001604                      IMARGTFANIRLVNKLLN-------GEVGPKTIHIPTGEKLPIFDAAM---KYKNEGCDTIVLAGAEYGSGSSRDWAAKG
PP00066G01460                    IMVRGTFANIRIVNKFLK-------GEVGPKTVHVPTQEKMFIYDAAM---KYKEEGHDTIILAGAEYGSGSSRDWAAKG
MP14G01310                       ---RGHLTNIS--ENMLIGAVNAETGKTNAV-THHRTGAVGKVPEVARA---YRDAGIKWIVVGDQNYGEGSSREHAALE
MRCC299_08G00100                 ---RGHLTNIS--DNMLIGAVNAENGETNAV-VNQFTGKVGKVPEVARQ---YRDAGVPWIVIGDKNYGEGSSREHAALE
OL01G00690                       ------------------------------------------RPDFVLNNEPYRNA---SILVAGNNFGCGSSREHAPWA
OM_01G06460                      ------------------------------------------RPDFVLNNEPYRNA---SILIAGNNFGCGSSREHAPWA
OT_03G02850                      ------------------------------------------RPDFVLNNEPYRNA---SILIAGNNFGCGSSREHAPWA
ORCC809_01G05860                 ------------------------------------------RPDFVLNRAPYRDA---SILVAGNNFGCGSSREHAPWA
BPRRCC1105_01G00570              ------------------------------------------KPDFVLNKPEWKGT---SILVAGDNFGCGSSREHAPWA
CNC64A_004G04740                 --------------------------------------------------------------------------------
VC00G15810                       ---RGHLDNIS--NNLLIGAINIANGKPNAV-KNVVTGEEGPVPATARD---YKARGLSWVVVGDENYGEGSSREHAALE
PI00G06470                       ---RGHLDNIS--NNMLIGALNAENDKVNSV-KNQISGEYGAVPDVARA---YKAAGKPWVVIGDENYGEGSSREHAALE
RCC4223.05g03080                 ---RGHLDNIS--NNMLIGALNAENDKVNSV-KNQISGEYGAVPDVARA---YKAAGKPWVVIGDENYGEGSSREHAALE
AP00G66900                       ---RGHLDNIS--NNMLIGAVNAENGEVNSV-KNQLTGEYGGVPDVARA---YKAAGVRWVVVGDENYGEGSSREHAALE
HE0000G51000                     ---RGHLDNIS--NNMLIGAVNSENGEINTL-KNQLTGEYQGVPEVARA---YKAANKPWVVVGDENYGEGSSREHAALE
CV00G78860                       ---RGHLDNIS--NNMLIGALNIENEQVNSV-KNQVTGEYGAVPAVARD---YKARGLEWVVVGDENYGEGSSREHAALE
                                                                                                                 

AT2G05710_ACO3                   PMLQ------------------GVKAVIAKSFERIHRSNLV---------------------GMGIIPLCFKSGEDADTL
Achn079831                       PMLL------------------GVKAVIAKSFERIHRSNLV---------------------GMGIVPLCFKPGEDADTL
Achn332951                       PMLL------------------GVKAVIAKSFERIHRSNLV---------------------GMGIVPLCFKSGEDADTL
AH008205                         PMLQ------------------GVKAVIAKSFERIHRSNLV---------------------GMGVIPLCFKAGEDADTL
ATR0661G528                      PMLL------------------GVKAVISKSFERIHRSNLV---------------------GMGIIPLCFKAGEDADTL
AL3G43150                        PMLQ------------------GVKAVISKSFERIHRSNLV---------------------GMGIIPLCFKSGEDADTL
Araip.R1DVQ                      PMLL------------------GVKAVIAKSFERIHRSNLV---------------------GMGIIPLCFKSGQDAETL
Araip.3J27X                      PMLL------------------GVKAVIAKSFERIHRSNLV---------------------GMGIIPLCFKAGEDAETL
Araip.3J27X_1                    PMLL------------------GVKAVIAKSFERIHRSNLV---------------------GMGIIPLCFKAGEDAETL
Bv4_088410_hogm                  PMLQ------------------GVKAVIAKSFERIHRSNLV---------------------GMGVIPLCFKAGEDADTL
Bo7g027890                       PMLQ------------------GVKAVIAKSFERIHRSNLV---------------------GMGIIPLCFKSGEDADSL
Brara.G00449                     PMLQ------------------CVKVVIAKSFERIHRSNLV---------------------EMGIIPLCFKSGEDADSL
C.cajan_27309.g                  PMLL------------------GVKAVIAKSFERIHRSNLV---------------------GMGIIPLCFKAGEDADTL
Carubv10012896m.g                PMLQ------------------GVKAVIAKSFERIHRSNLV---------------------GMGIIPLCFKSGEDADTL
CAN.G337.137                     PMLL------------------GVKAVIAKSFERIHRSNLV---------------------GMGLIPLCFKPGEDAETL
Cpa.g.sc87.76                    PMLL------------------GVKAVIAKSFERIHRSNLV---------------------GMGIIPLCFKAGEDADTL
AUR62041368                      PMLQ------------------GVKAVISKSFERIHRSNLV---------------------GMGVIPLCFKAGEDAETL
AUR62026967                      PMLQ------------------GVKAVISKSFERIHRSNLV---------------------GMGVIPLCFKAGEDAETL
AUR62026969                      PMLQ------------------GVKAVISKSFERIHRSNLV---------------------GMGVIPLCFKAGEDAETL
Cre01.g042750                    PRHL------------------GGVAIIVKSFARIHETNLK---------------------KQGMLPVTFANPADYDKI
Ca_01932.g                       PKLL------------------GVKAVISKSFERIHRSNLV---------------------GMGIIPLCFKDGEDAETL
Cla007667.g                      PMLL------------------GVKAVIAKSFERIHRSNLV---------------------GMGIIPLCFKSGEDADSL
Ciclev10014140m.g                PMLL------------------GVKAVIAKSFERIHRSNLV---------------------GMGIIPLCFKAGEDADSL
Cc05_g04630                      PMLQ------------------GVKAVIAKSFERIHRSNLV---------------------GMGIIPLCFKAGEDADTL
COL.COLO4_22493                  PILL------------------GVKAVIAKSFERIHRSNLV---------------------GMGVIPLCFKAGEDADTL
MELO3C018816                     PMLL------------------GVKAVIAKSFERIHRSNLV---------------------GMGIIPLCFKAGEDADSL
Cucsa.148530                     PMLL------------------GVKAVIAKSFERIHRSNLV---------------------GMGIIPLCFKAGEDADSL
DCAR_019766                      PMLL------------------GVKAVIAKSFERIHRSNLV---------------------GMGIVPLCFKAGEDADSL
Migut.M01755                     PMLQ------------------GVKAVIAKSFERIHRSNLV---------------------GMGILPLCFKAGEDAETL
Eucgr.I02307                     PMLL------------------GVKAVIAKSFERIHRSNLV---------------------GMGIIPLCFKSGEDAETL
FVE23775                         PMLL------------------GVKAVISKSFERIHRSNLV---------------------GMGIIPLCFKAGEDADTL
Glyma.06G305700                  PMLL------------------GVKAVIAKSFERIHRSNLV---------------------GMGIIPLCFKPGEDADTL
Glyma.12G098900                  PMLL------------------GVKAVIAKSFERIHRSNLV---------------------GMGIIPLCFKPGEDADTL
Gorai.009G327800                 PMLL------------------GVKAVIAKSFERIHRSNLV---------------------GMGIIPLCFKSGEDADTL
HBR2128G014                      PMLL------------------GVKAVIAKSFERIHRSNLV---------------------GMGIIPLCFKAGQDADTL
MDO.mRNA.g.3121.6                PMLL------------------GVKAVIAKSFERIHRSNLV---------------------GMGIIPLCFKAGEDADTL
Manes.12G074600                  PMLL------------------GVKAVIAKSFERIHRSNLV---------------------GMGIIPLCFKPGQDADTL
Mapoly0013s0086                  PYLQ------------------GVKAVISKSFERIHRSNLV---------------------GMGIIPLCFKKGEDADTL
Medtr4g048190                    PMLL------------------GVKAVIAKSFERIHRSNLV---------------------GMGIIPLCYKPGEDADTL
NNU_03379                        PMLL------------------GVQAVIAKSFERIHRSNLV---------------------GMGIIPLCFKPGEDAETL
Peaxi162Scf00047g01818           PMLL------------------GVKAVIAKSFERIHRSNLV---------------------GMGIVPLCFKTGEDAETL
Pp3c15_25170                     PYLQ------------------GVKAVIAKSFERIHRSNLV---------------------GMGLIPLCFKEGEDAETL
Pp3c9_25990                      PYLQ------------------GVKAVIAKSFERIHRSNLV---------------------GMGLIPLCFRNGEDADSL
Pp3c15_25560                     PYMQ------------------GVKAVIAKSFERIHRSNLV---------------------GMGLIPLCFKEGEDAETL
Prupe.3G217300                   PMLL------------------GVKAVIAKSFERIHRSNLV---------------------GMGIVPLCFKAGEDADTL
Pbr018101.1.g                    PMLL------------------GVKAVIAKSFERIHRSNLV---------------------GMGIIPLCFKAGEDADTL
RCO.g.29600.000017               PMLL------------------GVKAVIAKSFERIHRSNLV---------------------GMGIIPLCFKPGQDADTL
Tp3g24150                        PMLQ------------------GVKAVIAKSFERIHRSNLV---------------------GMGIIPLCFKSGEDADTL
SMO244G0056                      PYLQ------------------GVKAVIAKSFERIHRSNLV---------------------GMGIIPLCFKSGEDAESL
Solyc12g005860.1                 PMLL------------------GVKAVIAKSFERIHRSNLV---------------------GMGIVPLCFKAGEDADSL
PGSC0003DMG400008740             PMLL------------------GVKAVIAKSFERIHRSNLV---------------------GMGIVPLCFKAGEDADSL
THA.LOC104808872                 PMLQ------------------GVKAVIAKSFERIHRSNLV---------------------GMGIVPLCFKAGEDADTL
TCA.TCM_011347                   PMLL------------------GVKAVIAKSFERIHRSNLV---------------------GMGIIPLCFKSGEDADTL
TPR.G4627                        PMLL------------------GVKAVIAKSFERIHRSNLV---------------------GMGIIPLCYKPGEDADSL
UGI.Scf00011.1682                PMLQ------------------GVKAVIAKSFERIHRSNLV---------------------GMGIVPLCFKAGEDAESL
Vradi05g22550                    PMLL------------------GVKAVIAKSFERIHRSNLV---------------------GMGIIPLCFKSGEDADTL
Zm00001d049409                   ----------------------GVKAVIAKSFERIHRSNLV---------------------GMGIIPLCFKAGEDADSL
ZJU.LOC107433052                 PMLL------------------GVKAVIAKSFERIHRSNLV---------------------GMGIIPLCFKPGEDAETI
Aco008433                        PMLL------------------GVKAVIAKSFERIHRSNLV---------------------GMGIIPLCFKPGEDADSL
Aco014852                        PMLL------------------GVKAVIAKSFERIHRSNLV---------------------GMGIVPLCFKPGEDADSL
ASH_gene13615                    PMLL------------------GVKAVIAKSFERIHRSNLV---------------------GMGIIPLCFKSGEDADSL
evm.TU.AsparagusV1_07.3784.V1.1  PMLL------------------GVLSF--RSYYKCNNSCLLPTLSHWLSTVAFCPHYPIGSPGLCMVELRPVTTYSSDAL
Bradi3g15050                     PMLL------------------GVKAVISKSFERIHRSNLV---------------------GMGIIPLCYKTGEDADSL
CALSI_Maker00002785              PMLL------------------GVKAVIAKSFERIHRSNLV---------------------GMGIIPLCFKSGEDAETL
Pgl_GLEAN_10022029               PMLL------------------GVKAVISKSFERIHRSNLV---------------------GMGIIPLCFKAGEDADSL
p5.00_sc00038_p0066              PMLL------------------GVKAVIAKSFERIHRSNLV---------------------GMGIIPLCFKPGQDADSL
HORVU4Hr1G080640                 PMLQ------------------GVKAVISKSFERIHRSNLA---------------------GMGIVPLCFKAGEDADTL
LP034099                         PMLL------------------GVKAVISKSFERIHRSNLV---------------------GMGIIPLCFKAGEDADSL
MCO14G009                        PRYL------------------GGVAVVVRSFARIHETNLK---------------------KQGMLPLTFADPADYDKI
Misin02G480600                   PMLQ------------------GVKAVIAKSFERIHRSNLA---------------------GMGIIPLCFKAGEDADTL
Ma05_g00640                      PMLL------------------GVKAVIAKSFERIHRSNLV---------------------GMGIIPLCFKPGEDAETL
Ma09_g30860                      PMLL------------------GVKAVIAKSFERIHRSNLV---------------------GMGIIPLCFKPGEDAETL
Oropetium_20150105_22676         PMLQ------------------GVKAVIAKSFERIHRSNLA---------------------GMGIIPLCFKAGEDADTL
OB08G15410                       PMLL------------------GVKAVIAKSFERIHRSNLV---------------------GMGIIPLCFKAGEDADSL
OsR498G0815345200.01             PMLL------------------GVKAVIAKSFERIHRSNLV---------------------GMGIIPLCFKAGEDADSL
LOC_Os08g09200                   PMLL------------------GVKAVIAKSFERIHRSNLV---------------------GMGIIPLCFKAGEDADSL
PEQU_10813                       PMLL------------------GVKAVIAKSFERIHRSNLV---------------------GMGIIPLCFKSGEDAETL
PH01002268G0030                  PMLL------------------GVKAVIAKSFERIHRSNLV---------------------GMGIIPLCFKAGEDADSL
PAB00053595                      PMLQ------------------GVKAVISKSFERIHRSNLV---------------------GMGIIPLCFKSGEDAESL
Potri.014G153400                 PMLL------------------GVKAVIAKSFERIHRSNLV---------------------GMGIIPLCFKDGQDADTL
Potri.002G229200                 PMLL------------------GVKAVIAKSFERIHRSNLV---------------------GMGIIPLCFKAGQDADTL
Sspon.06G0023260-1B              PMLLASSIQSFLYGKTILLNDEGVKAVIAKSFERIHRSNLV---------------------GMGIIPLCFKAGEDADSL
Sspon.06G0023260-3D              PMLLASSIQSFLYGKTILLNDEGVKAVIAKSFERIHRSNLV---------------------GMGIIPLCFKAGEDADSL
Sspon.06G0009770-4D              PMLLASSIQSFLYGKTILLNDEGVKAVIAKSFERIHRSNLV---------------------GMGIIPLCFKAGEDADSL
gene33919                        PYLQ------------------GVKAVIAKSFERIHRSNLV---------------------GMGIIPLCFKSGEDAESL
gene34640                        PYLQ------------------GVKAVIAKSFERIHRSNLV---------------------GMGIIPLCFKSGEDAESL
Seita.6G036900                   PMLL------------------GVKAVISKSFERIHRSNLV---------------------GMGIIPLCFKAGEDADSL
Solyc07g052350.2                 PMLL------------------GVKAVIAKSFERIHRSNLV---------------------GMGIVPLCFKAGEDADTL
Sobic.007G068100                 PMLL------------------GVKAVIAKSFERIHRSNLV---------------------GMGIIPLCFKAGEDADSL
Spipo14G0049300                  PMLQ------------------GVKAVIAKSFERIHRSNLV---------------------GMGIVPLCFKPGEDAETL
TraesCS6D02G384200               PMLL------------------GVKAVISKSFERIHRSNLV---------------------GMGIIPLCFKAGEDADSL
TRITD6Av1G221580                 PMLL------------------GVKAVISKSFERIHRSNLV---------------------GMGIIPLCFKASEDADSL
GSVIVG01037657001                PMLQ------------------GVKAVIAKSFERIHRSNLV---------------------GMGIIPLCFKAGEDADTL
Zm00001d049409_1                 ----------------------GVKAVIAKSFERIHRSNLV---------------------GMGIIPLCFKAGEDADSL
Zm00007a00032259                 PMLQ------------------GVKAVIAKSFERIHRSNLA---------------------GMGIIPLCYKAGEDADTL
Zm00008a015468                   ----------------------AAKAVIAKSFERIHRSNLV---------------------GMGIIPLCFKAGEDADSL
Zosma398g00030                   PMLQ------------------GVKAVIAKSFERIHRSNLV---------------------GMGVIPLCFKSDEDADSL
Zjn_sc00002.1.g15250.1.sm.mkhc   PMLQ------------------GVKAVIAKSFERIHRSNLA---------------------GMGIIPLCFKAGEDADTL
CMI00008259                      --------------------------------------------------------------------------------
GBI00025984                      PMLL------------------GVKAVIAKSFERIHRSNLV---------------------GMGIIPLCFKSGEDADSL
PGL00022045                      PMLQ------------------GVKAVISKSFERIHRSNLV---------------------GMGIIPLCFKSGEDAESL
PME00048946                      PMLQ------------------GVKAVISKSFERIHRSNLV---------------------GMGIIPLCFKSGEDAESL
PPI00075540                      PMLQ------------------GVKAVISKSFERIHRSNLV---------------------GMGIIPLCFKSGEDAESL
PSI00004251                      PMLQ------------------GVKAVISKSFERIHRSNLV---------------------GMGIIPLCFKSGEDAESL
PSY00003246                      --------------------------------------------------------------------------------
TBA00001604                      PMLL------------------GVKAVIAKSFERIHRSNLV---------------------GMGIIPMCFKAGEDADSL
PP00066G01460                    PYLQ--------------------------------RGSVV---------------------GVACLDHALR--------
MP14G01310                       PRFL------------------GGVAVVVRSFARIHETNLK---------------------KQGMLPLTFADPGDYDKI
MRCC299_08G00100                 PRYL------------------GGVAVVVRSFARIHETNLK---------------------KQGMLPLTFADPADYDKI
OL01G00690                       INDF------------------GIRCIISTAFADIFFNNCF---------------------KNAMLPIVLDEATVNTLM
OM_01G06460                      INDF------------------GIRCIISTAFADIFFNNCF---------------------KNAMLPIVLDEATVNTLM
OT_03G02850                      INDF------------------GIRCIISTAFADIFFNNCF---------------------KNAMLPIVLDEKTVNTLM
ORCC809_01G05860                 INDF------------------GIKCIISTAFADIFFNNCF---------------------KNAMLPIVLDEPTVNALM
BPRRCC1105_01G00570              INDL------------------GIRCIISTSFADIFFNNCF---------------------KNSMLPIVLDEPTVRTLM
CNC64A_004G04740                 --------------------------------------------------------------------------------
VC00G15810                       PRHL------------------GGVAIIVKSFARIHETNLK---------------------KQGMLPLTFANPADYEKI
PI00G06470                       PRHL------------------GGRAVIVKSFARIHETNLK---------------------KQGMLPLTFADPADYDKV
RCC4223.05g03080                 PRHL------------------GGRAVIVKSFARIHETNLK---------------------KQGMLPLTFADPADYDKV
AP00G66900                       PRHL------------------GAAAVLVKSFARIHETNLK---------------------KQGLLPLTFADPADYDKV
HE0000G51000                     PRHL------------------GGAAVVVKSFARIHETNLK---------------------KQGMLPLTFANPADYDQV
CV00G78860                       PRHL------------------GARAVLVKSFARIHETNLK---------------------KQGLLPITFANPADYDKV
                                                                                                                 

AT2G05710_ACO3                   GL-TGHERYTIHLPTDISE--IRPGQDVTV---TTDNGKS-FTCTV--R----------------FDTEVEL--------
Achn079831                       GL-TGHECYTIDLPSKVSE--IRPGEDVIV---TTNTGKT-FTCTL--R----------------FDTEAVY--------
Achn332951                       GL-TGHECYTIDLPSNVSE--IRPGQDVAV---TTDTGKT-FTCTL--R----------------FDTEAVY--------
AH008205                         GL-TGHERYTIDLPSSVSE--IRPGTRCHS---------------N--H----------------RQREVEL--------
ATR0661G528                      GL-TGHERYTIDLPSTVSE--IRPGQDVTV---VTDSGKS-FTCTA--R----------------FDTEVEL--------
AL3G43150                        GL-TGHERYTIHLPTDISE--IRPGQDVNV---TTDNGKS-FTCTV--R----------------FDTEVEL--------
Araip.R1DVQ                      GL-TGHERYTIDLPSKISE--IRPGQDVTV---TTDNGKS-FTCTV--R----------------FDTEVEL--------
Araip.3J27X                      GL-TGHERYTIDLPNKISD--IRPGQDVTV---TTNTGKS-FTCTV--R----------------FDTEVEL--------
Araip.3J27X_1                    GL-TGHERYTIDLPNKISD--IRPGQDVTV---TTNTGKS-FTCTV--R----------------FDTEVEL--------
Bv4_088410_hogm                  GL-TGHERYTIDLPSKVSE--IRPGQDITV---TTDTGKS-FTCTL--R----------------FDTEVEL--------
Bo7g027890                       GL-TGHERYTIHLPTDISE--IRPGQDVTV---TTDNGKS-FTCTV--R----------------FDTEVEL--------
Brara.G00449                     GL-T----------------------DVTV---TTDNGKS-FTCTV--H----------------FDTEVEL--------
C.cajan_27309.g                  GL-TGHERYTIDLPSKINE--IRPGQDVTV---TTDNGKS-FTCTV--R----------------FDTEVEL--------
Carubv10012896m.g                GL-TGHERFTIHLPTDISE--IRPGQDVTV---TTDNGKS-FTCTV--R----------------FDTEVEL--------
CAN.G337.137                     GL-TGHERYTIDLPQKISD--IRPGQDVTV---TTDIGKS-FTCTL--R----------------FDTQVEL--------
Cpa.g.sc87.76                    EL-TGHERYNIDIPSKITE--IRPGQDVTV---TTDTGKS-FICTV--R----------------FDTEVEL--------
AUR62041368                      GL-TGHERYTIDLPSKVSE--IRPGQDVTV---KTDNGKS-FVCTL--R----------------FDTEVEL--------
AUR62026967                      GL-TGHERYTIDLPSKVSE--IRPGQDVTV---TTDNGKS-FVCTL--R----------------FDTEVEL--------
AUR62026969                      GL-TGHERYTIDLPSKVSE--IRPGQDVTV---KTDNGKS-FVCTL--R----------------FDTEVEL--------
Cre01.g042750                    D---PTDTISIV---GLKT--FAPGVPLKVVGKKKDG-ST-YEFPVNHT----------------FNDN-QI--------
Ca_01932.g                       GL-TGHERFTIDLPSNVNE--IRPGQDIAV---VTDNGKT-FLCTL--R----------------FDTEVEL--------
Cla007667.g                      GL-TGHERYSIDLPNNISE--IRPGQDVTV---TTDSGKS-FTCTV--R----------------FDTEVEL--------
Ciclev10014140m.g                GL-TGHERFSIDLPSKISE--IRPGQDVTV---TTDSGKS-FTCTV--R----------------FDTEVEL--------
Cc05_g04630                      GL-TGHERYTIDLPSKIDE--IRPGQDVTV---TTDTGKS-FTCTA--R----------------FDTEVEL--------
COL.COLO4_22493                  GL-TGHERYTIDLPSSASE--IRPGQDVTV---TTDSGKS-FTCTI--R----------------FDTEVEL--------
MELO3C018816                     GL-TGHERYSIDLPSNISE--IRPGQDVTV---TTDSGKS-FTCTV--R----------------FDTEVEL--------
Cucsa.148530                     GL-TGHERYSIDLPDNISE--IRPGQDVSI---TTDSGKS-FTCTV--R----------------FDTEVEL--------
DCAR_019766                      GL-TGHERYTIDLPSKLSD--IRPGQDVTV---RTDTGKS-FTCTV--R----------------FDTEVEL--------
Migut.M01755                     GL-TGHERYTIDLPEKTSD--IKPGQDITV---TTDNGKS-FTCTL--R----------------FDTEVEL--------
Eucgr.I02307                     GL-TGHERYTINLPNSVSE--IRPGQDITV---ETDNGKS-FVCTL--R----------------FDTEVEL--------
FVE23775                         GL-TGHERYTIDLPSNISE--IKPGQDVTV---TTDSGKS-FVCTV--R----------------FDTEVEL--------
Glyma.06G305700                  GL-TGHERYSIDLPSKISE--IRPGQDVTV---TTDNGKS-FTCTV--R----------------FDTEVEL--------
Glyma.12G098900                  GL-TGHERYTIELPSIINE--IRPGQDVTV---TTDNGKS-FTCTA--R----------------FDTEVEL--------
Gorai.009G327800                 GL-TGHERYTIDLPSKITD--IRPGQDVTV---TTDNGKS-FTCTV--R----------------FDTEVEL--------
HBR2128G014                      GL-TGHERYTIDLPNNISD--IKPGQDVTV---TTDNGKS-FTCTA--R----------------FDTEVEL--------
MDO.mRNA.g.3121.6                GL-TGHERYTIDLPSSISE--IKPGQDVTV---TTDNGKS-FTCTV--R----------------FDTEVEL--------
Manes.12G074600                  GL-TGHERYTIDLPSNISD--IRPGQDVTV---TTDNGKS-FKCTV--R----------------FDTEVEL--------
Mapoly0013s0086                  GL-TGYERFTIDLPTDVKQ--IKPGQDVVV---KTDGGKE-FTCTL--R----------------FDTAVEL--------
Medtr4g048190                    GL-TGHERFTIDLPSKISE--IKPGQDVKV---TTDSGKS-FTCIA--R----------------FDTEVEL--------
NNU_03379                        GL-TGHERYTIDLPSKISE--IRPGQDVTV---VTDTGKS-FTCTV--R----------------FDTEVEL--------
Peaxi162Scf00047g01818           GL-TGHEQYTIALPNKISE--IRPGQDITV---QTDAGKS-FTCTV--R----------------FDTEVEL--------
Pp3c15_25170                     GL-TGFERYTIEMPP-LKD--IKPGMDIRV---KTDNNKE-FMCVL--R----------------FDTQVEL--------
Pp3c9_25990                      GL-TGFERYTIDMPD-LKD--VKPGMDITV---RADDRE--FTCVL--R----------------FDTQVEL--------
Pp3c15_25560                     GL-TGFERYTIEMPP-LKD--IKPGMDIRV---KTDNNKE-FMCVL--R----------------FDTQVEL--------
Prupe.3G217300                   GL-TGHERYTIDLPSSISE--IKPGQDVTV---TTDNGKS-FTCTV--R----------------FDTEVEL--------
Pbr018101.1.g                    GL-TGHERYTIDLPSNISE--IKPGQDVTV---TTDNGKS-FTCTV--R----------------FDTEVEL--------
RCO.g.29600.000017               GL-SGHERYTIDLPSNISE--IKPGQDVTV---TTDNGKS-FTCTA--R----------------FDTEVEL--------
Tp3g24150                        GL-TGQERYTIHLPTDISE--IRPGQDVTV---TTDNGKS-FTCTV--R----------------FDTEVEL--------
SMO244G0056                      GL-TGYERFTIDIPSDIKD--IKPGQDVVV---KTDKGKS-FTCTL--R----------------FDTQVEL--------
Solyc12g005860.1                 GL-TGHERYTIDLPDNISE--IRPGQDVTV---QTDTGKS-FTCVV--R----------------FDTEVEL--------
PGSC0003DMG400008740             GL-TGHERYTIDLPDNISE--IRPGQDVTV---RTDTGKS-FTCIV--R----------------FDTEVEL--------
THA.LOC104808872                 GL-TGHERYTIHLPTNILE--IRPGQDVTV---TTDNGKS-FTCTV--R----------------FDTEVEL--------
TCA.TCM_011347                   GL-TGHERYTIDLPSNITH--IRPGQDVSV---TTNNGKS-FTCTV--R----------------FDTEVEL--------
TPR.G4627                        GL-TGHERYTIDLPSKISE--IKPGQDVTV---TTDSGKS-FTCVA--R----------------FDTEVEL--------
UGI.Scf00011.1682                GL-TGHERYTIGLPTKLSE--IRPGQDITV---TTDDGKS-FTCTL--R----------------FDTEVEL--------
Vradi05g22550                    GL-TGHERYTIDLPSKISE--IRPGQDVTV---TTDTGKS-FTCTV--R----------------FDTEVEL--------
Zm00001d049409                   GL-TGHERYSIDLPTNLSE--IRPGQDVTV---TTDNGKS-FTCIV--R----------------FDTEVEL--------
ZJU.LOC107433052                 GL-TGHERYTIHLPTKISD--IKPGQDVAV---TTDTGKS-FTCIV--R----------------FDTEVEL--------
Aco008433                        GL-TGHERYTIDLPSNISE--IRPGQDITV---VTDTGKS-FTCTV--R----------------FDTEVEL--------
Aco014852                        GL-TGHERYTIDLPSNISE--IRPGQDITV---VTDTGKS-FTCTV--R----------------FDTEVEL--------
ASH_gene13615                    GL-TGHERYTIDLPNDISG--IRPGQDITV---VTDTGKS-FTCIL--R----------------FDTEVLY--------
evm.TU.AsparagusV1_07.3784.V1.1  FL-NQMTPVSGGISAGIGY--FGLFAVTKA---R-SKGKALVYCTL--AQQPKYMSDLDVHIPTAFDPFAEA--------
Bradi3g15050                     GL-TGHERFTINLPTDVSK--IRPGQDVTI---TTDNGKS-FSCTL--R----------------FDTEVEL--------
CALSI_Maker00002785              GL-TGYERYTINLPNTVGD--IKPGQDVTV---VTDTGKS-FTCTV--R----------------FDTEVEL--------
Pgl_GLEAN_10022029               GL-TGHERYSIDLPTNLSE--IRPGQDVTV---RTDNGKS-FTCTL--R----------------FDTEVEL--------
p5.00_sc00038_p0066              GL-TGHELYTIDLPSNINE--IRPGQDVTV---VTDAGKS-FTCTV--R----------------FDTEVEL--------
HORVU4Hr1G080640                 GL-TGHERYTIQLPTDVNE--IKPGQDVTV---TTDNGKS-FTCTL--R----------------FDTEVEI--------
LP034099                         GL-TGHERFTVNLPTDVSE--IRPGQDVTI---TTDNGKS-FTCKL--R----------------FDTEVEL--------
MCO14G009                        S---GNAKVSII---GLEN--FQPGVPLALKVTNPDS-EP-FEVAVNQT----------------FNDE-QI--------
Misin02G480600                   GL-TGHERYTVHLPTNVSE--IKPGQDVTV---TTDNGKS-FTCTL--R----------------FDTEVEL--------
Ma05_g00640                      GL-TGYESYTIDLPSCISD--IRPGQDITV---VTDSGKS-FTCTL--R----------------FDTEVEL--------
Ma09_g30860                      GL-TGHERYTIDLPSSITD--IRPGQDITV---VVDNGKS-FTCTL--R----------------FDTEVEL--------
Oropetium_20150105_22676         GL-TGHERYTIHLPANVSG--IKPGQDVTV---TTDDGKS-FTCTL--R----------------FDTEVEL--------
OB08G15410                       GL-TGHERYTIDLPTNISE--IRPGQDVTV---TTDNGKS-FTCTL--R----------------FDTEVEL--------
OsR498G0815345200.01             GL-TGHERYTIDLPTNVSE--IRPGQDITV---TTDNGKS-FTCTL--R----------------FDTEVEL--------
LOC_Os08g09200                   GL-TGHERYTIDLPTNVSE--IRPGQDITV---TTDNGKS-FTCTL--R----------------FDTEVEL--------
PEQU_10813                       GL-TGHERFTIHLPTSADE--IKPGQNATV---MVNTGKT-FTCTV--R----------------FDTEVEL--------
PH01002268G0030                  GL-TGRERYTIDLPTNLSE--IRPGQDVTV---TTDNGKS-FTCIL--R----------------FDTEVEL--------
PAB00053595                      GL-TGHERYSIDLPNDIAQ--LKPGQDITV---TTDTGKS-FTCVA--R----------------FDTQVEL--------
Potri.014G153400                 GL-TGHERYSIDLPSNIGE--IRPGQDVTV---TTDNGKS-FICTV--R----------------FDTEVEL--------
Potri.002G229200                 GL-TGHERYTIDLPSNISE--IRPGQDVTV---TTDNGKS-FTCTA--R----------------FDTAVEL--------
Sspon.06G0023260-1B              GL-TGHERYSIDLPANLSE--IRPGQDVTV---TTDNGKS-FACTL--R----------------FDTEVEL--------
Sspon.06G0023260-3D              GL-TGHERYSIDLPANLSE--IRPGQDVTV---TTDNGKS-FACTL--R----------------FDTEVEL--------
Sspon.06G0009770-4D              GL-TGHERYSIDLPANLSE--IRPGQDVTV---TTDNGKS-FACTL--R----------------FDTEVEL--------
gene33919                        GL-TGYERFTIDIPSDIKD--IKPGQDVVV---KTDKGKS-FTCTL--R----------------FDTQVEL--------
gene34640                        GL-TGYERFTIDIPSDIKD--IKPGQDVLV---KTDKGKS-FTCTL--R----------------FDTQVEL--------
Seita.6G036900                   GL-TGHERYSIDLPTNLSE--IRPGQDVTV---RTDNGKS-FTCTL--R----------------FDTEVEL--------
Solyc07g052350.2                 GL-TGQERYTIDLPENISE--IRPGQDVTV---QTDTGKS-FTCVV--R----------------FDTEVEL--------
Sobic.007G068100                 GL-TGHERYSIDLPANLSE--IRPGQDVTV---ITDNGKS-FTCTL--R----------------FDTEVEL--------
Spipo14G0049300                  GL-TGYERFSIDLPASVSD--LRPGQDVAV---LTDSGKS-FTCTA--R----------------FDTEVEL--------
TraesCS6D02G384200               GL-TGHERYTINLPTDVSE--IRPGQDVTI---TTDNDKS-FTCIL--R----------------FDTEVEL--------
TRITD6Av1G221580                 GL-TGHERYTINLPTDVSE--IRPGQDVTI---TTDNDKS-FTCIL--R----------------FDTEVEL--------
GSVIVG01037657001                GL-TGHERYNIDLPSKISE--IRPGQDVTV---TTDNGKS-FTCTV--R----------------FDTEVEL--------
Zm00001d049409_1                 GL-TGHERYSIDLPTNLSE--IRPGQDVTV---TTDNGKS-FTCIV--R----------------FDTEVEL--------
Zm00007a00032259                 GL-TGHERYTVHLPTNVSE--IKPGQDVTV---TTDNGKS-FTCTL--R----------------FDTEVEL--------
Zm00008a015468                   GL-TGHERYSIDLPTNLSE--IRPGQDVTV---TTDNGKS-FTCIV--R----------------FDTEVEL--------
Zosma398g00030                   GL-TGHERFSIDLPSSVSE--IKPGQDVTV---VTDNGKS-FTCTV--R----------------FDTEVEL--------
Zjn_sc00002.1.g15250.1.sm.mkhc   GL-TGYERYTIHLPANVTD--IKPGQDVSV---TTDDGKS-FTCTL--R----------------FDTEVEL--------
CMI00008259                      --------------------------------------------------------------------------------
GBI00025984                      GL-TGHERYTIDLPNDINQ--LKPGQDVTV---TTDSGKS-FTCIS--R----------------FDTQVEL--------
PGL00022045                      GL-TGHERYSIDLPNDIAQ--LKPGQDITV---TTDTGKS-FTCVA--R----------------FDTQVEL--------
PME00048946                      GL-TGHERYSIDLPTDITQ--LKPGQDITV---TTDTGKS-FACVA--R----------------FDTQVEL--------
PPI00075540                      GL-TGHERYTIDIPNDITQ--LKPGQDITV---TTDTGKS-FTCVA--R----------------FDTQVEL--------
PSI00004251                      GL-TGHERYSIDLPNDIAQ--LKPGQDITV---TTDTGKS-FTCVA--R----------------FDTQVEL--------
PSY00003246                      --------------------------------------------------------------------------------
TBA00001604                      GL-TGHERFTIDLPNDISQ--IKPGQDVTV---VTDTGKS-FTCVA--R----------------FDTQVEL--------
PP00066G01460                    ---------------------CSPSIGMG------YN-------------------------------------------
MP14G01310                       S---GCDVVDVL---GLEDDAFKPGSGLTLRVHPAAGGDA-FDVRVNHT----------------FNDE-QI--------
MRCC299_08G00100                 S---GNAKVSII---GLEN--FQPGVPLALKVTNPDS-EP-FEVAVNQT----------------FNDE-QI--------
OL01G00690                       ADANAKQELEIDLPNQVVI--RSNGEKIPF---EVDEFRK--HCLI--N----------------GLDDIGLTMQQDADI
OM_01G06460                      TDANAKQELEIDLPNQVII--RSNGEKIPF---NVDEFRK--HCLI--N----------------GLDDIGLTMQQGDAI
OT_03G02850                      ADANAKQELEIDLPNQVII--RSNGEKIPF---DVDPFRK--DCLI--N----------------GLDDIGLTMQHDADI
ORCC809_01G05860                 ADANAEQELEIDLPNQVII--RANGEKIPF---EVDAFRK--HCLI--N----------------GLDDIGLTMQQDADI
BPRRCC1105_01G00570              QDANEMKELEVDLAAQTIT--RADGSKISF---QVDEFRK--HCLL--N----------------GLDDVGLTMLKNDQI
CNC64A_004G04740                 ------------------------------------------MA------------------------------------
VC00G15810                       D---PTDHISIE---GLKT--FTPGVPLTLVGKKADG-ST-YSFPVNHT----------------FNEN-QI--------
PI00G06470                       G---PFDTISIK---GLTT--LSPGKQLTVVGTRPDG-ST-YEFKVNQT----------------FNEN-QI--------
RCC4223.05g03080                 G---PFDSISIK---GLTT--LSPGKQLTVVGTRPDG-ST-YEFKVNQT----------------FNEN-QI--------
AP00G66900                       G---PFDKISIR---GLKT--FAPGKQLTVAGTRPDG-ST-YEFPVNQT----------------FNDN-QI--------
HE0000G51000                     G---PFDTVAIK---GLTA--FAPGKPLTFEGTRPDG-ST-YSFPVNHT----------------FNDN-QI--------
CV00G78860                       G---PFDKISIK---GLTD--FQPGKPLTVVGKKPDG-ET-YEFPVNQT----------------FNEN-QI--------
                                                                                                                 

AT2G05710_ACO3                   AY-------------------------------------------------------------------FNHGG-I-L--
Achn079831                       CE-------------------------------------------------------------------AIAMV-E-EYQ
Achn332951                       CE-------------------------------------------------------------------AIAMV-E-EYQ
AH008205                         AY-------------------------------------------------------------------FDHGG-I-L--
ATR0661G528                      AY-------------------------------------------------------------------FDHGG-I-L--
AL3G43150                        AY-------------------------------------------------------------------FNHGG-I-L--
Araip.R1DVQ                      AY-------------------------------------------------------------------FDNGG-I-L--
Araip.3J27X                      AY-------------------------------------------------------------------FDHGG-I-L--
Araip.3J27X_1                    AY-------------------------------------------------------------------FDHGG-I-L--
Bv4_088410_hogm                  AY-------------------------------------------------------------------FDHGG-I-L--
Bo7g027890                       AY-------------------------------------------------------------------FNHGG-I-L--
Brara.G00449                     AY-------------------------------------------------------------------FNHGG-I-L--
C.cajan_27309.g                  AY-------------------------------------------------------------------FNHGG-I-L--
Carubv10012896m.g                AY-------------------------------------------------------------------FNHGG-I-L--
CAN.G337.137                     AY-------------------------------------------------------------------FEHGG-I-L--
Cpa.g.sc87.76                    AY-------------------------------------------------------------------FNNGG-I-L--
AUR62041368                      AY-------------------------------------------------------------------FDHGG-I-L--
AUR62026967                      AY-------------------------------------------------------------------FDHGG-I-L--
AUR62026969                      AY-------------------------------------------------------------------FDHGG-I-L--
Cre01.g042750                    SW-------------------------------------------------------------------FKAGS-A-L--
Ca_01932.g                       AY-------------------------------------------------------------------FNHGG-I-L--
Cla007667.g                      AY-------------------------------------------------------------------FNHGG-I-L--
Ciclev10014140m.g                AY-------------------------------------------------------------------FDHGG-I-L--
Cc05_g04630                      AY-------------------------------------------------------------------FNHGG-I-L--
COL.COLO4_22493                  AY-------------------------------------------------------------------FDHGG-I-L--
MELO3C018816                     AY-------------------------------------------------------------------FNHGG-I-L--
Cucsa.148530                     AY-------------------------------------------------------------------FNHGG-I-L--
DCAR_019766                      EY-------------------------------------------------------------------FNHGG-I-LPY
Migut.M01755                     TY-------------------------------------------------------------------FDHGG-I-L--
Eucgr.I02307                     AY-------------------------------------------------------------------FDHGG-I-L--
FVE23775                         AY-------------------------------------------------------------------FNHGG-I-L--
Glyma.06G305700                  DY-------------------------------------------------------------------FNHGG-I-L--
Glyma.12G098900                  AY-------------------------------------------------------------------FNHGG-I-L--
Gorai.009G327800                 AY-------------------------------------------------------------------FNNGG-I-L--
HBR2128G014                      AY-------------------------------------------------------------------FNHGG-I-L--
MDO.mRNA.g.3121.6                EY-------------------------------------------------------------------FNHGG-I-L--
Manes.12G074600                  AY-------------------------------------------------------------------FNHGG-I-L--
Mapoly0013s0086                  TY-------------------------------------------------------------------FEHGG-I-LH-
Medtr4g048190                    AY-------------------------------------------------------------------FNHGG-I-L--
NNU_03379                        EY-------------------------------------------------------------------FNNGG-I-L--
Peaxi162Scf00047g01818           AY-------------------------------------------------------------------FNHGG-I-L--
Pp3c15_25170                     TY-------------------------------------------------------------------FSHGG-I-LQ-
Pp3c9_25990                      TY-------------------------------------------------------------------FEHGG-I-LQ-
Pp3c15_25560                     TY-------------------------------------------------------------------FSHGG-I-LQ-
Prupe.3G217300                   AY-------------------------------------------------------------------FNHGG-I-L--
Pbr018101.1.g                    EY-------------------------------------------------------------------FNHGG-I-L--
RCO.g.29600.000017               EY-------------------------------------------------------------------FNHGG-I-L--
Tp3g24150                        AY-------------------------------------------------------------------FNHGG-I-L--
SMO244G0056                      TY-------------------------------------------------------------------FENGG-I-LH-
Solyc12g005860.1                 AY-------------------------------------------------------------------FNHGG-I-L--
PGSC0003DMG400008740             AY-------------------------------------------------------------------FNHGG-I-L--
THA.LOC104808872                 AY-------------------------------------------------------------------YNHGG-I-L--
TCA.TCM_011347                   AY-------------------------------------------------------------------FNNGG-I-L--
TPR.G4627                        AY-------------------------------------------------------------------FNHGG-I-L--
UGI.Scf00011.1682                AY-------------------------------------------------------------------FDHGG-I-L--
Vradi05g22550                    AY-------------------------------------------------------------------FNHGG-I-L--
Zm00001d049409                   AY-------------------------------------------------------------------FNHGG-I-L--
ZJU.LOC107433052                 AY-------------------------------------------------------------------FDHGG-I-L--
Aco008433                        AY-------------------------------------------------------------------FNNGG-I-L--
Aco014852                        AY-------------------------------------------------------------------FNHGG-I-L--
ASH_gene13615                    AT-------------------------------------------------------------------NTLFQ-N-S--
evm.TU.AsparagusV1_07.3784.V1.1  NADDSGAGSKEYVHVRIQQRNGRKSLTTVQGLKKEFSYSKILKDLKKEFCCNGTVVQDPELGQVIQLQGDQRKN-V-S--
Bradi3g15050                     AY-------------------------------------------------------------------YNHGG-I-L--
CALSI_Maker00002785              AY-------------------------------------------------------------------YNHGG-I-L--
Pgl_GLEAN_10022029               AY-------------------------------------------------------------------FNHGG-I-L--
p5.00_sc00038_p0066              AY-------------------------------------------------------------------FNHGG-I-L--
HORVU4Hr1G080640                 AY-------------------------------------------------------------------YTHGG-I-L--
LP034099                         AY-------------------------------------------------------------------YNHGG-I-L--
MCO14G009                        SW-------------------------------------------------------------------FRHGS-A-L--
Misin02G480600                   AY-------------------------------------------------------------------YDHGG-I-L--
Ma05_g00640                      AY-------------------------------------------------------------------FNHGG-I-L--
Ma09_g30860                      AY-------------------------------------------------------------------FNHGG-I-L--
Oropetium_20150105_22676         AY-------------------------------------------------------------------YDNGG-I-L--
OB08G15410                       AY-------------------------------------------------------------------FNHGG-I-L--
OsR498G0815345200.01             AY-------------------------------------------------------------------FNHGG-I-L--
LOC_Os08g09200                   AY-------------------------------------------------------------------FNHGG-I-L--
PEQU_10813                       AY-------------------------------------------------------------------YNHGG-I-L--
PH01002268G0030                  IY-------------------------------------------------------------------FNHGG-I-L--
PAB00053595                      EY-------------------------------------------------------------------FNHGG-I-LP-
Potri.014G153400                 AY-------------------------------------------------------------------FNHGG-I-L--
Potri.002G229200                 EY-------------------------------------------------------------------FNHGG-I-L--
Sspon.06G0023260-1B              AY-------------------------------------------------------------------FNHGG-I-L--
Sspon.06G0023260-3D              AY-------------------------------------------------------------------FNHGG-I-L--
Sspon.06G0009770-4D              AY-------------------------------------------------------------------FNHGG-I-L--
gene33919                        TY-------------------------------------------------------------------FENGG-I-LH-
gene34640                        TY-------------------------------------------------------------------FENGG-I-LH-
Seita.6G036900                   AY-------------------------------------------------------------------FNHGG-I-L--
Solyc07g052350.2                 AY-------------------------------------------------------------------FNHGG-I-L--
Sobic.007G068100                 AY-------------------------------------------------------------------FNHGG-I-L--
Spipo14G0049300                  AY-------------------------------------------------------------------FDHGG-I-L--
TraesCS6D02G384200               AY-------------------------------------------------------------------YNHGG-I-L--
TRITD6Av1G221580                 AY-------------------------------------------------------------------YNHGG-I-L--
GSVIVG01037657001                EY-------------------------------------------------------------------FNHGG-I-L--
Zm00001d049409_1                 AY-------------------------------------------------------------------FNHGG-I-L--
Zm00007a00032259                 AY-------------------------------------------------------------------YDHGG-I-L--
Zm00008a015468                   AY-------------------------------------------------------------------FNHGG-I-L--
Zosma398g00030                   AY-------------------------------------------------------------------FNHGG-I-L--
Zjn_sc00002.1.g15250.1.sm.mkhc   AY-------------------------------------------------------------------YDNGG-I-L--
CMI00008259                      --------------------------------------------------------------------------------
GBI00025984                      AY-------------------------------------------------------------------FDHGG-I-LH-
PGL00022045                      EY-------------------------------------------------------------------FNHGG-I-LP-
PME00048946                      EY-------------------------------------------------------------------FNHGG-I-LP-
PPI00075540                      EY-------------------------------------------------------------------FNHAG-I-LP-
PSI00004251                      EY-------------------------------------------------------------------FNHGG-I-LP-
PSY00003246                      --------------------------------------------------------------------------------
TBA00001604                      VY-------------------------------------------------------------------FNHGG-I-LP-
PP00066G01460                    --------------------------------------------------------------------------------
MP14G01310                       EW-------------------------------------------------------------------FKHGS-A-L--
MRCC299_08G00100                 SW-------------------------------------------------------------------FRHGS-A-L--
OL01G00690                       AA-------------------------------------------------------------------FEAKR-TENF-
OM_01G06460                      AE-------------------------------------------------------------------FEAMR-TEKF-
OT_03G02850                      SA-------------------------------------------------------------------FEQMR-TEKY-
ORCC809_01G05860                 SS-------------------------------------------------------------------FEAKR-SDLY-
BPRRCC1105_01G00570              DK-------------------------------------------------------------------FEIER-SQKY-
CNC64A_004G04740                 --------------------------------------------------------------------------------
VC00G15810                       NW-------------------------------------------------------------------FKHGS-A-L--
PI00G06470                       TW-------------------------------------------------------------------FKHGS-A-L--
RCC4223.05g03080                 TW-------------------------------------------------------------------FKHGS-A-L--
AP00G66900                       TW-------------------------------------------------------------------FKHGSAL-N--
HE0000G51000                     NW-------------------------------------------------------------------FKHGS-A-L--
CV00G78860                       EW-------------------------------------------------------------------FKAGS-A-L--
                                                                                                                 

AT2G05710_ACO3                   --------------------------------------------------------------------------------
Achn079831                       QAVSVANLGGLRDVHLGLKRYPQVYEALEHRLVVAEAAQKLRLPLISKDGEVHEEEIEKWSILSRSSLDSTSTSVTIASS
Achn332951                       QAVSVVNLGGLRDVHLCLKSYPQVYEVLEHRLVVAEAAQNLSIPLISNDGEVHEEEIEKRSIMSRSSLDSTSTSVTVASS
AH008205                         --------------------------------------------------------------------------------
ATR0661G528                      --------------------------------------------------------------------------------
AL3G43150                        --------------------------------------------------------------------------------
Araip.R1DVQ                      --------------------------------------------------------------------------------
Araip.3J27X                      --------------------------------------------------------------------------------
Araip.3J27X_1                    --------------------------------------------------------------------------------
Bv4_088410_hogm                  --------------------------------------------------------------------------------
Bo7g027890                       --------------------------------------------------------------------------------
Brara.G00449                     --------------------------------------------------------------------------------
C.cajan_27309.g                  --------------------------------------------------------------------------------
Carubv10012896m.g                --------------------------------------------------------------------------------
CAN.G337.137                     --------------------------------------------------------------------------------
Cpa.g.sc87.76                    --------------------------------------------------------------------------------
AUR62041368                      --------------------------------------------------------------------------------
AUR62026967                      --------------------------------------------------------------------------------
AUR62026969                      --------------------------------------------------------------------------------
Cre01.g042750                    --------------------------------------------------------------------------------
Ca_01932.g                       --------------------------------------------------------------------------------
Cla007667.g                      --------------------------------------------------------------------------------
Ciclev10014140m.g                --------------------------------------------------------------------------------
Cc05_g04630                      --------------------------------------------------------------------------------
COL.COLO4_22493                  --------------------------------------------------------------------------------
MELO3C018816                     --------------------------------------------------------------------------------
Cucsa.148530                     --------------------------------------------------------------------------------
DCAR_019766                      V-------------------------------------------------------------------------------
Migut.M01755                     --------------------------------------------------------------------------------
Eucgr.I02307                     --------------------------------------------------------------------------------
FVE23775                         --------------------------------------------------------------------------------
Glyma.06G305700                  --------------------------------------------------------------------------------
Glyma.12G098900                  --------------------------------------------------------------------------------
Gorai.009G327800                 --------------------------------------------------------------------------------
HBR2128G014                      --------------------------------------------------------------------------------
MDO.mRNA.g.3121.6                --------------------------------------------------------------------------------
Manes.12G074600                  --------------------------------------------------------------------------------
Mapoly0013s0086                  --------------------------------------------------------------------------------
Medtr4g048190                    --------------------------------------------------------------------------------
NNU_03379                        --------------------------------------------------------------------------------
Peaxi162Scf00047g01818           --------------------------------------------------------------------------------
Pp3c15_25170                     --------------------------------------------------------------------------------
Pp3c9_25990                      --------------------------------------------------------------------------------
Pp3c15_25560                     --------------------------------------------------------------------------------
Prupe.3G217300                   --------------------------------------------------------------------------------
Pbr018101.1.g                    --------------------------------------------------------------------------------
RCO.g.29600.000017               --------------------------------------------------------------------------------
Tp3g24150                        --------------------------------------------------------------------------------
SMO244G0056                      --------------------------------------------------------------------------------
Solyc12g005860.1                 --------------------------------------------------------------------------------
PGSC0003DMG400008740             --------------------------------------------------------------------------------
THA.LOC104808872                 --------------------------------------------------------------------------------
TCA.TCM_011347                   --------------------------------------------------------------------------------
TPR.G4627                        --------------------------------------------------------------------------------
UGI.Scf00011.1682                --------------------------------------------------------------------------------
Vradi05g22550                    --------------------------------------------------------------------------------
Zm00001d049409                   --------------------------------------------------------------------------------
ZJU.LOC107433052                 --------------------------------------------------------------------------------
Aco008433                        --------------------------------------------------------------------------------
Aco014852                        --------------------------------------------------------------------------------
ASH_gene13615                    --------------------------------------------------------------------------------
evm.TU.AsparagusV1_07.3784.V1.1  --------------------------------------------------------------------------------
Bradi3g15050                     --------------------------------------------------------------------------------
CALSI_Maker00002785              --------------------------------------------------------------------------------
Pgl_GLEAN_10022029               --------------------------------------------------------------------------------
p5.00_sc00038_p0066              --------------------------------------------------------------------------------
HORVU4Hr1G080640                 --------------------------------------------------------------------------------
LP034099                         --------------------------------------------------------------------------------
MCO14G009                        --------------------------------------------------------------------------------
Misin02G480600                   --------------------------------------------------------------------------------
Ma05_g00640                      --------------------------------------------------------------------------------
Ma09_g30860                      --------------------------------------------------------------------------------
Oropetium_20150105_22676         --------------------------------------------------------------------------------
OB08G15410                       --------------------------------------------------------------------------------
OsR498G0815345200.01             --------------------------------------------------------------------------------
LOC_Os08g09200                   --------------------------------------------------------------------------------
PEQU_10813                       --------------------------------------------------------------------------------
PH01002268G0030                  --------------------------------------------------------------------------------
PAB00053595                      --------------------------------------------------------------------------------
Potri.014G153400                 --------------------------------------------------------------------------------
Potri.002G229200                 --------------------------------------------------------------------------------
Sspon.06G0023260-1B              --------------------------------------------------------------------------------
Sspon.06G0023260-3D              --------------------------------------------------------------------------------
Sspon.06G0009770-4D              --------------------------------------------------------------------------------
gene33919                        --------------------------------------------------------------------------------
gene34640                        --------------------------------------------------------------------------------
Seita.6G036900                   --------------------------------------------------------------------------------
Solyc07g052350.2                 --------------------------------------------------------------------------------
Sobic.007G068100                 --------------------------------------------------------------------------------
Spipo14G0049300                  --------------------------------------------------------------------------------
TraesCS6D02G384200               --------------------------------------------------------------------------------
TRITD6Av1G221580                 --------------------------------------------------------------------------------
GSVIVG01037657001                --------------------------------------------------------------------------------
Zm00001d049409_1                 --------------------------------------------------------------------------------
Zm00007a00032259                 --------------------------------------------------------------------------------
Zm00008a015468                   --------------------------------------------------------------------------------
Zosma398g00030                   --------------------------------------------------------------------------------
Zjn_sc00002.1.g15250.1.sm.mkhc   --------------------------------------------------------------------------------
CMI00008259                      --------------------------------------------------------------------------------
GBI00025984                      --------------------------------------------------------------------------------
PGL00022045                      --------------------------------------------------------------------------------
PME00048946                      --------------------------------------------------------------------------------
PPI00075540                      --------------------------------------------------------------------------------
PSI00004251                      --------------------------------------------------------------------------------
PSY00003246                      --------------------------------------------------------------------------------
TBA00001604                      --------------------------------------------------------------------------------
PP00066G01460                    --------------------------------------------------------------------------------
MP14G01310                       --------------------------------------------------------------------------------
MRCC299_08G00100                 --------------------------------------------------------------------------------
OL01G00690                       --------------------------------------------------------------------------------
OM_01G06460                      --------------------------------------------------------------------------------
OT_03G02850                      --------------------------------------------------------------------------------
ORCC809_01G05860                 --------------------------------------------------------------------------------
BPRRCC1105_01G00570              --------------------------------------------------------------------------------
CNC64A_004G04740                 --------------------------------------------------------------------------------
VC00G15810                       --------------------------------------------------------------------------------
PI00G06470                       --------------------------------------------------------------------------------
RCC4223.05g03080                 --------------------------------------------------------------------------------
AP00G66900                       --------------------------------------------------------------------------------
HE0000G51000                     --------------------------------------------------------------------------------
CV00G78860                       --------------------------------------------------------------------------------
                                                                                                                 

AT2G05710_ACO3                   --------------------------------------------------------------------------------
Achn079831                       SNSTNYTNVSATSTACSANNTLSSSSADAVEPGIGGVPNRFLGITPAYLWQIELQQAPLSLDMAEYQISLLHEIEGRLKA
Achn332951                       SNSTNYTNVSATSTACSAINALSSSSADAAEPGIGGVPDRFLGITPAYLWQTQLQQAPLSLDMAEYQISLLHEVEGRLIA
AH008205                         --------------------------------------------------------------------------------
ATR0661G528                      --------------------------------------------------------------------------------
AL3G43150                        --------------------------------------------------------------------------------
Araip.R1DVQ                      --------------------------------------------------------------------------------
Araip.3J27X                      --------------------------------------------------------------------------------
Araip.3J27X_1                    --------------------------------------------------------------------------------
Bv4_088410_hogm                  --------------------------------------------------------------------------------
Bo7g027890                       --------------------------------------------------------------------------------
Brara.G00449                     --------------------------------------------------------------------------------
C.cajan_27309.g                  --------------------------------------------------------------------------------
Carubv10012896m.g                --------------------------------------------------------------------------------
CAN.G337.137                     --------------------------------------------------------------------------------
Cpa.g.sc87.76                    --------------------------------------------------------------------------------
AUR62041368                      --------------------------------------------------------------------------------
AUR62026967                      --------------------------------------------------------------------------------
AUR62026969                      --------------------------------------------------------------------------------
Cre01.g042750                    --------------------------------------------------------------------------------
Ca_01932.g                       --------------------------------------------------------------------------------
Cla007667.g                      --------------------------------------------------------------------------------
Ciclev10014140m.g                --------------------------------------------------------------------------------
Cc05_g04630                      --------------------------------------------------------------------------------
COL.COLO4_22493                  --------------------------------------------------------------------------------
MELO3C018816                     --------------------------------------------------------------------------------
Cucsa.148530                     --------------------------------------------------------------------------------
DCAR_019766                      --------------------------------------------------------------------------------
Migut.M01755                     --------------------------------------------------------------------------------
Eucgr.I02307                     --------------------------------------------------------------------------------
FVE23775                         --------------------------------------------------------------------------------
Glyma.06G305700                  --------------------------------------------------------------------------------
Glyma.12G098900                  --------------------------------------------------------------------------------
Gorai.009G327800                 --------------------------------------------------------------------------------
HBR2128G014                      --------------------------------------------------------------------------------
MDO.mRNA.g.3121.6                --------------------------------------------------------------------------------
Manes.12G074600                  --------------------------------------------------------------------------------
Mapoly0013s0086                  --------------------------------------------------------------------------------
Medtr4g048190                    --------------------------------------------------------------------------------
NNU_03379                        --------------------------------------------------------------------------------
Peaxi162Scf00047g01818           --------------------------------------------------------------------------------
Pp3c15_25170                     --------------------------------------------------------------------------------
Pp3c9_25990                      --------------------------------------------------------------------------------
Pp3c15_25560                     --------------------------------------------------------------------------------
Prupe.3G217300                   --------------------------------------------------------------------------------
Pbr018101.1.g                    --------------------------------------------------------------------------------
RCO.g.29600.000017               --------------------------------------------------------------------------------
Tp3g24150                        --------------------------------------------------------------------------------
SMO244G0056                      --------------------------------------------------------------------------------
Solyc12g005860.1                 --------------------------------------------------------------------------------
PGSC0003DMG400008740             --------------------------------------------------------------------------------
THA.LOC104808872                 --------------------------------------------------------------------------------
TCA.TCM_011347                   --------------------------------------------------------------------------------
TPR.G4627                        --------------------------------------------------------------------------------
UGI.Scf00011.1682                --------------------------------------------------------------------------------
Vradi05g22550                    --------------------------------------------------------------------------------
Zm00001d049409                   --------------------------------------------------------------------------------
ZJU.LOC107433052                 --------------------------------------------------------------------------------
Aco008433                        --------------------------------------------------------------------------------
Aco014852                        --------------------------------------------------------------------------------
ASH_gene13615                    --------------------------------------------------------------------------------
evm.TU.AsparagusV1_07.3784.V1.1  --------------------------------------------------------------------------------
Bradi3g15050                     --------------------------------------------------------------------------------
CALSI_Maker00002785              --------------------------------------------------------------------------------
Pgl_GLEAN_10022029               --------------------------------------------------------------------------------
p5.00_sc00038_p0066              --------------------------------------------------------------------------------
HORVU4Hr1G080640                 --------------------------------------------------------------------------------
LP034099                         --------------------------------------------------------------------------------
MCO14G009                        --------------------------------------------------------------------------------
Misin02G480600                   --------------------------------------------------------------------------------
Ma05_g00640                      --------------------------------------------------------------------------------
Ma09_g30860                      --------------------------------------------------------------------------------
Oropetium_20150105_22676         --------------------------------------------------------------------------------
OB08G15410                       --------------------------------------------------------------------------------
OsR498G0815345200.01             --------------------------------------------------------------------------------
LOC_Os08g09200                   --------------------------------------------------------------------------------
PEQU_10813                       --------------------------------------------------------------------------------
PH01002268G0030                  --------------------------------------------------------------------------------
PAB00053595                      --------------------------------------------------------------------------------
Potri.014G153400                 --------------------------------------------------------------------------------
Potri.002G229200                 --------------------------------------------------------------------------------
Sspon.06G0023260-1B              --------------------------------------------------------------------------------
Sspon.06G0023260-3D              --------------------------------------------------------------------------------
Sspon.06G0009770-4D              --------------------------------------------------------------------------------
gene33919                        --------------------------------------------------------------------------------
gene34640                        --------------------------------------------------------------------------------
Seita.6G036900                   --------------------------------------------------------------------------------
Solyc07g052350.2                 --------------------------------------------------------------------------------
Sobic.007G068100                 --------------------------------------------------------------------------------
Spipo14G0049300                  --------------------------------------------------------------------------------
TraesCS6D02G384200               --------------------------------------------------------------------------------
TRITD6Av1G221580                 --------------------------------------------------------------------------------
GSVIVG01037657001                --------------------------------------------------------------------------------
Zm00001d049409_1                 --------------------------------------------------------------------------------
Zm00007a00032259                 --------------------------------------------------------------------------------
Zm00008a015468                   --------------------------------------------------------------------------------
Zosma398g00030                   --------------------------------------------------------------------------------
Zjn_sc00002.1.g15250.1.sm.mkhc   --------------------------------------------------------------------------------
CMI00008259                      --------------------------------------------------------------------------------
GBI00025984                      --------------------------------------------------------------------------------
PGL00022045                      --------------------------------------------------------------------------------
PME00048946                      --------------------------------------------------------------------------------
PPI00075540                      --------------------------------------------------------------------------------
PSI00004251                      --------------------------------------------------------------------------------
PSY00003246                      --------------------------------------------------------------------------------
TBA00001604                      --------------------------------------------------------------------------------
PP00066G01460                    --------------------------------------------------------------------------------
MP14G01310                       --------------------------------------------------------------------------------
MRCC299_08G00100                 --------------------------------------------------------------------------------
OL01G00690                       --------------------------------------------------------------------------------
OM_01G06460                      --------------------------------------------------------------------------------
OT_03G02850                      --------------------------------------------------------------------------------
ORCC809_01G05860                 --------------------------------------------------------------------------------
BPRRCC1105_01G00570              --------------------------------------------------------------------------------
CNC64A_004G04740                 --------------------------------------------------------------------------------
VC00G15810                       --------------------------------------------------------------------------------
PI00G06470                       --------------------------------------------------------------------------------
RCC4223.05g03080                 --------------------------------------------------------------------------------
AP00G66900                       --------------------------------------------------------------------------------
HE0000G51000                     --------------------------------------------------------------------------------
CV00G78860                       --------------------------------------------------------------------------------
                                                                                                                 

AT2G05710_ACO3                   --------------------------------------------------------------------------------
Achn079831                       KCDKLADAFVMDDIDTSTGNQNSSARLPE---------------------RVKVIIEEIEREEAALREDLYAADRKFAEY
Achn332951                       KCDKLADAFLMDDIDTSTGNQNSSARLPERNNLLKKFICCTCVIHTDQLCRVKVIIEEIEREEAALREDLYAADRKFAEY
AH008205                         --------------------------------------------------------------------------------
ATR0661G528                      --------------------------------------------------------------------------------
AL3G43150                        --------------------------------------------------------------------------------
Araip.R1DVQ                      --------------------------------------------------------------------------------
Araip.3J27X                      --------------------------------------------------------------------------------
Araip.3J27X_1                    --------------------------------------------------------------------------------
Bv4_088410_hogm                  --------------------------------------------------------------------------------
Bo7g027890                       --------------------------------------------------------------------------------
Brara.G00449                     --------------------------------------------------------------------------------
C.cajan_27309.g                  --------------------------------------------------------------------------------
Carubv10012896m.g                --------------------------------------------------------------------------------
CAN.G337.137                     --------------------------------------------------------------------------------
Cpa.g.sc87.76                    --------------------------------------------------------------------------------
AUR62041368                      --------------------------------------------------------------------------------
AUR62026967                      --------------------------------------------------------------------------------
AUR62026969                      --------------------------------------------------------------------------------
Cre01.g042750                    --------------------------------------------------------------------------------
Ca_01932.g                       --------------------------------------------------------------------------------
Cla007667.g                      --------------------------------------------------------------------------------
Ciclev10014140m.g                --------------------------------------------------------------------------------
Cc05_g04630                      --------------------------------------------------------------------------------
COL.COLO4_22493                  --------------------------------------------------------------------------------
MELO3C018816                     --------------------------------------------------------------------------------
Cucsa.148530                     --------------------------------------------------------------------------------
DCAR_019766                      --------------------------------------------------------------------------------
Migut.M01755                     --------------------------------------------------------------------------------
Eucgr.I02307                     --------------------------------------------------------------------------------
FVE23775                         --------------------------------------------------------------------------------
Glyma.06G305700                  --------------------------------------------------------------------------------
Glyma.12G098900                  --------------------------------------------------------------------------------
Gorai.009G327800                 --------------------------------------------------------------------------------
HBR2128G014                      --------------------------------------------------------------------------------
MDO.mRNA.g.3121.6                --------------------------------------------------------------------------------
Manes.12G074600                  --------------------------------------------------------------------------------
Mapoly0013s0086                  --------------------------------------------------------------------------------
Medtr4g048190                    --------------------------------------------------------------------------------
NNU_03379                        --------------------------------------------------------------------------------
Peaxi162Scf00047g01818           --------------------------------------------------------------------------------
Pp3c15_25170                     --------------------------------------------------------------------------------
Pp3c9_25990                      --------------------------------------------------------------------------------
Pp3c15_25560                     --------------------------------------------------------------------------------
Prupe.3G217300                   --------------------------------------------------------------------------------
Pbr018101.1.g                    --------------------------------------------------------------------------------
RCO.g.29600.000017               --------------------------------------------------------------------------------
Tp3g24150                        --------------------------------------------------------------------------------
SMO244G0056                      --------------------------------------------------------------------------------
Solyc12g005860.1                 --------------------------------------------------------------------------------
PGSC0003DMG400008740             --------------------------------------------------------------------------------
THA.LOC104808872                 --------------------------------------------------------------------------------
TCA.TCM_011347                   --------------------------------------------------------------------------------
TPR.G4627                        --------------------------------------------------------------------------------
UGI.Scf00011.1682                --------------------------------------------------------------------------------
Vradi05g22550                    --------------------------------------------------------------------------------
Zm00001d049409                   --------------------------------------------------------------------------------
ZJU.LOC107433052                 --------------------------------------------------------------------------------
Aco008433                        --------------------------------------------------------------------------------
Aco014852                        --------------------------------------------------------------------------------
ASH_gene13615                    --------------------------------------------------------------------------------
evm.TU.AsparagusV1_07.3784.V1.1  --------------------------------------------------------------------------------
Bradi3g15050                     --------------------------------------------------------------------------------
CALSI_Maker00002785              --------------------------------------------------------------------------------
Pgl_GLEAN_10022029               --------------------------------------------------------------------------------
p5.00_sc00038_p0066              --------------------------------------------------------------------------------
HORVU4Hr1G080640                 --------------------------------------------------------------------------------
LP034099                         --------------------------------------------------------------------------------
MCO14G009                        --------------------------------------------------------------------------------
Misin02G480600                   --------------------------------------------------------------------------------
Ma05_g00640                      --------------------------------------------------------------------------------
Ma09_g30860                      --------------------------------------------------------------------------------
Oropetium_20150105_22676         --------------------------------------------------------------------------------
OB08G15410                       --------------------------------------------------------------------------------
OsR498G0815345200.01             --------------------------------------------------------------------------------
LOC_Os08g09200                   --------------------------------------------------------------------------------
PEQU_10813                       --------------------------------------------------------------------------------
PH01002268G0030                  --------------------------------------------------------------------------------
PAB00053595                      --------------------------------------------------------------------------------
Potri.014G153400                 --------------------------------------------------------------------------------
Potri.002G229200                 --------------------------------------------------------------------------------
Sspon.06G0023260-1B              --------------------------------------------------------------------------------
Sspon.06G0023260-3D              --------------------------------------------------------------------------------
Sspon.06G0009770-4D              --------------------------------------------------------------------------------
gene33919                        --------------------------------------------------------------------------------
gene34640                        --------------------------------------------------------------------------------
Seita.6G036900                   --------------------------------------------------------------------------------
Solyc07g052350.2                 --------------------------------------------------------------------------------
Sobic.007G068100                 --------------------------------------------------------------------------------
Spipo14G0049300                  --------------------------------------------------------------------------------
TraesCS6D02G384200               --------------------------------------------------------------------------------
[truncated: 209,399 more chars]
