# Supplementary material for: ACONITASE 3 is part of theANAC017 transcription factor-dependent mitochondrial dysfunction response
Source: Plant Physiol. 2021 May 12;186(4):1859–77. doi: 10.1093/plphys/kiab225 (PMC8331168; doi:10.1093/plphys/kiab225)
Supplement: kiab225_Supplementary_Data [file kiab225_supplementary_data.zip › pp.01369.2020-s05.xlsx]

## Sheet: Supplemental Table S1
Supplemental Table S1. List of primers used in this study.
Used in	AGI code	Name	Sequence	Restriction enzyme
Cloning	AT2G05710	ACO3_for	AAACCCGGGCAATGTATTTAACCGCTTCATCTT	XmaI
		ACO3_rev	TTTTCCCGGGCTATTGCTTGCTCAAGTTTCTG	XmaI
		ACO3-YFP_for	AAACCCGGGCAATGTATTTAACCGCTTCATCTT	XmaI
		ACO3-YFP_rev	TTTCCCGGGTTTGCTTGCTCAAGTTTCTGATAAC	XmaI
		pACO3_for	AAAACTCGAGACCTTTCCAAAATCTCTCTGCATT	XhoI
		pACO3_rev	AACCCGGGTGATGATGAAATCACGCTTCCAG	XmaI
Mutagenesis	AT2G05710	ACO3_S91A_for	CTGACGCCATGGAAGCGAAGGTTCTCTGGAG
		ACO3_S91A_rev	CTCCAGAGAACCTTCGCTTCCATGGCGTCAG
		ACO3_S91D_for	GCTCTGACGCCATGGAATCGAAGGTTCTCTGGAGAC
		ACO3_S91D_rev	GTCTCCAGAGAACCTTCGATTCCATGGCGTCAGAGC
Mutagenesis of NcoI site in 35S::ACO3		pGREENII0029 _NcoI_for	CGGGAGGAAGCCTTGGTGATATCTATCGTTCGTAA
		pGREENII0029 _NcoI_rev	TTACGAACGATAGATATCACCAAGGCTTCCTCCCG
RT-qPCR	AT2G05710	ACO3_for	GCTTGTGACCTTGGGCTACAGG
		ACO3_rev	GAATTCCCGATGCATGTAGTG
	AT1G32870	ANAC013_for	GTCGAAGCAATCGGCGAGACTG
		ANAC013_rev	CCTGTTGCTTTCCAATAGCCACG
	AT3G22370	AOX1A_for	TCGTTGGCCTACCGATTTGTTC
		AOX1A_rev	ACTTTGCTCAAAACGTCGAAGCG
	AT3G22370	SOT12_for	AGCTAGCTCCTGAGGAAACCGC
		SOT12_rev	GACCTTGTTCGGATTCTCGCGG
	AT4G05320	UBQ10_for	GGCCTTGTATAATCCCTGATGAATAAG
		UBQ10_rev	AAAGAGATAACAGGAACGGAAACATAGT
	AT5G25760	UBC_for	CTGCGACTCAGGGAATCTTCTAA
		UBC_rev	TTGTGCCATTGAATTGAACCC

## Sheet: Supplemental Table S2
Supplemental Table S2. List of proteins identified with high confidence in DDA mass spectrometry analysis of total protein extracts and aconitase-containing gel bands.
Protein FDR Confidence: Combined	Accession	Description	Coverage [%]	# Peptides	# PSMs	# Unique Peptides	# Protein Groups	# AAs	MW [kDa]	calc. pI	Score Mascot: Mascot	# Peptides (by Search Engine): Mascot	Modifications	Found in Sample: [S1] F1: ACO_pp2a_C	Found in Sample: [S2] F2: ACO_UV_1	Found in Sample: [S3] F3: ACO_UV_2	Found in Sample: [S4] F4: ACO_wt_C	Found in Sample: [S5] F5: AcoA1	Found in Sample: [S6] F6: AcoB1	Found in Sample: [S7] F7: pp2a_1	Found in Sample: [S8] F8: pp2a_comp	Found in Sample: [S9] F9: wt_2	Found in Sample: [S10] F10: wt_1
High	ATCG00490.1	ribulose-bisphosphate carboxylases	74	51	3131	51	1	479	52.9	6.29	91089	51	Phospho [Y239(99.3)]	High	High	High	High	High	High	High	High	High	High
High	AT4G33010.1	glycine decarboxylase P-protein 1	76	80	1669	46	1	1037	112.9	6.98	54036	80	Phospho [S520(100); T925(99.9)]	High	High	High	High	High	High	High	High	High	High
High	AT2G39730.1	rubisco activase	78	39	1247	2	1	474	51.9	6.15	52824	39	Phospho [S190(100)]	High	High	High	High	Not Found	Not Found	High	High	High	High
High	AT2G39730.2	rubisco activase	78	39	1216	2	1	446	49.1	7.68	51661	39	Phospho [S190(100)]	Not Found	Not Found	High	Not Found	Not Found	High	High	Not Found	Not Found	Not Found
High	AT1G56070.1	Ribosomal protein S5/Elongation factor G/III/V family protein	90	87	1500	57	1	843	93.8	6.25	42262	87		High	High	High	High	High	High	High	High	High	High
High	AT5G04140.2	glutamate synthase 1	79	105	1101	91	1	1648	179.8	6.48	34554	105		High	High	High	High	High	High	High	High	High	High
High	AT1G79920.1	Heat shock protein 70 (Hsp 70) family protein	83	72	860	20	1	831	91.6	5.19	29091	72	Acetyl [N-Term]	High	High	High	High	Not Found	Not Found	High	Not Found	High	High
High	AT1G79930.1	heat shock protein 91	88	76	883	24	1	831	91.7	5.25	27344	76	Acetyl [N-Term]	High	High	High	High	Not Found	Not Found	High	Not Found	High	High
High	AT5G50920.1	CLPC homologue 1	70	77	842	34	1	929	103.4	6.77	26632	77		High	High	High	High	High	High	High	High	High	High
High	AT2G26080.1	glycine decarboxylase P-protein 2	57	60	878	26	1	1044	113.7	6.65	25522	60	Phospho [T931(99.9)]	High	High	High	High	Not Found	Not Found	High	High	High	High
High	AT1G63770.3	Peptidase M1 family protein	74	76	820	76	1	987	110.7	6.48	25084	76		High	High	High	High	High	High	High	High	High	High
High	AT3G60750.1	Transketolase	80	40	772	40	1	741	79.9	6.37	24624	40		High	High	High	High	High	High	High	High	High	High
High	AT3G12780.1	phosphoglycerate kinase 1	79	34	677	16	1	481	50.1	6.24	24252	34		High	High	High	High	Not Found	Not Found	High	High	High	High
High	AT2G40840.1	disproportionating enzyme 2	76	79	774	79	1	955	109.7	5.82	24137	79	Acetyl [N-Term; N-Term]	High	High	High	High	High	High	High	High	High	High
High	AT5G17920.1	Cobalamin-independent synthase family protein	86	60	801	34	1	765	84.3	6.51	24083	60	Acetyl [N-Term]	High	High	High	High	High	High	High	High	High	High
High	AT3G29320.1	Glycosyl transferase, family 35	79	71	581	69	1	962	108.5	5.47	23007	71		High	High	High	High	High	High	High	High	High	High
High	AT4G35830.1	aconitase 1	77	60	750	46	1	898	98.1	6.4	22275	60	Acetyl [N-Term]	High	High	High	High	High	High	High	High	High	High
High	AT3G09840.1	cell division cycle 48	86	77	675	17	1	809	89.3	5.25	20502	77	Acetyl [N-Term]	High	High	High	High	Not Found	Not Found	High	High	High	High
High	ATCG00480.1	ATP synthase subunit beta	90	39	524	38	1	498	53.9	5.5	20467	39		High	High	High	High	High	High	High	High	High	High
High	AT3G26650.1	glyceraldehyde 3-phosphate dehydrogenase A subunit	76	32	525	13	1	396	42.5	7.75	20406	32		High	High	High	High	High	High	High	High	High	High
High	AT1G72150.1	PATELLIN 1	80	69	649	65	1	573	64	4.83	19112	69	Phospho [T56(100); S71(100); T118(100); S195(99.3); S428(99.6)]; Acetyl [N-Term]	High	High	High	High	High	High	High	High	High	High
High	AT1G42970.1	glyceraldehyde-3-phosphate dehydrogenase B subunit	74	33	530	27	1	447	47.6	6.8	19111	33		High	High	High	High	High	High	High	High	High	High
High	AT1G12900.1	glyceraldehyde 3-phosphate dehydrogenase A subunit 2	74	28	457	9	1	399	42.8	8.05	18753	28		High	High	High	High	High	Not Found	High	High	High	High
High	AT2G05710.1	aconitase 3	71	57	613	43	1	990	108.1	7.17	18682	57	Phospho [S91(100); S119(98.7)]	High	High	High	High	High	High	High	High	High	High
High	AT1G13440.1	glyceraldehyde-3-phosphate dehydrogenase C2	88	32	526	5	1	338	36.9	7.18	18368	32		High	High	High	High	Not Found	Not Found	High	High	High	High
High	AT3G04120.1	glyceraldehyde-3-phosphate dehydrogenase C subunit 1	86	30	488	3	1	338	36.9	7.12	17722	30		High	High	High	High	Not Found	Not Found	High	High	High	High
High	AT1G80410.2	tetratricopeptide repeat (TPR)-containing protein	72	76	501	76	1	911	103.9	7.78	17443	76		High	High	High	High	High	High	High	Not Found	High	High
High	AT2G42600.2	phosphoenolpyruvate carboxylase 2	85	83	593	53	1	963	109.7	5.8	17404	83		High	High	High	High	Not Found	Not Found	High	High	High	High
High	AT2G47390.1	Prolyl oligopeptidase family protein	63	57	621	57	1	961	106.2	6.42	17260	57		High	High	High	High	Not Found	High	High	High	High	High
High	AT1G50200.2	Alanyl-tRNA synthetase	65	70	562	2	1	963	105.9	5.88	16523	70		High	High	High	High	Not Found	Not Found	High	Not Found	Not Found	Not Found
High	AT1G50200.1	Alanyl-tRNA synthetase	62	70	561	2	1	1003	110.4	6.46	16279	70		High	High	High	High	Not Found	Not Found	Not Found	High	High	High
High	AT5G03340.1	ATPase, AAA-type, CDC48 protein	82	70	556	8	1	810	89.9	5.2	16058	70	Acetyl [N-Term]	High	High	High	High	Not Found	Not Found	Not Found	Not Found	Not Found	Not Found
High	AT5G15450.1	casein lytic proteinase B3	72	82	505	74	1	968	108.9	6.23	16042	82		High	High	High	High	High	High	High	High	High	High
High	AT5G14740.2	carbonic anhydrase 2	88	24	416	16	1	259	28.3	5.53	15684	24	Acetyl [N-Term]	High	High	High	High	Not Found	Not Found	High	High	High	High
High	AT3G48870.1	Clp ATPase	60	53	493	10	1	952	105.7	6.42	15677	53		High	High	High	Not Found	High	High	High	High	High	High
High	AT5G38410.1	Ribulose bisphosphate carboxylase (small chain) family protein	65	20	551	8	1	181	20.3	8.05	15532	20		High	High	High	High	Not Found	Not Found	High	High	High	High
High	AT1G67090.1	ribulose bisphosphate carboxylase small chain 1A	61	21	509	14	1	180	20.2	7.71	15510	21		High	High	High	High	High	High	High	High	High	High
High	AT4G29060.1	elongation factor Ts family protein	74	77	550	77	1	953	103.7	5.01	15490	77		High	High	High	High	High	High	High	High	High	High
High	AT3G19170.1	presequence protease 1	75	82	510	61	1	1080	120.9	5.68	15420	82		High	High	High	High	Not Found	Not Found	High	High	High	High
High	AT3G03780.1	methionine synthase 2	68	48	442	23	1	765	84.5	6.51	15081	48	Acetyl [N-Term]	High	High	High	High	High	Not Found	High	High	High	High
High	AT3G14420.1	Aldolase-type TIM barrel family protein	74	24	418	8	1	367	40.3	9.13	14921	24	Acetyl [N-Term]	High	High	High	High	Not Found	Not Found	High	High	High	High
High	AT3G55410.1	2-oxoglutarate dehydrogenase, E1 component	62	71	480	53	1	1017	115.1	6.93	14624	71		High	High	High	High	Not Found	Not Found	High	High	High	High
High	AT3G03710.1	polyribonucleotide nucleotidyltransferase, putative	59	55	494	55	1	922	99.5	5.57	14589	55		High	High	High	High	High	High	High	High	High	High
High	AT3G14415.1	Aldolase-type TIM barrel family protein	84	28	406	12	1	367	40.3	8.97	14475	28	Acetyl [N-Term]	High	High	High	High	Not Found	Not Found	High	High	High	High
High	AT1G56190.1	Phosphoglycerate kinase family protein	72	31	416	12	1	478	49.9	8.27	14439	31		High	High	High	High	Not Found	Not Found	High	High	High	High
High	AT4G24190.1	Chaperone protein htpG family protein	71	68	414	65	1	823	94.1	5.03	14366	68		High	High	High	High	High	High	High	High	High	High
High	AT1G55490.1	chaperonin 60 beta	71	44	416	10	1	600	63.8	6.51	14131	44		High	High	High	High	Not Found	Not Found	High	High	High	High
High	AT5G38430.1	Ribulose bisphosphate carboxylase (small chain) family protein	65	18	494	6	1	181	20.3	7.71	14039	18		High	High	High	High	Not Found	Not Found	High	High	High	High
High	AT4G34450.1	coatomer gamma-2 subunit, putative / gamma-2 coat protein, putative / gamma-2 COP, putative	84	63	392	63	1	886	98.4	5.16	14035	63	Phospho [S627(100)]	High	High	High	High	Not Found	Not Found	High	High	High	High
High	AT3G05900.1	neurofilament protein-related	95	67	409	67	1	673	73.4	4.35	13776	67	Acetyl [N-Term]; Phospho [S22(100); S373(100); S489(100); S500(100)]	High	High	High	High	Not Found	Not Found	High	High	High	High
High	AT3G53230.1	ATPase, AAA-type, CDC48 protein	77	66	478	17	1	815	90.3	5.16	13745	66	Acetyl [N-Term]	High	High	High	High	Not Found	Not Found	Not Found	Not Found	Not Found	Not Found
High	AT5G02500.1	heat shock cognate protein 70-1	82	52	433	18	1	651	71.3	5.12	13651	52		High	High	High	High	Not Found	Not Found	High	High	High	High
High	AT3G01500.1	carbonic anhydrase 1	81	20	378	1	1	270	29.5	5.73	13350	20	Acetyl [N-Term]	Not Found	Not Found	Not Found	Not Found	Not Found	Not Found	High	High	High	High
High	AT3G13470.1	TCP-1/cpn60 chaperonin family protein	68	41	381	9	1	596	63.3	5.73	13186	41		High	High	High	Not Found	Not Found	Not Found	High	High	High	High
High	AT3G01500.2	carbonic anhydrase 1	69	20	375	1	1	347	37.4	5.99	13158	20		Not Found	Not Found	Not Found	Not Found	Not Found	Not Found	High	Not Found	Not Found	Not Found
High	AT2G28000.1	chaperonin-60alpha	81	37	328	35	1	586	62	5.19	13082	37		High	High	High	High	High	Not Found	High	High	High	High
High	AT4G20360.1	RAB GTPase homolog E1B	73	28	344	27	1	476	51.6	6.19	12929	28		High	High	High	High	High	Not Found	High	High	High	High
High	AT1G07920.1	GTP binding Elongation factor Tu family protein	57	23	416	23	1	449	49.5	9.11	12627	23		High	High	High	High	High	High	High	High	High	High
High	AT1G23310.1	glutamate:glyoxylate aminotransferase	89	36	387	18	1	481	53.3	6.89	12595	36		High	High	High	High	Not Found	Not Found	High	High	High	High
High	AT5G61780.1	TUDOR-SN protein 2	79	77	376	58	1	985	107.7	6.55	12552	77	Acetyl [N-Term]	High	High	High	High	Not Found	Not Found	High	High	High	High
High	AT4G26970.1	aconitase 2	61	56	410	51	1	995	108.4	7.15	12552	56	Phospho [S124(97.2)]	High	High	High	High	Not Found	Not Found	High	High	High	High
High	AT5G35630.1	glutamine synthetase 2	73	30	420	26	1	430	47.4	6.87	12530	30		High	High	High	High	High	Not Found	High	High	High	High
High	AT5G26000.1	thioglucoside glucohydrolase 1	55	26	356	25	1	541	61.1	5.92	12436	26		High	High	High	High	Not Found	Not Found	High	High	High	High
High	ATCG00120.1	ATP synthase subunit alpha	67	29	354	26	1	507	55.3	5.25	12254	29		High	High	High	High	High	Not Found	High	High	High	High
High	AT2G20580.1	26S proteasome regulatory subunit S2 1A	73	59	386	38	1	891	98.1	5.1	12183	59		High	High	High	High	High	High	High	High	High	High
High	AT5G22800.1	Alanyl-tRNA synthetase, class IIc	72	73	329	73	1	978	107.8	5.59	12115	73	Phospho [S388(100)]	High	High	High	High	Not Found	Not Found	High	High	High	High
High	AT4G31480.1	Coatomer, beta subunit	52	48	331	4	1	948	106.1	5.83	12023	48		High	High	High	High	High	High	Not Found	Not Found	Not Found	Not Found
High	AT4G37930.1	serine transhydroxymethyltransferase 1	76	32	390	20	1	517	57.4	8.13	12001	32		High	High	High	High	High	Not Found	High	High	High	High
High	AT4G38970.1	fructose-bisphosphate aldolase 2	80	29	331	17	1	398	43	7.24	11587	29		High	High	High	Not Found	Not Found	Not Found	High	High	High	High
High	AT4G31490.1	Coatomer, beta subunit	55	49	326	5	1	948	106	6.01	11467	49		High	High	High	High	High	High	High	Not Found	Not Found	Not Found
High	AT2G04030.1	Chaperone protein htpG family protein	72	51	338	45	1	780	88.6	5.01	11151	51		High	High	High	High	High	Not Found	High	High	High	High
High	AT4G15530.5	pyruvate orthophosphate dikinase	66	58	382	58	1	963	105.1	6.38	11093	58	Phospho [T543(100)]	High	High	High	High	High	High	High	High	High	High
High	AT1G53310.1	phosphoenolpyruvate carboxylase 1	73	75	419	30	1	967	110.2	6.06	11034	75		High	High	High	High	Not Found	Not Found	High	Not Found	High	High
High	AT3G12915.1	Ribosomal protein S5/Elongation factor G/III/V family protein	37	33	467	3	1	820	90.9	6.1	10944	33		High	High	High	High	Not Found	Not Found	High	High	High	High
High	AT3G46970.1	alpha-glucan phosphorylase 2	84	62	354	60	1	841	95.1	6.11	10722	62	Phospho [T345(100)]	High	High	High	High	High	High	High	High	High	High
High	AT5G40450.1	unknown protein; FUNCTIONS IN: molecular_function unknown; INVOLVED IN: biological_process unknown; LOCATED IN: chloroplast, plasma membrane; EXPRESSED IN: 24 plant structures; EXPRESSED DURING: 13 growth stages; Has 30201 Blast hits to 17322 proteins in 780 species: Archae - 12; Bacteria - 1396; Metazoa - 17338; Fungi - 3422; Plants - 5037; Viruses - 0; Other Eukaryotes - 2996 (source: NCBI BLin…	64	134	398	134	1	2889	322.8	4.3	10521	134	Acetyl [N-Term]; Phospho [S2802(100)]	High	High	High	High	High	Not Found	High	Not Found	High	High
High	AT1G69830.1	alpha-amylase-like 3	62	56	301	56	1	887	99.8	6.07	10385	56		High	High	High	High	High	High	High	High	High	High
High	AT3G09440.1	Heat shock protein 70 (Hsp 70) family protein	79	46	347	19	1	649	71.1	5.07	9981	46		High	High	High	High	Not Found	Not Found	High	High	High	High
High	AT1G09340.1	chloroplast RNA binding	78	28	334	28	1	378	42.6	8.16	9747	28		High	High	High	High	High	Not Found	High	High	High	High
High	AT2G21330.1	fructose-bisphosphate aldolase 1	80	25	298	12	1	399	42.9	6.58	9698	25		High	High	High	High	Not Found	Not Found	High	High	High	High
High	AT3G45140.1	lipoxygenase 2	82	59	323	59	1	896	102	5.62	9683	59		High	High	High	High	High	High	High	High	High	High
High	AT5G56010.1	heat shock protein 81-3	71	58	338	3	1	699	80	5.05	9656	58	Acetyl [N-Term]; Phospho [S219(100)]	High	High	High	High	Not Found	Not Found	Not Found	High	High	High
High	AT5G17020.1	exportin 1A	56	59	310	43	1	1075	123.2	5.57	9598	59		High	High	High	High	Not Found	High	High	Not Found	High	High
High	AT5G56030.1	heat shock protein 81-2	71	58	337	3	1	699	80	5.05	9579	58	Acetyl [N-Term]; Phospho [S219(100)]	High	High	High	High	Not Found	Not Found	Not Found	High	High	High
High	AT1G32060.1	phosphoribulokinase	70	21	304	21	1	395	44.4	6.05	9367	21		High	High	High	High	Not Found	Not Found	High	High	High	High
High	AT5G04360.1	limit dextrinase	60	54	319	54	1	965	107	6.38	9244	54		High	High	High	High	Not Found	High	High	Not Found	High	High
High	AT4G13940.1	S-adenosyl-L-homocysteine hydrolase	87	33	332	13	1	485	53.3	5.97	9119	33		High	High	High	High	Not Found	Not Found	High	High	High	High
High	AT1G68010.1	hydroxypyruvate reductase	94	32	257	32	1	386	42.2	7.15	9083	32	Acetyl [N-Term]	High	High	High	Not Found	Not Found	Not Found	High	High	High	High
High	Biognosys	iRT Kit Fusion	100	11	260	11	1	134	14.2	4.75	9000	11	Acetyl [N-Term]	Not Found	Not Found	Not Found	Not Found	High	High	High	High	Not Found	Not Found
High	AT1G78900.1	vacuolar ATP synthase subunit A	84	45	246	45	1	623	68.8	5.24	8937	45		High	High	High	High	Not Found	Not Found	High	High	High	High
High	AT4G32180.1	pantothenate kinase 2	76	60	289	60	1	901	99.6	5.9	8919	60	Acetyl [N-Term]; Phospho [S46(100)]	High	High	High	High	High	High	Medium	Not Found	High	High
High	AT2G41790.1	Insulinase (Peptidase family M16) family protein	60	50	302	46	1	970	110.9	6.04	8911	50		High	High	High	High	High	Not Found	High	Not Found	High	High
High	AT2G36530.1	Enolase	84	33	233	33	1	444	47.7	5.77	8830	33	Acetyl [N-Term]	High	High	High	High	Not Found	Not Found	High	High	High	High
High	AT4G04350.1	tRNA synthetase class I (I, L, M and V) family protein	55	57	261	57	1	973	111	6.3	8607	57		High	High	High	High	Not Found	Not Found	High	High	High	High
High	AT2G36390.1	starch branching enzyme 2.1	64	48	263	38	1	858	97.6	5.62	8561	48		High	High	High	High	High	High	High	Not Found	High	High
High	AT1G62750.1	Translation elongation factor EFG/EF2 protein	69	40	263	40	1	783	86	5.6	8352	40		High	High	High	High	High	Not Found	High	High	High	High
High	AT5G52310.1	low-temperature-responsive protein 78 (LTI78) / desiccation-responsive protein 29A (RD29A)	90	52	233	52	1	710	77.8	4.54	8293	52	Phospho [S626(100); S662(100)]; Acetyl [N-Term]	High	High	High	High	High	High	High	Not Found	High	High
High	AT1G04820.1	tubulin alpha-4 chain	73	27	242	1	1	450	49.5	5.06	8157	27		High	High	High	Not Found	Not Found	Not Found	High	High	High	High
High	AT4G14960.2	Tubulin/FtsZ family protein	73	27	238	1	1	450	49.5	5.06	8125	27		High	High	High	Not Found	Not Found	Not Found	High	High	High	High
High	AT5G65750.1	2-oxoglutarate dehydrogenase, E1 component	53	55	280	37	1	1025	116.3	7.3	7945	55		High	High	High	High	Not Found	Not Found	Not Found	Not Found	High	High
High	AT5G16715.1	ATP binding;valine-tRNA ligases;aminoacyl-tRNA ligases;nucleotide binding;ATP binding;aminoacyl-tRNA ligases	50	60	324	59	1	974	110.6	6.37	7906	60		High	High	High	High	High	High	High	Not Found	High	High
High	AT5G09660.1	peroxisomal NAD-malate dehydrogenase 2	77	18	199	17	1	354	37.3	7.99	7875	18		High	High	High	High	Not Found	Not Found	High	High	High	High
High	AT1G06680.1	photosystem II subunit P-1	70	13	224	13	1	263	28.1	7.39	7827	13		High	Not Found	High	Not Found	Not Found	Not Found	High	High	High	High
High	AT3G55800.1	sedoheptulose-bisphosphatase	53	19	242	19	1	393	42.4	6.57	7810	19		High	High	High	High	High	Not Found	High	High	High	High
High	AT3G62030.2	rotamase CYP 4	43	11	179	10	1	313	34.3	9.1	7724	11		High	High	High	High	Not Found	Not Found	High	High	High	High
High	AT5G02490.1	Heat shock protein 70 (Hsp 70) family protein	43	28	238	2	1	653	71.3	5.12	7712	28		High	Not Found	Not Found	Not Found	Not Found	Not Found	High	High	Not Found	Not Found
High	AT3G12580.1	heat shock protein 70	55	34	263	8	1	650	71.1	5.25	7688	34		High	High	High	Not Found	Not Found	Not Found	High	Not Found	High	High
High	AT5G07350.2	TUDOR-SN protein 1	59	56	248	37	1	1007	110	7.5	7630	56	Acetyl [N-Term]	High	High	High	High	Not Found	Not Found	High	High	High	High
High	AT5G49910.1	chloroplast heat shock protein 70-2	56	40	248	13	1	718	77	5.3	7619	40		Medium	High	High	High	Not Found	Not Found	High	High	High	High
High	AT1G20620.1	catalase 3	74	27	318	19	1	492	56.7	7.64	7601	27		High	High	High	High	High	High	High	High	High	High
High	AT5G09810.1	actin 7	89	24	256	6	1	377	41.7	5.49	7549	24	Acetyl [N-Term]	High	High	High	High	Not Found	Not Found	High	High	High	High
High	AT4G24280.1	chloroplast heat shock protein 70-1	56	43	252	16	1	718	76.5	5.2	7450	43		Not Found	High	High	High	Not Found	Not Found	High	High	High	High
High	AT4G01800.1	Albino or Glassy Yellow 1	64	64	247	63	1	1022	115.1	6.39	7445	64		High	High	High	High	Not Found	Not Found	High	High	High	High
High	AT2G45470.1	FASCICLIN-like arabinogalactan protein 8	48	18	202	13	1	420	43	5.68	7426	18		High	High	High	High	High	High	High	High	High	High
High	AT1G79550.1	phosphoglycerate kinase	88	28	239	22	1	401	42.1	5.68	7379	28		Medium	High	High	High	Not Found	Not Found	High	High	High	High
High	AT1G70580.1	alanine-2-oxoglutarate aminotransferase 2	58	24	229	6	1	481	53.4	6.58	7307	24		Not Found	Not Found	Not Found	Not Found	Not Found	Not Found	High	High	High	High
High	AT3G14940.1	phosphoenolpyruvate carboxylase 3	55	54	286	12	1	968	110.1	6.04	7272	54		Not Found	High	High	High	Not Found	Not Found	Not Found	Not Found	Not Found	Not Found
High	AT3G44310.1	nitrilase 1	69	24	236	15	1	346	38.1	6.28	7072	24		High	High	High	High	Not Found	Not Found	High	High	High	High
High	AT3G17390.1	S-adenosylmethionine synthetase family protein	90	30	238	17	1	393	42.8	5.81	7023	30	Acetyl [N-Term]	High	High	High	High	Not Found	Not Found	High	High	High	High
High	AT3G23810.1	S-adenosyl-l-homocysteine (SAH) hydrolase 2	80	27	250	7	1	485	53.1	5.74	7008	27		Medium	Medium	High	Not Found	Not Found	Not Found	High	High	High	High
High	AT1G49240.1	actin 8	83	24	266	1	1	377	41.8	5.58	6926	24	Acetyl [N-Term]	Not Found	Not Found	Not Found	Not Found	Not Found	Not Found	Not Found	Not Found	High	High
High	AT3G18780.2	actin 2	83	24	267	1	1	377	41.9	5.58	6904	24	Acetyl [N-Term]	Not Found	Not Found	Not Found	Not Found	Not Found	Not Found	High	Not Found	High	High
High	AT5G62690.1	tubulin beta chain 2	82	29	257	5	1	450	50.7	4.81	6888	29		High	High	High	High	Not Found	Not Found	High	High	High	High
High	AT4G27520.1	early nodulin-like protein 2	28	14	186	14	1	349	35	9.32	6793	14		High	High	High	High	High	High	High	High	High	High
High	AT4G03080.1	BRI1 suppressor 1 (BSU1)-like 1	62	49	256	45	1	881	96.1	6.35	6755	49	Acetyl [N-Term]; Phospho [S491(100); S522(100)]	High	High	High	High	High	Not Found	High	Not Found	High	High
High	AT1G11860.1	Glycine cleavage T-protein family	73	24	240	24	1	408	44.4	8.37	6736	24		High	High	High	High	Not Found	Not Found	High	High	High	High
High	AT1G65930.1	cytosolic NADP+-dependent isocitrate dehydrogenase	79	33	206	28	1	410	45.7	6.57	6722	33		Not Found	Not Found	Not Found	Not Found	Not Found	Not Found	High	High	High	High
High	AT3G52930.1	Aldolase superfamily protein	88	28	211	16	1	358	38.5	6.46	6669	28		Not Found	Not Found	High	High	Not Found	Not Found	High	High	High	High
High	AT4G35090.1	catalase 2	74	29	291	15	1	492	56.9	7.12	6632	29		High	High	High	High	Not Found	Not Found	High	High	High	High
High	AT5G49810.1	methionine S-methyltransferase	50	44	203	44	1	1071	118.6	5.63	6630	44	Acetyl [N-Term]	High	High	High	High	Not Found	Not Found	High	Not Found	High	High
High	AT3G11630.1	Thioredoxin superfamily protein	65	15	188	6	1	266	29.1	7.44	6630	15		Not Found	Not Found	Not Found	Not Found	Not Found	Not Found	High	High	High	High
High	AT5G25980.2	glucoside glucohydrolase 2	60	26	206	25	1	547	62.7	7.44	6603	26		High	High	High	High	High	Not Found	High	Not Found	High	High
High	AT1G15130.1	Endosomal targeting BRO1-like domain-containing protein	59	48	225	48	1	846	95.1	6.44	6574	48	Acetyl [N-Term]	High	High	High	High	Not Found	Not Found	High	Not Found	High	High
High	AT4G33090.1	aminopeptidase M1	64	54	224	54	1	879	98.1	5.5	6444	54	Acetyl [N-Term]	High	High	High	High	High	Not Found	High	High	High	High
High	AT2G13360.1	alanine:glyoxylate aminotransferase	88	24	201	24	1	401	44.2	7.83	6441	24	Acetyl [N-Term]	High	High	High	High	Not Found	Not Found	High	High	High	High
High	AT2G32730.1	26S proteasome regulatory complex, non-ATPase subcomplex, Rpn2/Psmd1 subunit	48	37	201	20	1	1004	108.9	5.39	6370	37	Phospho [S896(100)]; Acetyl [N-Term]	High	High	High	High	Not Found	Not Found	High	High	High	High
High	AT2G46520.1	cellular apoptosis susceptibility protein, putative / importin-alpha re-exporter, putative	49	42	185	42	1	972	108.6	5.59	6361	42		High	High	High	High	High	High	High	High	High	High
High	AT5G56500.1	TCP-1/cpn60 chaperonin family protein	33	20	194	2	1	597	63.3	5.87	6327	20		Not Found	Not Found	Not Found	Not Found	Not Found	Not Found	Not Found	Not Found	High	High
High	AT3G54050.1	high cyclic electron flow 1	58	17	166	17	1	417	45.1	5.4	6309	17		High	High	High	High	Not Found	Not Found	High	High	High	High
High	AT4G28470.1	26S proteasome regulatory subunit S2 1B	49	43	212	22	1	891	97.9	5.21	6273	43		High	High	High	Not Found	High	High	Medium	Not Found	High	Medium
High	AT3G15950.1	DNA topoisomerase-related	70	51	192	50	1	772	85	4.69	6247	51		High	High	High	High	Not Found	Not Found	High	High	High	High
High	AT5G44340.1	tubulin beta chain 4	81	27	235	6	1	444	49.8	4.86	6164	27		High	High	High	High	Not Found	Not Found	High	High	High	High
High	AT3G58610.1	ketol-acid reductoisomerase	71	27	157	27	1	591	63.8	6.8	6092	27		Not Found	High	High	Not Found	Not Found	Not Found	High	High	High	High
High	AT3G02760.1	Class II aaRS and biotin synthetases superfamily protein	55	47	209	47	1	883	97.5	6.42	6074	47		High	High	High	High	High	High	High	Not Found	High	High
High	AT5G23860.1	tubulin beta 8	79	28	218	2	1	449	50.6	4.83	5964	28		Not Found	Not Found	Not Found	Not Found	Not Found	Not Found	High	Not Found	High	High
High	AT4G33500.1	Protein phosphatase 2C family protein	62	41	180	41	1	724	78.9	4.73	5749	41		High	High	High	High	Not Found	Not Found	High	Not Found	High	Not Found
High	AT5G26860.1	lon protease 1	51	45	172	45	1	940	103.9	5.59	5746	45	Phospho [S74(99.5)]	High	High	High	High	Not Found	Not Found	High	Not Found	High	High
High	AT1G22530.1	PATELLIN 2	68	47	231	42	1	683	76	4.92	5681	47	Acetyl [N-Term]; Phospho [S536(99.6)]	High	High	High	High	High	High	High	High	High	High
High	AT4G20890.1	tubulin beta-9 chain	79	26	222	3	1	444	49.6	4.78	5667	26		High	Not Found	Not Found	High	Not Found	Not Found	High	Not Found	High	High
High	AT5G19770.1	tubulin alpha-3	64	25	193	6	1	450	49.6	5.1	5603	25		High	High	High	High	Not Found	Not Found	High	High	High	High
High	AT1G52410.2	TSK-associating protein 1	62	43	157	42	1	759	84.3	4.65	5594	43		High	High	High	High	High	High	High	Not Found	High	High
High	AT2G29550.1	tubulin beta-7 chain	79	27	207	4	1	449	50.7	4.83	5585	27		Not Found	Not Found	Not Found	Not Found	Not Found	Not Found	High	Not Found	High	High
High	AT5G06290.1	2-cysteine peroxiredoxin B	65	16	157	7	1	273	29.8	5.74	5500	16		Not Found	Not Found	Not Found	Not Found	Not Found	Not Found	High	High	High	High
High	AT2G41740.1	villin 2	63	44	187	36	1	976	107.8	5.29	5447	44		High	High	High	High	High	High	High	Not Found	High	High
High	AT1G20010.1	tubulin beta-5 chain	80	26	211	8	1	449	50.3	4.77	5378	26		High	High	High	High	Not Found	Not Found	High	High	High	High
High	AT1G65960.2	glutamate decarboxylase 2	73	32	170	27	1	494	56.1	5.4	5263	32		High	High	High	High	Not Found	Not Found	High	High	High	High
High	AT1G48030.1	mitochondrial lipoamide dehydrogenase 1	64	28	204	15	1	507	54	7.4	5259	28		High	High	High	High	Not Found	Not Found	High	High	High	High
High	AT2G32240.1	FUNCTIONS IN: molecular_function unknown; INVOLVED IN: response to cadmium ion; LOCATED IN: plasma membrane; EXPRESSED IN: 25 plant structures; EXPRESSED DURING: 13 growth stages; CONTAINS InterPro DOMAIN/s: Prefoldin (InterPro:IPR009053); BEST Arabidopsis thaliana protein match is: unknown protein (TAIR:AT1G05320.3); Has 470429 Blast hits to 168274 proteins in 4282 species: Archae - 6896; Bacter…	61	72	190	70	1	1333	148.5	4.75	5254	72		High	High	High	High	Not Found	Not Found	Not Found	Not Found	High	High
High	AT2G27040.1	Argonaute family protein	59	48	168	48	1	924	102.8	8.88	5189	48		High	High	High	High	Not Found	Not Found	High	Not Found	High	High
High	AT4G30160.2	villin 4	47	41	162	37	1	983	110.4	6.29	5140	41	Phospho [S796(100)]	High	High	High	High	High	High	High	Not Found	High	High
High	AT2G36880.1	methionine adenosyltransferase 3	87	27	174	16	1	390	42.5	6.18	5119	27	Acetyl [N-Term]	Not Found	Not Found	High	High	Not Found	Not Found	High	High	High	High
High	AT3G63140.1	chloroplast stem-loop binding protein of 41 kDa	69	25	177	25	1	406	43.9	8.43	5020	25		High	High	High	High	Not Found	Not Found	High	High	High	High
High	AT3G50820.1	photosystem II subunit O-2	63	22	168	9	1	331	35	6.16	5019	22		Not Found	Not Found	High	Not Found	Not Found	Not Found	High	High	High	High
High	AT3G13920.1	eukaryotic translation initiation factor 4A1	85	31	193	8	1	412	46.7	5.68	5001	31	Acetyl [N-Term]; Phospho [T145(100)]	Not Found	Not Found	High	High	Not Found	Not Found	High	High	High	High
High	AT3G57410.1	villin 3	55	40	157	32	1	965	106.3	5.85	4963	40		High	High	High	High	High	High	High	High	High	High
High	AT2G36460.1	Aldolase superfamily protein	86	26	162	13	1	358	38.4	7.39	4940	26		Not Found	Not Found	Not Found	Not Found	Not Found	Not Found	High	High	High	High
High	AT3G55440.1	triosephosphate isomerase	86	17	124	16	1	254	27.2	5.5	4895	17		Not Found	Not Found	Not Found	Not Found	Not Found	Not Found	High	High	High	High
High	AT1G53240.1	Lactate/malate dehydrogenase family protein	73	18	131	10	1	341	35.8	8.35	4829	18		Not Found	Not Found	Not Found	Not Found	Not Found	Not Found	High	High	High	High
High	AT5G35970.1	P-loop containing nucleoside triphosphate hydrolases superfamily protein	50	41	135	41	1	961	105	7.77	4821	41		High	High	High	High	Not Found	Not Found	Not Found	Not Found	Not Found	Not Found
High	AT2G41220.1	glutamate synthase 2	13	21	143	7	1	1629	177.6	7.01	4806	21		High	High	High	High	Not Found	Not Found	Not Found	Not Found	High	Not Found
High	AT2G38230.1	pyridoxine biosynthesis 1.1	58	17	132	10	1	309	32.8	6	4803	17	Acetyl [N-Term]	High	High	High	High	Not Found	Not Found	High	High	High	High
High	AT5G12250.1	beta-6 tubulin	70	24	186	4	1	449	50.6	4.82	4791	24		High	High	Not Found	Not Found	Not Found	Not Found	High	Not Found	High	High
High	AT5G36790.1	Haloacid dehalogenase-like hydrolase (HAD) superfamily protein	66	18	131	17	1	362	39.7	7.25	4782	18		Not Found	Not Found	Not Found	Not Found	Not Found	Not Found	High	High	High	High
High	AT4G20850.1	tripeptidyl peptidase ii	49	54	179	54	1	1380	152.3	6.07	4774	54		High	High	High	High	Not Found	Not Found	High	High	High	High
High	AT3G14210.1	epithiospecifier modifier 1	54	13	135	13	1	392	44	7.72	4746	13		High	High	High	Not Found	High	Not Found	High	Not Found	High	High
High	AT5G66570.1	PS II oxygen-evolving complex 1	57	20	170	7	1	332	35.1	5.66	4727	20		High	High	High	Not Found	Not Found	Not Found	High	High	High	High
High	AT4G21280.1	photosystem II subunit QA	56	16	152	14	1	223	23.8	9.64	4714	16		High	High	High	Not Found	Not Found	Not Found	High	High	High	High
High	AT1G02500.1	S-adenosylmethionine synthetase 1	87	27	176	7	1	393	43.1	5.82	4704	27	Acetyl [N-Term]	Not Found	Not Found	Not Found	High	Not Found	Not Found	High	High	High	High
High	AT5G60600.1	4-hydroxy-3-methylbut-2-enyl diphosphate synthase	64	41	168	41	1	741	82.2	6.43	4693	41		High	High	High	High	Not Found	Not Found	High	High	High	High
High	AT1G50480.1	10-formyltetrahydrofolate synthetase	56	29	180	29	1	634	67.8	6.71	4675	29		High	High	High	High	Not Found	Not Found	High	High	High	High
High	AT5G19220.1	ADP glucose pyrophosphorylase large subunit 1	59	28	159	28	1	522	57.6	7.91	4659	28		Not Found	High	High	High	Not Found	Not Found	High	High	High	High
High	AT1G54270.1	eif4a-2	75	28	176	5	1	412	46.7	5.68	4635	28	Acetyl [N-Term]; Phospho [T145(100)]	Not Found	High	High	Not Found	Not Found	Not Found	High	High	High	High
High	AT4G01850.1	S-adenosylmethionine synthetase 2	87	27	163	8	1	393	43.2	6.06	4611	27	Acetyl [N-Term]	Not Found	Not Found	Not Found	Not Found	Not Found	Not Found	High	High	High	High
High	AT5G48300.1	ADP glucose pyrophosphorylase 1	58	21	130	21	1	520	56.6	6.57	4595	21		High	High	High	High	Not Found	Not Found	High	High	High	High
High	AT5G20720.1	chaperonin 20	62	16	140	16	1	253	26.8	8.88	4529	16		Not Found	Not Found	Not Found	Not Found	Not Found	Not Found	High	High	High	High
High	AT1G04410.1	Lactate/malate dehydrogenase family protein	65	19	149	9	1	332	35.5	6.55	4524	19		Not Found	Not Found	Not Found	Not Found	Not Found	Not Found	High	High	High	High
High	AT1G70730.3	Phosphoglucomutase/phosphomannomutase family protein	70	33	157	19	1	662	72.5	7.12	4506	33		Not Found	Not Found	Not Found	Not Found	Not Found	Not Found	High	High	High	High
High	AT4G09000.1	general regulatory factor 1	82	24	157	12	1	267	29.9	4.81	4465	24	Acetyl [N-Term]	Not Found	Not Found	High	Not Found	Not Found	Not Found	High	High	High	High
High	AT2G43750.1	O-acetylserine (thiol) lyase B	78	24	157	21	1	392	41.6	8.02	4430	24		High	High	High	High	Not Found	Not Found	High	High	High	High
High	AT4G26530.1	Aldolase superfamily protein	84	21	129	18	1	358	38.3	5.81	4416	21		High	High	High	High	Not Found	Not Found	High	High	High	High
High	AT3G63460.1	transducin family protein / WD-40 repeat family protein	36	35	156	35	1	1104	119.8	5.14	4409	35		High	High	High	High	Not Found	Not Found	High	High	High	High
High	AT3G12110.1	actin-11	59	19	193	1	1	377	41.6	5.39	4362	19	Acetyl [N-Term]	Not Found	Not Found	Not Found	Not Found	Not Found	Not Found	High	Not Found	Not Found	Not Found
High	AT1G10760.1	Pyruvate phosphate dikinase, PEP/pyruvate binding domain	42	47	171	47	1	1399	156.5	5.92	4307	47		High	High	High	High	Not Found	Not Found	High	High	High	High
High	AT1G57720.1	Translation elongation factor EF1B, gamma chain	73	25	142	15	1	413	46.4	5.71	4301	25	Acetyl [N-Term]	High	High	High	High	Not Found	Not Found	High	High	High	High
High	AT4G27440.1	protochlorophyllide oxidoreductase B	72	26	157	21	1	401	43.3	9.16	4299	26		Not Found	High	High	High	Not Found	Not Found	High	High	High	High
High	AT2G15620.1	nitrite reductase 1	71	36	151	36	1	586	65.5	6.28	4283	36		Not Found	Not Found	Not Found	Medium	Not Found	Not Found	High	High	High	High
High	AT1G69740.1	Aldolase superfamily protein	64	19	119	19	1	430	46.7	7.31	4276	19		High	High	High	High	High	Not Found	High	High	High	High
High	AT3G53180.1	glutamate-ammonia ligases;catalytics;glutamate-ammonia ligases	46	37	133	37	1	852	94.3	5.85	4269	37	Acetyl [N-Term]	High	High	High	High	High	High	High	Not Found	High	High
High	AT2G24200.1	Cytosol aminopeptidase family protein	66	22	112	14	1	520	54.5	5.92	4268	22	Acetyl [N-Term]	Not Found	Not Found	Not Found	Not Found	Not Found	Not Found	High	High	High	High
High	AT5G26780.3	serine hydroxymethyltransferase 2	36	16	154	4	1	533	59.1	8.73	4259	16		Not Found	Not Found	Not Found	Not Found	Not Found	Not Found	High	Not Found	High	High
High	AT5G63570.1	glutamate-1-semialdehyde-2,1-aminomutase	67	17	119	7	1	474	50.3	6.87	4225	17		Not Found	Not Found	High	Not Found	Not Found	Not Found	High	High	High	High
High	AT3G48730.1	glutamate-1-semialdehyde 2,1-aminomutase 2	71	19	126	9	1	472	50.1	7.39	4221	19		Not Found	Not Found	Not Found	High	Not Found	Not Found	High	High	High	High
High	AT3G25860.1	2-oxoacid dehydrogenases acyltransferase family protein	62	20	130	18	1	480	50	8.37	4199	20		High	High	High	High	Not Found	Not Found	High	High	High	High
High	AT1G06950.1	translocon at the inner envelope membrane of chloroplasts 110	47	41	121	41	1	1016	112.1	5.97	4151	41		High	High	High	High	Not Found	Not Found	Not Found	High	Not Found	Not Found
High	AT4G20260.4	plasma-membrane associated cation-binding protein 1	73	22	132	22	1	226	24.7	4.96	4085	22		High	High	High	High	Not Found	Not Found	High	High	High	High
High	AT4G14880.1	O-acetylserine (thiol) lyase (OAS-TL) isoform A1	84	19	114	17	1	322	33.8	6.14	4072	19		Not Found	High	High	High	Not Found	Not Found	High	High	High	High
High	AT4G01810.1	Sec23/Sec24 protein transport family protein	60	38	137	38	1	880	95.9	6.83	4022	38	Phospho [T85(99.3)]	High	High	High	High	Not Found	Not Found	Not Found	High	Not Found	Not Found
High	AT1G68560.1	alpha-xylosidase 1	42	30	136	29	1	915	102.3	6.77	4002	30		High	High	High	High	High	High	High	High	High	High
High	AT1G29900.1	carbamoyl phosphate synthetase B	42	38	162	38	1	1187	129.9	5.73	3992	38		High	High	High	High	Not Found	Not Found	High	High	High	High
High	AT3G08530.1	Clathrin, heavy chain	48	60	167	9	1	1703	193.1	5.38	3987	60		Not Found	Not Found	High	High	Not Found	Not Found	High	High	High	High
High	AT1G49630.1	presequence protease 2	26	28	153	7	1	1080	121.1	5.49	3961	28		Not Found	Not Found	High	High	Not Found	Not Found	Not Found	Not Found	Not Found	Not Found
High	AT1G09640.1	Translation elongation factor EF1B, gamma chain	66	21	113	11	1	414	46.6	5.48	3920	21	Acetyl [N-Term]	High	Not Found	High	High	Not Found	Not Found	High	High	High	High
High	AT3G11130.1	Clathrin, heavy chain	46	58	158	7	1	1705	193.1	5.4	3916	58	Acetyl [N-Term]	Not Found	Not Found	Not Found	High	Not Found	Not Found	High	High	High	High
High	AT5G58450.1	Tetratricopeptide repeat (TPR)-like superfamily protein	34	37	128	37	1	1065	121.4	5.97	3870	37		High	High	High	High	Not Found	High	High	Not Found	Not Found	High
High	AT4G13780.1	methionine--tRNA ligase, putative / methionyl-tRNA synthetase, putative / MetRS, putative	61	44	143	44	1	797	89.8	7.01	3865	44	Acetyl [N-Term]	High	High	High	High	High	Not Found	High	Not Found	High	High
High	AT3G52880.2	monodehydroascorbate reductase 1	65	21	129	21	1	466	50.1	8.16	3862	21		Not Found	Not Found	Not Found	Not Found	Not Found	Not Found	High	High	High	High
High	AT4G16155.1	dihydrolipoyl dehydrogenases	50	23	127	11	1	630	67	7.77	3812	23	Phospho [S475(100); S480(100)]	High	High	High	High	Not Found	Not Found	High	High	High	High
High	AT3G03110.1	exportin 1B	27	27	127	11	1	1076	123.1	5.81	3798	27		High	High	High	High	Not Found	Not Found	Not Found	Not Found	Not Found	Not Found
High	AT4G05180.1	photosystem II subunit Q-2	48	12	113	10	1	230	24.6	9.72	3795	12		High	Not Found	Not Found	High	Not Found	Not Found	High	High	High	High
High	AT1G09620.1	ATP binding;leucine-tRNA ligases;aminoacyl-tRNA ligases;nucleotide binding;ATP binding;aminoacyl-tRNA ligases	61	51	167	51	1	1091	123.4	6.02	3785	51		High	High	High	High	Not Found	Not Found	High	High	High	High
High	AT1G52000.1	Mannose-binding lectin superfamily protein	43	24	92	24	1	730	73.9	5.16	3776	24		High	High	High	High	Not Found	Not Found	High	Not Found	High	High
High	AT2G34930.1	disease resistance family protein / LRR family protein	37	34	131	33	1	905	100.2	8.62	3768	34		High	High	High	High	High	High	Not Found	Not Found	Not Found	Not Found
High	AT1G52360.2	Coatomer, beta' subunit	42	34	136	13	1	970	109.7	4.96	3687	34		High	High	High	High	Not Found	Not Found	Not Found	Not Found	High	High
High	AT5G63840.1	Glycosyl hydrolases family 31 protein	38	35	119	35	1	921	104.2	6.27	3686	35		High	High	High	High	Not Found	Not Found	High	Not Found	High	High
High	AT1G05320.1	FUNCTIONS IN: molecular_function unknown; INVOLVED IN: biological_process unknown; LOCATED IN: cellular_component unknown; EXPRESSED IN: fruit, egg cell; CONTAINS InterPro DOMAIN/s: Prefoldin (InterPro:IPR009053); BEST Arabidopsis thaliana protein match is: unknown protein (TAIR:AT2G32240.1); Has 267650 Blast hits to 119772 proteins in 3899 species: Archae - 3706; Bacteria - 62589; Metazoa - 1065…	60	44	126	42	1	790	89.4	4.96	3670	44		High	High	High	High	Not Found	Not Found	Not Found	Not Found	Medium	Medium
High	AT1G78300.1	general regulatory factor 2	80	19	126	10	1	259	29.1	4.79	3656	19		Not Found	Not Found	Not Found	Not Found	Not Found	Not Found	High	High	High	High
High	AT5G10450.4	G-box regulating factor 6	69	18	121	8	1	273	31	5.33	3633	18		Not Found	Not Found	Not Found	Not Found	Not Found	Not Found	High	High	High	High
High	AT1G66200.1	glutamine synthase clone F11	76	23	155	7	1	356	39.2	5.27	3612	23	Acetyl [N-Term]	Not Found	Not Found	Not Found	Not Found	Not Found	Not Found	High	High	High	High
High	AT5G01410.1	Aldolase-type TIM barrel family protein	50	15	112	8	1	309	33.2	6.11	3601	15		Not Found	High	High	High	Not Found	Not Found	High	High	High	High
High	AT1G07890.3	ascorbate peroxidase 1	80	16	160	15	1	250	27.5	6.13	3598	16		Not Found	High	High	High	Not Found	Not Found	High	High	High	High
High	AT3G07770.1	HEAT SHOCK PROTEIN 89.1	36	24	105	16	1	799	90.5	5.39	3597	24		High	High	High	Not Found	High	High	High	High	High	High
High	AT5G26570.1	catalytics;carbohydrate kinases;phosphoglucan, water dikinases	40	40	129	40	1	1196	131.2	6.24	3596	40		High	High	High	High	Not Found	Not Found	High	High	High	High
High	AT3G04790.1	Ribose 5-phosphate isomerase, type A protein	61	14	88	14	1	276	29.3	6.02	3593	14		Not Found	High	High	Not Found	Not Found	Not Found	High	High	High	High
High	AT1G31230.1	aspartate kinase-homoserine dehydrogenase i	54	45	121	39	1	911	99.3	6.77	3579	45		High	High	High	High	High	Not Found	High	High	High	High
High	AT5G38480.1	general regulatory factor 3	82	21	131	11	1	255	28.6	4.79	3569	21	Acetyl [N-Term]	Not Found	Not Found	High	Not Found	Not Found	Not Found	High	High	High	High
High	AT2G37620.1	actin 1	71	21	171	6	1	377	41.8	5.49	3561	21	Acetyl [N-Term]	Not Found	High	High	High	Not Found	Not Found	High	Not Found	High	High
High	AT3G02520.1	general regulatory factor 7	80	20	131	6	1	265	29.8	4.82	3558	20		Not Found	Not Found	Not Found	Not Found	Not Found	Not Found	High	High	High	High
High	AT4G11380.2	Adaptin family protein	45	35	119	6	1	916	101.9	5.03	3556	35		High	High	High	Not Found	Not Found	High	Not Found	Not Found	Not Found	Not Found
High	AT3G09820.1	adenosine kinase 1	80	20	111	8	1	344	37.8	5.45	3543	20		Not Found	Not Found	Not Found	Not Found	Not Found	Not Found	High	High	High	High
High	AT1G04810.1	26S proteasome regulatory complex, non-ATPase subcomplex, Rpn2/Psmd1 subunit	32	28	118	11	1	1001	108.8	5.35	3540	28		Not Found	High	High	High	Not Found	Not Found	Medium	Not Found	Not Found	Not Found
High	AT3G03250.1	UDP-GLUCOSE PYROPHOSPHORYLASE 1	63	25	129	11	1	469	51.7	6.13	3521	25		Not Found	Not Found	Not Found	Not Found	Not Found	Not Found	High	High	High	High
High	AT2G37220.1	RNA-binding (RRM/RBD/RNP motifs) family protein	62	12	86	8	1	289	30.7	5.16	3512	12		Not Found	Not Found	Not Found	Not Found	Not Found	Not Found	High	High	High	High
High	AT2G22400.1	S-adenosyl-L-methionine-dependent methyltransferases superfamily protein	46	36	123	31	1	808	89.8	6.06	3499	36		High	High	High	High	Not Found	Not Found	High	Not Found	High	High
High	AT1G66970.1	SHV3-like 2	31	20	100	19	1	763	83.7	5.17	3471	20		High	High	High	High	Not Found	High	High	High	High	High
High	AT4G13930.1	serine hydroxymethyltransferase 4	79	27	116	27	1	471	51.7	7.23	3470	27	Acetyl [N-Term]	Not Found	Not Found	High	High	Not Found	Not Found	High	High	High	High
High	AT1G03310.2	debranching enzyme 1	36	29	108	29	1	882	98.8	5.92	3418	29		High	High	High	High	High	High	Not Found	Not Found	Not Found	Not Found
High	AT3G59970.3	methylenetetrahydrofolate reductase 1	70	32	127	24	1	592	66.2	5.82	3393	32		Not Found	Not Found	Not Found	Not Found	Not Found	Not Found	High	High	High	High
High	AT2G21170.1	triosephosphate isomerase	62	18	99	17	1	315	33.3	7.83	3343	18		Not Found	Not Found	Not Found	Not Found	Not Found	Not Found	High	High	High	High
High	AT5G03300.1	adenosine kinase 2	70	19	103	7	1	345	37.8	5.26	3338	19		Not Found	Not Found	Not Found	Not Found	Not Found	Not Found	High	High	High	High
High	AT4G23460.1	Adaptin family protein	42	34	117	5	1	893	99	5.02	3319	34		High	High	High	Not Found	High	High	Not Found	Not Found	Not Found	High
High	AT5G61410.1	D-ribulose-5-phosphate-3-epimerase	63	8	114	8	1	281	30	8.07	3309	8		High	High	High	Not Found	Not Found	Not Found	High	High	High	High
High	AT1G35160.1	GF14 protein phi chain	76	22	140	9	1	267	30.2	4.87	3297	22	Acetyl [N-Term]	Not Found	Not Found	Not Found	Not Found	Not Found	Not Found	High	High	High	High
High	AT1G34430.1	2-oxoacid dehydrogenases acyltransferase family protein	54	21	111	19	1	465	48.3	8.78	3293	21		High	High	High	High	Not Found	Not Found	High	High	High	High
High	AT1G43670.1	Inositol monophosphatase family protein	60	18	79	18	1	341	37.3	5.47	3278	18	Acetyl [N-Term]	High	High	High	Not Found	Not Found	Not Found	High	High	High	High
High	AT5G08680.1	ATP synthase alpha/beta family protein	58	23	87	22	1	559	59.8	6.49	3270	23		Not Found	Not Found	Not Found	Not Found	Not Found	Not Found	High	High	High	High
High	AT5G20980.1	methionine synthase 3	12	9	84	2	1	812	90.5	8.05	3249	9		Not Found	High	Not Found	Not Found	Not Found	Not Found	Not Found	Not Found	Not Found	High
High	AT2G24270.2	aldehyde dehydrogenase 11A3	81	24	99	24	1	496	53	6.64	3227	24	Acetyl [N-Term]	Not Found	Not Found	Not Found	Not Found	Not Found	Not Found	High	High	High	High
High	AT1G50500.1	Membrane trafficking VPS53 family protein	47	31	89	31	1	828	92.5	6.28	3212	31		High	High	High	High	Not Found	Not Found	Not Found	Not Found	Not Found	Not Found
High	AT5G49030.3	tRNA synthetase class I (I, L, M and V) family protein	40	42	130	42	1	1279	143.3	8.43	3206	42		High	High	High	High	Not Found	Not Found	High	Not Found	High	High
High	AT1G67550.1	urease	42	28	96	28	1	838	91	6.35	3184	28		High	High	High	High	Not Found	Not Found	Not Found	Not Found	Not Found	Not Found
High	AT4G16130.1	arabinose kinase	43	36	94	36	1	1039	114.2	6.3	3184	36		High	High	High	High	Not Found	Not Found	High	Not Found	High	Not Found
High	AT1G22300.1	general regulatory factor 10	69	21	107	15	1	254	28.9	4.81	3179	21	Acetyl [N-Term]	Not Found	Not Found	Not Found	Not Found	Not Found	Not Found	High	High	High	High
High	AT1G29880.1	glycyl-tRNA synthetase / glycine--tRNA ligase	43	28	126	28	1	729	81.9	7.01	3167	28		High	High	High	High	Not Found	Not Found	High	High	High	High
High	AT1G23740.1	Oxidoreductase, zinc-binding dehydrogenase family protein	61	22	122	22	1	386	41	8.35	3095	22		Not Found	Not Found	Not Found	Not Found	Not Found	Not Found	High	High	High	High
High	AT5G66030.1	Golgi-localized GRIP domain-containing protein	50	43	113	43	1	788	89.8	4.97	3080	43		High	High	High	High	Not Found	Not Found	Not Found	High	Not Found	Not Found
High	AT3G23990.1	heat shock protein 60	61	30	102	16	1	577	61.2	5.78	3070	30		Not Found	Not Found	Not Found	Not Found	Not Found	Not Found	High	High	High	High
High	AT5G54770.1	thiazole biosynthetic enzyme, chloroplast (ARA6) (THI1) (THI4)	72	14	97	14	1	349	36.6	6.23	3062	14		Not Found	High	High	High	Not Found	Not Found	High	High	High	High
High	AT5G43940.1	GroES-like zinc-binding dehydrogenase family protein	79	20	117	20	1	379	40.7	6.95	3059	20	Acetyl [N-Term]	High	High	High	High	Not Found	Not Found	High	High	High	High
High	AT3G44320.1	nitrilase 3	28	9	73	1	1	346	38	5.95	3058	9		High	High	High	High	Not Found	Not Found	High	High	High	High
High	AT1G20020.1	ferredoxin-NADP(+)-oxidoreductase 2	61	20	93	17	1	369	41.1	8.31	3058	20		Not Found	Not Found	High	Not Found	Not Found	Not Found	High	High	High	High
High	AT5G23120.1	photosystem II stability/assembly factor, chloroplast (HCF136)	68	21	95	21	1	403	44.1	7.34	3054	21		Not Found	Not Found	Not Found	Not Found	Not Found	Not Found	High	High	High	High
High	AT3G15980.2	Coatomer, beta' subunit	41	32	122	11	1	918	103.3	4.91	3053	32		High	High	High	High	Not Found	Not Found	High	Not Found	Not Found	Not Found
High	AT3G56150.1	eukaryotic translation initiation factor 3C	41	36	106	36	1	900	102.9	5.36	3053	36	Phospho [S38(100); S40(100)]	High	Not Found	High	Not Found	High	High	Not Found	High	High	High
High	AT1G23190.1	Phosphoglucomutase/phosphomannomutase family protein	70	29	111	15	1	583	63.1	6.3	3052	29		Not Found	High	Not Found	Not Found	Not Found	Not Found	High	High	High	High
High	AT3G14310.1	pectin methylesterase 3	43	20	90	19	1	592	64.2	8.87	3020	20		Not Found	Not Found	Not Found	Not Found	Not Found	Not Found	High	High	High	High
High	AT4G30920.1	Cytosol aminopeptidase family protein	55	22	87	14	1	583	61.3	7.08	3018	22		Not Found	Not Found	Not Found	Not Found	Not Found	Not Found	High	High	High	High
High	AT5G28540.1	heat shock protein 70 (Hsp 70) family protein	44	29	104	2	1	669	73.6	5.17	3009	29		Medium	Not Found	Not Found	Not Found	Not Found	Not Found	High	High	High	High
High	AT1G80380.2	P-loop containing nucleoside triphosphate hydrolases superfamily protein	54	19	85	19	1	456	51	7.14	3002	19		Not Found	Not Found	High	Not Found	Not Found	Not Found	High	High	High	High
High	AT5G51820.1	phosphoglucomutase	53	27	116	27	1	623	67.9	5.74	2982	27		Not Found	High	High	High	Not Found	Not Found	High	High	High	High
High	AT2G30110.1	ubiquitin-activating enzyme 1	39	36	116	30	1	1080	120.2	5.27	2954	36		High	High	High	High	Not Found	Not Found	High	High	High	High
High	AT3G17240.1	lipoamide dehydrogenase 2	50	22	118	9	1	507	54	7.03	2919	22		Not Found	Not Found	Not Found	High	Not Found	Not Found	High	High	High	High
High	AT5G17310.2	UDP-glucose pyrophosphorylase 2	57	23	105	9	1	470	51.9	6.01	2919	23		Not Found	Not Found	Not Found	Not Found	Not Found	Not Found	High	High	High	High
High	AT2G41680.1	NADPH-dependent thioredoxin reductase C	49	20	98	20	1	529	57.9	6.77	2901	20		High	High	High	High	Not Found	Not Found	High	Not Found	High	High
High	AT3G23640.1	heteroglycan glucosidase 1	39	39	114	39	1	991	110.8	5.92	2885	39		High	High	High	High	Not Found	Not Found	Not Found	Not Found	High	Not Found
High	AT5G65430.3	general regulatory factor 8	62	15	101	5	1	260	29.5	5.39	2882	15		Not Found	Not Found	Not Found	Not Found	Not Found	Not Found	High	High	High	High
High	AT5G16050.1	general regulatory factor 5	73	20	109	8	1	268	30.2	4.81	2881	20	Acetyl [N-Term]	Not Found	Not Found	Not Found	Not Found	Not Found	Not Found	High	High	High	High
High	AT1G55020.1	lipoxygenase 1	41	33	92	33	1	859	98	5.52	2854	33		High	High	High	High	High	Not Found	High	Not Found	Not Found	Not Found
High	AT5G11670.1	NADP-malic enzyme 2	70	24	105	23	1	588	64.4	6.42	2853	24	Acetyl [N-Term]	Not Found	Not Found	Not Found	Not Found	Not Found	Not Found	High	High	High	High
High	AT2G37660.1	NAD(P)-binding Rossmann-fold superfamily protein	62	15	93	14	1	325	34.9	8.31	2848	15		Not Found	Not Found	Not Found	Not Found	Not Found	Not Found	High	High	High	High
High	AT5G42020.1	Heat shock protein 70 (Hsp 70) family protein	41	28	100	1	1	668	73.5	5.21	2842	28		Not Found	Not Found	Not Found	Not Found	Not Found	Not Found	Not Found	High	Not Found	Not Found
High	AT5G30510.1	ribosomal protein S1	53	17	101	17	1	416	45.1	5.25	2829	17		High	High	High	High	Not Found	Not Found	High	High	High	High
High	AT4G09010.1	ascorbate peroxidase 4	56	16	82	16	1	349	37.9	8.46	2827	16		Not Found	Not Found	Not Found	Not Found	Not Found	Not Found	High	High	High	High
High	AT4G31990.1	aspartate aminotransferase 5	72	26	109	25	1	453	49.8	8.15	2827	26		Not Found	Not Found	High	High	Not Found	Not Found	High	High	High	High
High	AT1G26630.1	Eukaryotic translation initiation factor 5A-1 (eIF-5A 1) protein	87	14	92	10	1	159	17.1	5.94	2826	14	Acetyl [N-Term]; Phospho [S2(100)]	High	High	High	High	Not Found	Not Found	High	High	High	High
High	AT5G66190.1	ferredoxin-NADP(+)-oxidoreductase 1	58	22	106	19	1	360	40.3	8.13	2824	22		Not Found	Not Found	Not Found	Not Found	Not Found	Not Found	High	High	High	High
High	AT2G47110.1	ubiquitin 6	53	8	129	3	1	157	17.8	9.8	2813	8		Not Found	Not Found	High	Not Found	Not Found	Not Found	High	High	High	High
High	AT3G15020.1	Lactate/malate dehydrogenase family protein	39	10	74	2	1	341	35.9	8.19	2769	10		Not Found	Not Found	Not Found	Not Found	Not Found	Not Found	High	High	High	High
High	AT5G19820.1	ARM repeat superfamily protein	47	39	119	39	1	1116	123.7	4.87	2765	39		High	High	High	High	Not Found	Not Found	High	High	High	High
High	AT1G64740.1	alpha-1 tubulin	41	15	83	3	1	450	49.8	5.05	2762	15		Not Found	Not Found	Not Found	Not Found	Not Found	Not Found	Not Found	Not Found	High	High
High	AT1G14650.1	SWAP (Suppressor-of-White-APricot)/surp domain-containing protein / ubiquitin family protein	49	36	120	36	1	785	87.5	5.15	2755	36	Acetyl [N-Term]	High	High	High	High	Not Found	Not Found	High	Not Found	Not Found	Not Found
High	AT3G08960.1	ARM repeat superfamily protein	28	22	70	22	1	1010	113.9	5.62	2750	22	Acetyl [N-Term]	High	High	High	High	High	High	High	Not Found	High	High
High	AT1G30690.1	Sec14p-like phosphatidylinositol transfer family protein	60	28	95	28	1	540	61.2	4.92	2717	28	Phospho [S53(99.5)]; Acetyl [N-Term]	High	High	High	High	Not Found	Not Found	High	High	High	High
High	AT3G26060.2	Thioredoxin superfamily protein	55	15	105	15	1	217	23.8	9.51	2705	15		Not Found	Not Found	High	Not Found	Not Found	Not Found	High	High	High	High
High	AT5G63420.1	RNA-metabolising metallo-beta-lactamase family protein	43	40	132	40	1	911	100.5	8.22	2698	40	Phospho [S805(100)]	High	High	High	High	Not Found	Not Found	High	Not Found	Not Found	Not Found
High	AT1G21640.1	NAD kinase 2	40	34	93	34	1	985	109.1	7.55	2672	34		High	High	High	High	Not Found	Not Found	Not Found	Not Found	Not Found	Not Found
High	AT3G47520.1	malate dehydrogenase	70	20	83	18	1	403	42.4	8.51	2645	20		High	High	High	High	Not Found	Not Found	High	High	High	High
High	AT1G18080.1	Transducin/WD40 repeat-like superfamily protein	71	22	101	17	1	327	35.7	7.71	2625	22	Acetyl [N-Term]	Not Found	Not Found	Not Found	High	Not Found	Not Found	High	High	High	High
High	AT3G60900.1	FASCICLIN-like arabinogalactan-protein 10	22	9	76	4	1	422	43.6	5.82	2618	9		High	High	High	High	High	High	High	High	High	High
High	AT2G16600.1	rotamase CYP 3	71	10	71	7	1	173	18.5	8.43	2598	10		Not Found	Not Found	Not Found	Not Found	Not Found	Not Found	High	High	High	High
High	AT1G08520.1	ALBINA 1	46	33	116	33	1	760	83.2	5.35	2594	33		High	High	High	High	Not Found	Not Found	High	High	High	High
High	AT1G26170.1	ARM repeat superfamily protein	31	26	72	26	1	1022	113.4	4.89	2590	26		High	High	High	High	Not Found	Not Found	Not Found	Not Found	Not Found	Not Found
High	AT5G13630.1	magnesium-chelatase subunit chlH, chloroplast, putative / Mg-protoporphyrin IX chelatase, putative (CHLH)	43	41	108	41	1	1381	153.5	6.1	2580	41		High	High	High	High	Not Found	Not Found	High	High	High	High
High	AT3G15880.2	WUS-interacting protein 2	30	29	117	20	1	1137	124.2	7.23	2575	29		High	High	High	High	Not Found	Not Found	Not Found	Not Found	High	Not Found
High	AT5G02870.1	Ribosomal protein L4/L1 family	45	18	92	5	1	407	44.7	10.3	2570	18		Not Found	Not Found	Not Found	Not Found	Not Found	Not Found	High	High	High	High
High	AT2G33210.1	heat shock protein 60-2	47	22	84	8	1	585	61.9	6.68	2550	22		Not Found	Not Found	Not Found	Not Found	Not Found	Not Found	High	High	High	High
High	AT2G31610.1	Ribosomal protein S3 family protein	64	19	102	2	1	250	27.5	9.54	2547	19		Not Found	Not Found	Not Found	Not Found	Not Found	Not Found	High	Not Found	High	High
High	AT1G74310.1	heat shock protein 101	39	30	93	26	1	911	101.2	6.13	2525	30		High	High	High	Not Found	Not Found	Not Found	Not Found	Not Found	Not Found	Not Found
High	AT5G55220.1	trigger factor type chaperone family protein	57	32	93	32	1	547	61.7	5.33	2522	32		Not Found	High	High	High	Not Found	Not Found	High	High	High	High
High	AT5G43330.1	Lactate/malate dehydrogenase family protein	45	14	81	4	1	332	35.7	6.79	2509	14		Not Found	Not Found	Not Found	Not Found	Not Found	Not Found	High	Not Found	High	High
High	AT1G63940.2	monodehydroascorbate reductase 6	49	18	90	18	1	493	53.3	8.02	2507	18		Not Found	Not Found	Not Found	Not Found	Not Found	Not Found	High	High	High	High
High	AT3G01480.1	cyclophilin 38	53	15	74	14	1	437	48	5.16	2504	15		Not Found	Not Found	Not Found	Not Found	Not Found	Not Found	High	High	High	High
High	AT5G08280.1	hydroxymethylbilane synthase	65	21	109	21	1	382	41	8.47	2497	21		Not Found	Not Found	High	Not Found	Not Found	Not Found	High	High	High	High
High	AT5G50950.2	FUMARASE 2	70	24	73	14	1	499	54	6.33	2495	24	Acetyl [N-Term]	Not Found	High	High	High	Not Found	Not Found	High	High	High	High
High	AT1G09780.1	Phosphoglycerate mutase, 2,3-bisphosphoglycerate-independent	73	30	88	18	1	557	60.5	5.53	2493	30		Not Found	Not Found	Not Found	Not Found	Not Found	Not Found	High	High	High	High
High	AT4G18480.1	P-loop containing nucleoside triphosphate hydrolases superfamily protein	56	20	91	9	1	424	46.2	6.47	2474	20		High	High	High	Not Found	Not Found	Not Found	High	High	High	High
High	AT2G40490.1	Uroporphyrinogen decarboxylase	59	19	86	19	1	394	43.6	8.21	2471	19		Not Found	Not Found	Not Found	Not Found	Not Found	Not Found	High	High	High	High
High	AT2G07698.1	ATPase, F1 complex, alpha subunit protein	31	21	103	18	1	777	85.9	5.57	2461	21		High	High	High	High	Not Found	Not Found	High	High	High	High
High	AT3G22890.1	ATP sulfurylase 1	61	23	114	11	1	463	51.4	6.81	2459	23		Not Found	High	High	High	Not Found	Not Found	High	High	High	High
High	AT5G04590.1	sulfite reductase	45	23	101	23	1	642	71.9	8.31	2457	23		Not Found	Not Found	Not Found	Not Found	Not Found	Not Found	High	High	High	High
High	AT1G31340.1	related to ubiquitin 1	36	6	120	1	1	156	17.4	6.06	2445	6		Not Found	Not Found	Not Found	Not Found	Not Found	Not Found	High	Not Found	High	Not Found
High	AT4G04640.1	ATPase, F1 complex, gamma subunit protein	55	17	71	17	1	373	40.9	8	2441	17		High	High	High	High	Not Found	Not Found	High	High	High	High
High	AT2G05990.1	NAD(P)-binding Rossmann-fold superfamily protein	60	18	82	18	1	390	41.2	9	2428	18		Not Found	Not Found	Not Found	Not Found	Not Found	Not Found	High	High	High	High
High	AT3G16400.1	nitrile specifier protein 1	52	19	88	19	1	470	51.6	5.53	2416	19		Not Found	Not Found	Not Found	Not Found	Not Found	Not Found	High	High	High	High
High	AT4G31700.1	ribosomal protein S6	50	13	70	4	1	250	28.4	10.61	2415	13	Phospho [S240(99.2)]	Not Found	Not Found	High	Not Found	Not Found	Not Found	High	High	High	High
High	AT3G09630.1	Ribosomal protein L4/L1 family	49	19	93	6	1	406	44.7	10.35	2408	19		Not Found	Not Found	Not Found	Not Found	Not Found	Not Found	High	High	High	High
High	AT4G02520.1	glutathione S-transferase PHI 2	82	14	86	6	1	212	24.1	6.35	2407	14		Not Found	Not Found	Not Found	Not Found	Not Found	Not Found	High	High	High	High
High	AT2G47730.1	glutathione S-transferase phi 8	60	12	82	11	1	263	29.2	8.5	2404	12		Not Found	Not Found	High	Not Found	Not Found	Not Found	High	High	High	High
High	AT5G10360.1	Ribosomal protein S6e	47	13	76	4	1	249	28.1	10.83	2403	13	Phospho [S240(99.5)]	Not Found	High	High	Not Found	Not Found	Not Found	High	High	High	High
High	AT3G53870.1	Ribosomal protein S3 family protein	55	17	94	1	1	249	27.3	9.54	2389	17		Not Found	Not Found	Not Found	Not Found	Not Found	Not Found	Not Found	High	High	Not Found
High	AT3G52960.1	Thioredoxin superfamily protein	53	11	71	11	1	234	24.7	9.03	2383	11		Not Found	Not Found	Not Found	Not Found	Not Found	Not Found	High	High	High	High
High	AT1G09310.1	Protein of unknown function, DUF538	69	14	82	13	1	179	19.9	5.38	2381	14		Not Found	Not Found	Not Found	Not Found	Not Found	Not Found	High	High	High	High
High	AT5G13650.2	elongation factor family protein	47	23	79	23	1	676	74.4	7.25	2370	23		High	High	High	High	Not Found	Not Found	High	High	High	High
High	AT5G42390.1	Insulinase (Peptidase family M16) family protein	32	35	120	34	1	1265	140.5	6.58	2360	35		High	High	High	High	Not Found	Not Found	High	High	High	High
High	AT5G20630.1	germin 3	67	7	61	7	1	211	21.8	6.76	2358	7		Not Found	Not Found	Not Found	Not Found	Not Found	Not Found	High	High	High	High
High	AT1G06410.1	trehalose-phosphatase/synthase 7	45	31	82	28	1	851	96.6	5.85	2353	31	Phospho [T7(99.6)]	High	High	High	High	Not Found	High	Not Found	Not Found	High	Not Found
High	AT4G13430.1	isopropyl malate isomerase large subunit 1	49	18	76	18	1	509	55	7.84	2342	18		Not Found	High	High	High	Not Found	Not Found	High	High	High	High
High	AT3G16950.2	lipoamide dehydrogenase 1	36	17	82	5	1	623	66.6	8.41	2337	17		High	High	High	High	Not Found	Not Found	High	High	High	High
High	AT1G43170.1	ribosomal protein 1	49	22	119	22	1	389	44.5	10.17	2310	22		High	High	High	High	High	Not Found	High	High	High	High
High	AT5G06120.4	ARM repeat superfamily protein	29	27	86	27	1	1059	120.3	6.67	2300	27	Phospho [T1046(100); T1050(100)]	High	High	High	High	Not Found	Not Found	Not Found	Not Found	Not Found	Not Found
High	AT1G29910.1	chlorophyll A/B binding protein 3	79	10	50	3	1	267	28.2	5.43	2284	10		Not Found	Not Found	Not Found	Not Found	Not Found	Not Found	High	High	Not Found	High
High	AT4G39330.1	cinnamyl alcohol dehydrogenase 9	63	18	84	18	1	360	38.9	6.68	2275	18		Not Found	Not Found	Not Found	High	Not Found	Not Found	High	High	High	High
High	AT3G48990.1	AMP-dependent synthetase and ligase family protein	42	17	53	17	1	514	55.5	6.54	2270	17	Acetyl [N-Term]	Not Found	Not Found	Not Found	Not Found	Not Found	Not Found	High	High	High	High
High	AT2G01140.1	Aldolase superfamily protein	46	13	70	11	1	391	42.3	8.09	2266	13		Not Found	Not Found	Not Found	Not Found	Not Found	Not Found	High	High	High	High
High	AT4G37980.1	elicitor-activated gene 3-1	76	17	77	17	1	357	38.2	7.2	2256	17		High	High	High	High	Not Found	Not Found	High	Not Found	High	High
High	AT4G29840.1	Pyridoxal-5'-phosphate-dependent enzyme family protein	59	21	101	21	1	526	57.7	7.42	2251	21		Not Found	High	Medium	High	Not Found	Not Found	High	High	High	High
High	AT4G33680.1	Pyridoxal phosphate (PLP)-dependent transferases superfamily protein	52	16	67	16	1	461	50.4	7.34	2248	16		High	High	Not Found	Not Found	Not Found	Not Found	High	High	High	High
High	AT3G16640.1	translationally controlled tumor protein	71	11	65	11	1	168	18.9	4.64	2247	11		Not Found	Not Found	Not Found	Not Found	Not Found	Not Found	High	High	High	High
High	AT1G03475.1	Coproporphyrinogen III oxidase	63	21	95	21	1	386	43.8	6.7	2244	21		High	High	High	High	Not Found	Not Found	High	High	High	High
High	AT5G09650.1	pyrophosphorylase 6	51	15	73	15	1	300	33.4	6.01	2239	15		Not Found	Not Found	Not Found	Not Found	Not Found	Not Found	High	High	High	High
High	AT5G67360.1	Subtilase family protein	34	15	62	15	1	757	79.4	6.35	2239	15		High	High	High	High	Not Found	Not Found	Not Found	Not Found	High	High
High	AT2G21660.1	cold, circadian rhythm, and rna binding 2	66	10	53	8	1	176	16.9	6.15	2233	10	Acetyl [N-Term]	Not Found	Not Found	High	Not Found	Not Found	Not Found	High	High	High	High
High	AT3G57610.1	adenylosuccinate synthase	53	22	86	22	1	490	52.9	7.14	2231	22		Not Found	Not Found	High	Not Found	Not Found	Not Found	High	High	High	High
High	ATCG00680.1	photosystem II reaction center protein B	36	15	48	15	1	508	56	6.89	2227	15		Not Found	Medium	Not Found	Not Found	Not Found	Not Found	Not Found	High	Not Found	Not Found
High	AT5G35360.1	acetyl Co-enzyme a carboxylase biotin carboxylase subunit	66	25	96	25	1	537	58.4	7.25	2223	25		Not Found	Not Found	High	Not Found	Not Found	Not Found	High	High	High	High
High	AT1G29670.1	GDSL-like Lipase/Acylhydrolase superfamily protein	67	16	68	16	1	363	39.8	8.54	2202	16		Not Found	Not Found	Not Found	Not Found	Not Found	Not Found	High	High	High	High
High	AT4G24620.1	phosphoglucose isomerase 1	62	29	89	29	1	613	67	5.69	2195	29		Not Found	Not Found	Not Found	High	Not Found	Not Found	High	High	High	High
High	AT1G33120.1	Ribosomal protein L6 family	67	14	72	9	1	194	22	9.45	2192	14		Not Found	Not Found	Not Found	Not Found	Not Found	Not Found	High	High	High	High
High	AT2G33150.1	peroxisomal 3-ketoacyl-CoA thiolase 3	55	17	70	15	1	462	48.5	8.34	2186	17		High	High	High	High	Not Found	Not Found	High	High	High	High
High	AT3G18890.1	NAD(P)-binding Rossmann-fold superfamily protein	33	17	55	17	1	641	68.3	8.1	2162	17		High	High	High	Not Found	High	High	High	High	High	Not Found
High	AT3G08590.1	Phosphoglycerate mutase, 2,3-bisphosphoglycerate-independent	81	34	92	22	1	560	60.7	5.85	2149	34		Not Found	Not Found	Not Found	Not Found	Not Found	Not Found	High	High	High	High
High	AT1G11840.2	glyoxalase I homolog	46	12	66	11	1	283	31.9	5.27	2146	12	Acetyl [N-Term]	Not Found	Not Found	Not Found	Not Found	Not Found	Not Found	High	High	High	High
High	AT1G72370.1	40s ribosomal protein SA	50	12	73	12	1	298	32.3	5.15	2143	12	Acetyl [N-Term]	High	High	High	Not Found	Not Found	Not Found	High	High	High	High
High	AT5G50850.1	Transketolase family protein	53	12	57	12	1	363	39.2	5.83	2139	12		High	High	High	High	Not Found	Not Found	High	High	High	High
High	AT3G48000.1	aldehyde dehydrogenase 2B4	52	20	66	18	1	538	58.6	7.46	2131	20		Not Found	Not Found	Not Found	Not Found	Not Found	Not Found	High	High	High	High
High	AT4G09320.1	Nucleoside diphosphate kinase family protein	66	11	66	11	1	169	18.8	8.27	2130	11		Not Found	Not Found	High	Not Found	Not Found	Not Found	High	High	High	High
High	AT5G35530.1	Ribosomal protein S3 family protein	56	16	85	1	1	248	27.4	9.54	2124	16		Not Found	Not Found	Not Found	Not Found	Not Found	Not Found	Not Found	High	High	High
High	AT4G23670.1	Polyketide cyclase/dehydrase and lipid transport superfamily protein	83	14	107	13	1	151	17.5	6.37	2123	14	Acetyl [N-Term]	Not Found	High	Not Found	Not Found	High	Not Found	High	High	High	High
High	AT3G16420.1	PYK10-binding protein 1	75	15	71	15	1	298	32.1	5.77	2121	15		Not Found	Not Found	Not Found	Not Found	Not Found	Not Found	High	High	High	High
High	AT1G16080.1	unknown protein; LOCATED IN: apoplast, chloroplast stroma, chloroplast, chloroplast envelope; EXPRESSED IN: 23 plant structures; EXPRESSED DURING: 14 growth stages; Has 81 Blast hits to 81 proteins in 28 species: Archae - 0; Bacteria - 2; Metazoa - 0; Fungi - 0; Plants - 62; Viruses - 0; Other Eukaryotes - 17 (source: NCBI BLink).	68	18	77	18	1	313	34.1	6.79	2120	18		Not Found	Not Found	Not Found	Not Found	Not Found	Not Found	High	High	High	High
High	AT2G38040.1	acetyl Co-enzyme a carboxylase carboxyltransferase alpha subunit	49	30	95	30	1	769	85.3	5.82	2118	30		High	High	High	High	Not Found	Not Found	High	High	High	High
High	AT5G11880.1	Pyridoxal-dependent decarboxylase family protein	46	17	83	5	1	489	54.1	6.67	2112	17		Not Found	Not Found	High	Not Found	Not Found	Not Found	High	Not Found	High	High
High	AT5G58330.1	lactate/malate dehydrogenase family protein	50	18	80	18	1	443	48.3	6.16	2108	18		High	High	High	High	Not Found	Not Found	High	High	High	High
High	AT1G37130.1	nitrate reductase 2	46	36	110	36	1	917	102.8	6.54	2104	36	Acetyl [N-Term]	High	High	High	High	Not Found	High	High	High	High	High
High	AT4G34870.1	rotamase cyclophilin 5	80	12	77	8	1	172	18.4	8.69	2102	12		Not Found	Not Found	Not Found	Not Found	Not Found	Not Found	High	High	High	High
High	AT5G14200.1	isopropylmalate dehydrogenase 1	59	17	65	10	1	409	44.1	6.01	2095	17		Not Found	Not Found	Not Found	Not Found	Not Found	Not Found	High	Not Found	High	High
High	AT1G19570.1	dehydroascorbate reductase	86	17	84	17	1	213	23.6	5.91	2094	17	Acetyl [N-Term]	Not Found	Not Found	Not Found	Not Found	Not Found	Not Found	High	High	High	High
High	AT3G48420.1	Haloacid dehalogenase-like hydrolase (HAD) superfamily protein	54	16	83	16	1	319	34.2	8.06	2073	16		Not Found	High	Not Found	Not Found	Not Found	Not Found	High	High	High	High
High	AT3G61440.1	cysteine synthase C1	46	16	88	16	1	368	39.9	8.54	2068	16		Not Found	Not Found	Not Found	High	Not Found	Not Found	High	High	High	High
High	AT4G19710.2	aspartate kinase-homoserine dehydrogenase ii	33	28	70	22	1	916	100.2	7.49	2063	28	Phospho [S833(100)]	High	High	High	High	High	Not Found	High	High	High	High
High	AT2G47510.1	fumarase 1	50	16	57	6	1	492	53	7.88	2062	16		High	High	High	High	Not Found	Not Found	High	High	High	High
High	AT3G03960.1	TCP-1/cpn60 chaperonin family protein	44	17	58	17	1	549	58.9	5.35	2061	17		High	High	High	High	Not Found	Not Found	High	High	High	High
High	AT3G27530.1	golgin candidate 6	37	28	61	28	1	914	101.8	4.94	2054	28		High	High	High	High	Not Found	High	Not Found	Not Found	High	Not Found
High	AT1G20630.1	catalase 1	34	15	124	3	1	492	56.7	7.42	2052	15		Not Found	Not Found	Not Found	Not Found	Not Found	Not Found	High	High	Not Found	Not Found
High	AT4G18440.1	L-Aspartase-like family protein	60	24	82	16	1	536	59.7	6.29	2044	24		High	High	High	High	Not Found	Not Found	High	Not Found	High	High
High	AT5G57870.1	MIF4G domain-containing protein / MA3 domain-containing protein	59	37	85	36	1	780	85.5	8.24	2043	37		Not Found	High	High	Not Found	Not Found	Not Found	High	High	High	High
High	AT5G58140.2	phototropin 2	34	28	70	27	1	915	102.4	7.42	2035	28		High	High	High	High	Not Found	Not Found	High	High	Not Found	Not Found
High	AT5G46290.1	3-ketoacyl-acyl carrier protein synthase I	61	20	73	20	1	473	50.4	8.06	2032	20		High	High	High	High	Not Found	Not Found	High	High	High	High
High	AT2G25080.1	glutathione peroxidase 1	52	12	68	10	1	236	26	9.38	2031	12		Not Found	Not Found	Not Found	Not Found	Not Found	Not Found	High	High	High	High
High	AT3G29360.1	UDP-glucose 6-dehydrogenase family protein	60	21	64	11	1	480	53.1	6	2027	21	Phospho [S393(99.4)]	Not Found	Not Found	Not Found	Not Found	Not Found	Not Found	High	High	High	High
High	AT1G64190.1	6-phosphogluconate dehydrogenase family protein	52	19	77	7	1	487	53.3	5.45	2027	19		Not Found	Not Found	Not Found	Not Found	Not Found	Not Found	High	High	High	High
High	AT1G30470.1	SIT4 phosphatase-associated family protein	31	23	80	23	1	811	89.8	4.55	2025	23	Phospho [S509(100); S739(100)]	High	High	High	High	Not Found	Not Found	High	Not Found	High	High
High	AT1G25350.1	glutamine-tRNA ligase, putative / glutaminyl-tRNA synthetase, putative / GlnRS, putative	44	31	84	31	1	795	91.2	6.52	2024	31		High	High	High	Not Found	High	High	High	Not Found	High	High
High	AT5G20290.1	Ribosomal protein S8e family protein	53	13	60	13	1	222	25	10.32	2016	13		Not Found	Not Found	Not Found	Not Found	Not Found	Not Found	High	High	High	High
High	AT3G48110.1	glycine-tRNA ligases	40	37	77	37	1	1067	119.7	5.97	2005	37		High	High	High	High	Not Found	Not Found	High	High	High	High
High	AT3G14390.1	Pyridoxal-dependent decarboxylase family protein	43	16	78	4	1	484	53.5	6.98	2004	16		Not Found	Not Found	Not Found	High	Not Found	Not Found	High	Not Found	High	High
High	AT1G17290.1	alanine aminotransferas	62	21	75	15	1	543	59.8	6.43	1983	21		Not Found	Not Found	Not Found	High	Not Found	Not Found	High	High	High	High
High	AT1G48600.1	S-adenosyl-L-methionine-dependent methyltransferases superfamily protein	59	25	87	21	1	475	54	5.17	1978	25	Acetyl [N-Term]	High	High	High	High	Not Found	Not Found	High	Not Found	High	High
High	AT3G53460.1	chloroplast RNA-binding protein 29	40	10	64	6	1	342	36	5.34	1973	10		Not Found	Not Found	Not Found	Not Found	Not Found	Not Found	High	High	High	High
High	AT3G11940.1	ribosomal protein 5A	51	13	58	1	1	207	22.9	9.63	1973	13	Acetyl [N-Term]	Not Found	High	Not Found	Not Found	Not Found	Not Found	High	High	High	High
High	AT1G74790.1	catalytics	23	16	66	15	1	695	75.2	5.52	1972	16		High	High	High	High	Not Found	Not Found	Not Found	High	Not Found	Not Found
High	AT1G35720.1	annexin 1	65	20	79	20	1	317	36.2	5.38	1967	20		Not Found	Not Found	Not Found	Not Found	Not Found	Not Found	High	High	High	High
High	AT3G09200.1	Ribosomal protein L10 family protein	76	14	58	14	1	320	34.1	5.07	1964	14	Phospho [S305(100)]	Not Found	Not Found	Not Found	Not Found	Not Found	Not Found	High	High	High	High
High	AT1G22780.1	Ribosomal protein S13/S18 family	56	8	49	8	1	152	17.5	10.54	1953	8	Acetyl [N-Term]	Not Found	Not Found	Not Found	Not Found	Not Found	Not Found	High	High	High	High
High	AT3G08840.2	D-alanine--D-alanine ligase family	28	26	69	26	1	937	102.8	5.55	1953	26		High	High	High	High	High	High	Not Found	Not Found	Not Found	Not Found
High	AT3G22200.2	Pyridoxal phosphate (PLP)-dependent transferases superfamily protein	67	20	61	20	1	513	56.3	8.25	1942	20		Not Found	High	Not Found	High	Not Found	Not Found	High	High	High	High
High	AT5G03630.1	Pyridine nucleotide-disulphide oxidoreductase family protein	57	17	50	17	1	435	47.5	5.31	1942	17		Not Found	Not Found	Not Found	Not Found	Not Found	Not Found	High	High	High	High
High	AT3G54760.1	dentin sialophosphoprotein-related	46	24	60	24	1	792	86.1	4.45	1911	24	Acetyl [N-Term]; Phospho [S400(100)]	High	High	High	High	Not Found	Not Found	High	Not Found	High	High
High	AT4G02770.1	photosystem I subunit D-1	58	12	65	1	1	208	22.6	9.77	1908	12		Not Found	Not Found	Not Found	Not Found	Not Found	Not Found	High	High	High	High
High	AT4G37910.1	mitochondrial heat shock protein 70-1	41	24	79	18	1	682	73	5.62	1904	24		High	High	High	Not Found	Not Found	Not Found	High	High	High	High
High	AT4G11860.1	Protein of unknown function (DUF544)	40	22	51	22	1	682	74.4	4.49	1895	22	Acetyl [N-Term]	High	High	High	High	Not Found	Not Found	High	Not Found	Not Found	Not Found
High	AT5G28840.1	GDP-D-mannose 3',5'-epimerase	67	21	81	21	1	377	42.7	6.21	1891	21		Not Found	Not Found	Not Found	Not Found	Not Found	Not Found	High	High	High	High
High	AT3G06650.1	ATP-citrate lyase B-1	57	24	65	7	1	608	65.8	7.81	1864	24	Acetyl [N-Term]	Not Found	Not Found	Not Found	Not Found	Not Found	Not Found	High	High	High	High
High	AT2G34430.1	light-harvesting chlorophyll-protein complex II subunit B1	67	9	43	2	1	266	28.2	5.27	1859	9		Not Found	Not Found	Not Found	Not Found	Not Found	Not Found	High	High	Not Found	Not Found
High	AT3G62120.1	Class II aaRS and biotin synthetases superfamily protein	48	20	78	20	1	530	60.7	6.4	1856	20	Acetyl [N-Term]	Not Found	High	High	High	Not Found	Not Found	High	High	High	High
High	AT2G35920.1	RNA helicase family protein	34	29	57	29	1	995	111	8.05	1849	29		High	High	High	High	Not Found	Not Found	Not Found	Not Found	Not Found	Medium
High	AT2G30970.1	aspartate aminotransferase 1	67	22	79	22	1	430	47.7	8.19	1840	22		Not Found	Not Found	High	High	Not Found	Not Found	High	High	High	High
High	AT5G49360.1	beta-xylosidase 1	41	22	51	21	1	774	83.5	8.51	1823	22		Not Found	Not Found	Not Found	Not Found	Not Found	Not Found	High	High	High	High
High	AT4G01310.1	Ribosomal L5P family protein	56	13	54	13	1	262	28.3	9.99	1821	13		Not Found	Not Found	Not Found	Not Found	Not Found	Not Found	High	High	High	High
High	AT5G41670.1	6-phosphogluconate dehydrogenase family protein	51	18	69	7	1	487	53.3	5.8	1805	18		Not Found	Not Found	Not Found	Not Found	Not Found	Not Found	High	High	High	High
High	AT2G37270.1	ribosomal protein 5B	51	13	55	1	1	207	23	9.67	1801	13	Acetyl [N-Term]	Not Found	Not Found	Not Found	Not Found	Not Found	Not Found	High	High	High	High
High	AT5G14260.3	Rubisco methyltransferase family protein	41	15	46	15	1	514	57.5	6.79	1800	15		Not Found	Not Found	Not Found	Not Found	Not Found	Not Found	High	High	High	High
High	AT5G62790.1	1-deoxy-D-xylulose 5-phosphate reductoisomerase	63	22	72	22	1	477	51.9	7.05	1800	22		Not Found	Not Found	Not Found	Not Found	Not Found	Not Found	High	High	High	High
High	AT2G42590.1	general regulatory factor 9	70	17	79	14	1	263	29.5	4.91	1796	17		Not Found	Not Found	Not Found	Not Found	Not Found	Not Found	High	High	High	High
High	AT5G15400.1	U-box domain-containing protein	34	32	65	32	1	1038	117.5	5.62	1791	32	Acetyl [N-Term]	Not Found	High	High	High	Not Found	Not Found	High	Not Found	Not Found	Not Found
High	AT1G30230.2	Glutathione S-transferase, C-terminal-like;Translation elongation factor EF1B/ribosomal protein S6	62	14	62	10	1	260	28.8	4.74	1783	14	Acetyl [N-Term]	Not Found	Not Found	Not Found	Not Found	Not Found	Not Found	High	High	High	High
High	AT3G22960.1	Pyruvate kinase family protein	48	19	65	19	1	596	65.1	5.92	1778	19		Not Found	Not Found	Not Found	Not Found	Not Found	Not Found	High	High	High	High
High	AT3G25530.1	glyoxylate reductase 1	75	16	59	16	1	289	30.7	6.13	1760	16		Not Found	Not Found	Not Found	High	Not Found	Not Found	High	High	High	High
High	AT1G78380.1	glutathione S-transferase TAU 19	69	17	94	16	1	219	25.6	6.04	1760	17		Not Found	Not Found	Not Found	Not Found	Not Found	Not Found	High	High	High	High
High	AT2G30860.1	glutathione S-transferase PHI 9	74	11	77	10	1	215	24.1	6.65	1758	11		Not Found	Not Found	Not Found	Not Found	Not Found	Not Found	High	High	High	High
High	AT1G07140.1	Pleckstrin homology (PH) domain superfamily protein	54	12	53	9	1	228	25.6	4.94	1752	12	Acetyl [N-Term]	Not Found	Not Found	Not Found	Not Found	Not Found	Not Found	High	High	High	High
High	AT5G16970.1	alkenal reductase	70	18	64	10	1	345	38.1	6.18	1752	18		Not Found	Not Found	Not Found	Not Found	Not Found	Not Found	High	High	High	High
High	AT4G14040.1	selenium-binding protein 2	65	20	63	14	1	487	53.9	6.19	1751	20	Acetyl [N-Term]	Not Found	Not Found	Not Found	Not Found	Not Found	Not Found	High	High	High	High
High	AT3G44300.1	nitrilase 2	33	9	60	2	1	339	37.1	5.55	1749	9		Not Found	Not Found	Not Found	Not Found	Not Found	Not Found	High	Not Found	High	High
High	AT5G20010.1	RAS-related nuclear protein-1	81	14	71	14	1	221	25.3	6.86	1744	14	Acetyl [N-Term]	Not Found	High	Not Found	High	Not Found	Not Found	High	High	High	High
High	AT1G42550.1	plastid movement impaired1	38	25	53	25	1	843	93.8	5.31	1737	25		High	High	High	High	Not Found	Not Found	Not Found	Not Found	High	High
High	AT3G10920.1	manganese superoxide dismutase 1	58	12	61	12	1	231	25.4	8.48	1734	12		Not Found	Not Found	Not Found	Not Found	Not Found	Not Found	High	High	High	High
High	AT5G49460.1	ATP citrate lyase subunit B 2	53	22	61	5	1	608	65.8	7.64	1730	22	Acetyl [N-Term]	Not Found	Not Found	Not Found	Not Found	Not Found	Not Found	High	High	High	High
High	AT1G20260.1	ATPase, V1 complex, subunit B protein	55	21	61	21	1	487	54.3	5.1	1723	21		Not Found	Not Found	Not Found	Not Found	Not Found	Not Found	High	High	High	High
High	AT4G25100.1	Fe superoxide dismutase 1	47	7	67	7	1	212	23.8	6.52	1721	7	Acetyl [N-Term]	Not Found	Not Found	Not Found	Not Found	Not Found	Not Found	High	High	High	High
High	AT5G02240.1	NAD(P)-binding Rossmann-fold superfamily protein	55	10	52	9	1	253	27.1	6.62	1721	10	Acetyl [N-Term]	Not Found	Not Found	Not Found	Not Found	Not Found	Not Found	High	High	High	High
High	AT3G44340.1	clone eighty-four	24	23	65	17	1	1096	117.6	7.21	1716	23		High	High	High	High	Not Found	Not Found	High	Not Found	High	High
High	AT5G03650.1	starch branching enzyme 2.2	50	31	88	21	1	805	92.5	5.86	1708	31		Not Found	Not Found	High	Not Found	Not Found	Not Found	High	High	High	High
High	ATCG00800.1	structural constituent of ribosome	73	16	75	16	1	218	25.2	9.48	1705	16		High	High	High	High	Not Found	Not Found	High	High	High	High
High	AT5G15650.1	reversibly glycosylated polypeptide 2	82	20	77	9	1	360	40.9	6.13	1704	20	Acetyl [N-Term]	Not Found	Not Found	Not Found	Not Found	Not Found	Not Found	High	High	High	High
High	AT1G08200.1	UDP-D-apiose/UDP-D-xylose synthase 2	66	22	70	6	1	389	43.8	5.87	1698	22		Not Found	Not Found	Not Found	Not Found	Not Found	Not Found	High	Not Found	High	High
High	AT2G25140.1	casein lytic proteinase B4	10	13	59	4	1	964	108.6	6.98	1697	13		High	High	High	Not Found	High	High	High	Not Found	Not Found	Not Found
High	AT1G77550.1	tubulin-tyrosine ligases;tubulin-tyrosine ligases	29	23	63	23	1	855	97.5	4.96	1693	23		High	High	High	High	Not Found	Not Found	Not Found	Not Found	High	Not Found
High	AT1G55480.1	protein containing PDZ domain, a K-box domain, and a TPR region	59	17	63	17	1	335	37.4	8.12	1692	17		Not Found	Not Found	Not Found	Not Found	Not Found	Not Found	High	High	High	High
High	AT1G33590.1	Leucine-rich repeat (LRR) family protein	59	18	52	17	1	477	51.7	8.91	1691	18		Not Found	Not Found	Medium	Not Found	Not Found	Not Found	High	High	High	High
High	AT4G39260.1	cold, circadian rhythm, and RNA binding 1	50	7	41	5	1	169	16.6	5.68	1688	7		Not Found	Not Found	Not Found	Not Found	Not Found	Not Found	High	High	High	High
High	AT5G42980.1	thioredoxin 3	87	10	57	10	1	118	13.1	5.14	1683	10	Acetyl [N-Term]	High	High	High	Not Found	High	High	High	High	High	High
High	AT2G44160.1	methylenetetrahydrofolate reductase 2	63	29	79	21	1	594	66.8	5.5	1680	29		Not Found	Not Found	Not Found	Not Found	Not Found	Not Found	High	High	High	High
High	AT3G07390.1	auxin-responsive family protein	17	5	41	5	1	273	27.9	8.18	1678	5		High	High	High	High	High	High	High	High	High	High
High	AT1G09750.1	Eukaryotic aspartyl protease family protein	23	10	63	10	1	449	47.6	7.52	1674	10		Not Found	Not Found	Not Found	Not Found	Not Found	Not Found	High	High	High	High
High	AT1G14810.1	semialdehyde dehydrogenase family protein	56	13	59	13	1	375	40.7	7.01	1673	13		Not Found	High	High	High	Not Found	Not Found	High	High	High	High
High	AT3G07100.1	Sec23/Sec24 protein transport family protein	22	22	70	22	1	1038	113.9	7.91	1672	22		High	High	High	High	High	Not Found	High	High	High	High
High	AT3G43300.1	HOPM interactor 7	24	39	85	38	1	1758	194.9	5.58	1671	39	Acetyl [N-Term]	High	High	High	High	Not Found	Not Found	High	High	High	High
High	AT1G79990.1	structural molecules	20	21	67	11	1	1135	128.6	5.08	1665	21		High	High	High	High	Not Found	Not Found	Not Found	Not Found	Not Found	Not Found
High	AT3G52990.1	Pyruvate kinase family protein	55	21	65	6	1	527	57.5	7.11	1659	21	Acetyl [N-Term]	Not Found	Not Found	Not Found	Not Found	Not Found	Not Found	High	High	High	High
High	AT3G52140.4	tetratricopeptide repeat (TPR)-containing protein	14	15	32	15	1	1419	155.1	6.4	1654	15		High	Not Found	High	High	Not Found	Not Found	High	Not Found	High	High
High	AT3G63490.1	Ribosomal protein L1p/L10e family	46	15	65	15	1	346	37.6	9.26	1649	15		Not Found	Not Found	Not Found	Not Found	Not Found	Not Found	High	High	High	High
High	AT3G04260.1	plastid transcriptionally active 3	29	19	39	19	1	910	102.9	5.03	1640	19		High	High	High	High	Not Found	Not Found	Not Found	Not Found	Not Found	Not Found
High	AT2G20890.1	photosystem II reaction center PSB29 protein	39	12	47	12	1	300	33.8	9.13	1638	12		Not Found	Not Found	Not Found	Not Found	Not Found	Not Found	High	High	High	High
High	AT4G09650.1	ATP synthase delta-subunit gene	61	17	57	17	1	234	25.7	9.06	1637	17		Not Found	Not Found	Not Found	Not Found	Not Found	Not Found	High	High	High	High
High	AT4G17090.1	chloroplast beta-amylase	54	24	59	24	1	548	61.3	7.05	1629	24		Not Found	Not Found	Not Found	Not Found	Not Found	Not Found	High	High	High	High
High	AT2G20420.1	ATP citrate lyase (ACL) family protein	53	19	69	19	1	421	45.3	6.71	1619	19		Not Found	Not Found	Not Found	Not Found	Not Found	Not Found	High	High	High	High
High	AT4G12420.1	Cupredoxin superfamily protein	39	20	60	20	1	587	65.6	9.11	1618	20		High	High	High	Not Found	High	Not Found	High	High	High	High
High	AT3G02360.2	6-phosphogluconate dehydrogenase family protein	57	21	70	17	1	486	53.5	7.42	1608	21		High	High	Not Found	High	Not Found	Not Found	High	High	High	High
High	AT5G03690.2	Aldolase superfamily protein	23	8	66	1	1	359	38.6	7.74	1602	8		Not Found	Not Found	Not Found	Not Found	Not Found	Not Found	High	High	High	High
High	AT2G25450.1	2-oxoglutarate (2OG) and Fe(II)-dependent oxygenase superfamily protein	63	19	61	19	1	359	40.3	6.29	1573	19		Not Found	Not Found	Not Found	Not Found	Not Found	Not Found	High	High	High	High
High	AT1G74050.1	Ribosomal protein L6 family protein	57	16	59	7	1	233	26.1	10.17	1570	16		Not Found	Not Found	Not Found	Not Found	Not Found	Not Found	High	High	High	High
High	AT5G53490.3	Tetratricopeptide repeat (TPR)-like superfamily protein	40	9	50	9	1	250	27.2	6.95	1570	9		Not Found	Not Found	Not Found	Not Found	Not Found	Not Found	High	High	High	High
High	AT1G70290.1	trehalose-6-phosphatase synthase S8	36	30	70	19	1	856	97.5	5.91	1567	30	Phospho [S568(100)]	High	High	High	High	Not Found	Not Found	Not Found	Not Found	Not Found	Not Found
High	AT3G63190.1	ribosome recycling factor, chloroplast precursor	44	11	55	11	1	275	30.4	9.44	1564	11		Not Found	Not Found	Not Found	Not Found	Not Found	Not Found	High	High	High	High
High	AT3G09260.1	Glycosyl hydrolase superfamily protein	58	23	48	22	1	524	59.7	6.92	1548	23		Not Found	Not Found	Not Found	Not Found	Not Found	Not Found	High	High	Not Found	High
High	AT1G01090.1	pyruvate dehydrogenase E1 alpha	56	21	66	21	1	428	47.1	7.49	1547	21		Not Found	High	High	Not Found	Not Found	Not Found	High	High	High	High
High	AT2G05100.1	photosystem II light harvesting complex gene 2.1	63	9	37	1	1	265	28.6	5.43	1541	9		Not Found	Not Found	Not Found	Not Found	Not Found	Not Found	Not Found	High	Not Found	Not Found
High	AT3G27690.1	photosystem II light harvesting complex gene 2.3	63	9	37	1	1	266	28.8	5.9	1541	9		Not Found	Not Found	Not Found	Not Found	Not Found	Not Found	Not Found	High	Not Found	Not Found
High	AT1G03130.1	photosystem I subunit D-2	58	12	61	1	1	204	22.3	9.77	1539	12		Not Found	Not Found	Not Found	Not Found	Not Found	Not Found	High	Not Found	Not Found	High
High	AT3G04840.1	Ribosomal protein S3Ae	51	14	63	7	1	262	29.8	9.76	1523	14		Not Found	Not Found	Not Found	Not Found	Not Found	Not Found	High	High	High	High
High	AT5G59880.1	actin depolymerizing factor 3	67	6	33	4	1	139	15.9	6.34	1522	6	Acetyl [N-Term]	Not Found	Not Found	Not Found	Not Found	Not Found	Not Found	High	High	High	High
High	AT4G26690.1	PLC-like phosphodiesterase family protein	25	17	59	16	1	759	82.5	5.54	1519	17		High	High	High	High	Not Found	Not Found	High	High	High	High
High	AT5G53460.1	NADH-dependent glutamate synthase 1	29	46	77	46	1	2208	241.7	6.37	1517	46		Not Found	High	High	High	Not Found	Not Found	High	High	High	High
High	AT1G67280.1	Glyoxalase/Bleomycin resistance protein/Dioxygenase superfamily protein	48	14	54	13	1	350	39.1	7.37	1499	14		Not Found	Not Found	Medium	Not Found	Not Found	Not Found	High	High	High	High
High	AT4G14030.1	selenium-binding protein 1	65	20	55	14	1	490	54	5.67	1490	20	Acetyl [N-Term]	Not Found	Not Found	Not Found	Not Found	Not Found	Not Found	High	High	High	High
High	AT5G45390.1	CLP protease P4	46	9	42	9	1	292	31.5	5.55	1488	9		Not Found	High	High	High	Not Found	Not Found	High	High	High	High
High	AT1G14610.1	valyl-tRNA synthetase / valine--tRNA ligase (VALRS)	34	29	71	28	1	1108	125.8	7.11	1487	29		High	Not Found	High	High	Not Found	Not Found	High	Not Found	High	High
High	AT4G32640.1	Sec23/Sec24 protein transport family protein	23	19	56	13	1	1080	116.2	7.87	1486	19		High	High	High	High	Not Found	Not Found	High	Not Found	High	High
High	AT5G51070.1	Clp ATPase	23	19	48	17	1	945	103.2	6.23	1485	19		High	High	High	Not Found	High	High	Not Found	Not Found	Not Found	Not Found
High	AT4G28080.1	Tetratricopeptide repeat (TPR)-like superfamily protein	21	25	58	21	1	1819	199	6.16	1484	25		High	Not Found	Not Found	High	Not Found	Not Found	High	High	High	High
High	AT1G05190.1	Ribosomal protein L6 family	55	14	48	14	1	223	24.7	9.89	1482	14		Not Found	Not Found	Not Found	Not Found	Not Found	Not Found	High	High	High	High
High	AT2G27860.1	UDP-D-apiose/UDP-D-xylose synthase 1	62	21	66	5	1	389	43.6	5.73	1472	21		Not Found	Not Found	Not Found	Not Found	Not Found	Not Found	High	Not Found	High	High
High	AT1G04080.3	Tetratricopeptide repeat (TPR)-like superfamily protein	29	22	61	22	1	823	91.1	4.98	1470	22		High	High	High	High	High	High	High	Not Found	High	High
High	AT1G07110.1	fructose-2,6-bisphosphatase	35	21	43	21	1	744	82.5	6.29	1467	21	Phospho [S220(99.6); S303(100)]	Not Found	High	High	Medium	High	High	High	High	High	High
High	AT2G36580.1	Pyruvate kinase family protein	48	19	58	4	1	527	57.5	6.35	1462	19	Acetyl [N-Term]	Not Found	Not Found	Not Found	Not Found	Not Found	Not Found	High	Not Found	High	High
High	AT5G10470.1	kinesin like protein for actin based chloroplast movement 1	21	24	56	1	1	1273	140.9	6.19	1462	24		High	High	High	Not Found	Not Found	Not Found	Not Found	Not Found	High	Not Found
High	AT4G24830.1	arginosuccinate synthase family	50	21	62	21	1	494	53.8	6.67	1449	21		Not Found	High	Not Found	Not Found	Not Found	Medium	High	High	High	High
High	AT4G10320.1	tRNA synthetase class I (I, L, M and V) family protein	33	31	64	31	1	1190	135.4	6.3	1448	31		High	High	High	High	Not Found	Not Found	High	High	High	High
High	AT1G31730.1	Adaptin family protein	23	19	45	19	1	938	103.7	5.53	1441	19		High	High	High	High	High	High	High	Not Found	High	High
High	AT5G10470.2	kinesin like protein for actin based chloroplast movement 1	21	24	53	1	1	1274	141	6.19	1428	24		Not Found	Not Found	High	Not Found	Not Found	Not Found	Not Found	Not Found	Not Found	Not Found
High	AT5G16710.1	dehydroascorbate reductase 1	65	18	60	18	1	258	28.5	7.74	1427	18		Not Found	Not Found	Not Found	Not Found	Not Found	Not Found	High	High	High	High
High	AT2G35370.1	glycine decarboxylase complex H	33	5	48	2	1	165	17.9	5.34	1424	5		Not Found	Not Found	High	Not Found	Not Found	Not Found	High	High	High	High
High	AT1G20950.1	Phosphofructokinase family protein	45	20	58	12	1	614	67.1	6.99	1422	20		High	High	High	Not Found	Not Found	Not Found	High	High	High	High
High	AT5G03940.1	chloroplast signal recognition particle 54 kDa subunit	51	24	54	24	1	564	61.2	9.44	1420	24		Not Found	Not Found	High	Not Found	Not Found	Not Found	High	High	High	High
High	AT1G14320.1	Ribosomal protein L16p/L10e family protein	54	14	54	6	1	220	24.9	10.49	1415	14		Not Found	Not Found	Not Found	Medium	High	High	High	High	High	Medium
High	AT3G52380.1	chloroplast RNA-binding protein 33	27	8	49	8	1	329	35.7	4.64	1411	8		Not Found	Not Found	Not Found	Not Found	Not Found	Not Found	High	High	High	High
High	AT3G27830.1	ribosomal protein L12-A	52	8	41	8	1	191	20.1	5.64	1409	8		Not Found	Not Found	Not Found	Not Found	Not Found	Not Found	High	High	High	High
High	AT1G15750.1	Transducin family protein / WD-40 repeat family protein	30	30	79	5	1	1131	124.2	7.24	1407	30		High	High	High	High	High	High	Medium	Not Found	High	High
High	AT1G23820.1	spermidine synthase 1	63	15	43	11	1	378	41.7	5.17	1405	15		Not Found	Not Found	Not Found	Not Found	Not Found	Not Found	High	High	High	High
High	AT3G14067.1	Subtilase family protein	27	14	45	14	1	777	81.8	6.77	1399	14		Not Found	Not Found	Not Found	Not Found	Not Found	Not Found	High	Not Found	High	High
High	ATCG00830.1	ribosomal protein L2	52	10	39	10	1	274	29.8	10.84	1399	10		Not Found	Not Found	Not Found	Not Found	Not Found	Not Found	High	High	High	High
High	AT4G37800.1	xyloglucan endotransglucosylase/hydrolase 7	52	11	49	10	1	293	33.7	7.4	1397	11		Not Found	Not Found	Not Found	Not Found	Not Found	Not Found	High	High	High	High
High	AT3G13930.1	Dihydrolipoamide acetyltransferase, long form protein	42	19	63	15	1	539	58.4	7.65	1396	19		High	High	High	Not Found	Not Found	Not Found	High	High	High	High
High	AT3G16470.1	Mannose-binding lectin superfamily protein	69	15	39	15	1	451	48.5	5.26	1393	15		Not Found	Not Found	Not Found	Not Found	Not Found	Not Found	High	Not Found	High	High
High	AT5G37600.1	glutamine synthase clone R1	36	15	66	3	1	356	39.1	5.47	1388	15	Acetyl [N-Term]	Not Found	Not Found	Not Found	Not Found	Not Found	Not Found	Not Found	High	High	High
High	AT5G14780.1	formate dehydrogenase	63	21	78	21	1	384	42.4	7.5	1376	21		Not Found	High	High	High	Not Found	Not Found	High	High	High	High
High	AT5G27470.1	seryl-tRNA synthetase / serine--tRNA ligase	57	20	55	20	1	451	51.6	6.67	1371	20		Not Found	Not Found	Not Found	Not Found	Not Found	Not Found	High	High	High	High
High	AT4G34670.1	Ribosomal protein S3Ae	56	16	68	9	1	262	29.8	9.74	1363	16		Not Found	Not Found	Not Found	Not Found	Not Found	Not Found	High	High	High	High
High	AT3G46780.1	plastid transcriptionally active 16	43	19	36	19	1	510	54.3	8.91	1360	19		Not Found	Not Found	Not Found	Not Found	Not Found	Not Found	High	High	High	High
High	AT1G30580.1	GTP binding	70	21	55	21	1	394	44.4	6.81	1360	21		Not Found	Not Found	Not Found	Not Found	Not Found	Not Found	High	High	High	High
High	AT5G09590.1	mitochondrial HSO70 2	35	20	61	14	1	682	72.9	5.78	1357	20		Not Found	Not Found	Not Found	Not Found	Not Found	Not Found	High	High	High	High
High	AT2G16950.1	transportin 1	31	21	50	21	1	895	99.6	4.94	1349	21	Acetyl [N-Term]	High	High	High	High	High	High	High	High	High	High
High	AT2G43910.1	HARMLESS TO OZONE LAYER 1	73	11	53	11	1	227	25.3	4.82	1340	11	Acetyl [N-Term]	Not Found	Not Found	Not Found	Not Found	Not Found	Not Found	High	High	High	High
High	AT5G63310.1	nucleoside diphosphate kinase 2	45	11	52	11	1	231	25.5	8.95	1339	11		Not Found	Not Found	Not Found	Not Found	Not Found	Not Found	High	High	High	High
High	AT3G13300.1	Transducin/WD40 repeat-like superfamily protein	16	17	40	14	1	1344	145.6	6.1	1335	17		High	High	High	High	Not Found	Not Found	High	Not Found	High	High
High	AT5G42270.1	FtsH extracellular protease family	38	19	28	5	1	704	75.2	5.49	1331	19		Not Found	Not Found	Not Found	Not Found	Not Found	Not Found	Not Found	High	Not Found	Not Found
High	AT4G10340.1	light harvesting complex of photosystem II 5	75	16	37	16	1	280	30.1	6.37	1329	16		Not Found	Not Found	Not Found	Not Found	Not Found	Not Found	Not Found	High	High	High
High	AT4G38740.1	rotamase CYP 1	86	11	51	10	1	172	18.4	7.81	1327	11		Not Found	Not Found	Not Found	Not Found	Not Found	Not Found	High	High	High	High
High	AT2G30870.1	glutathione S-transferase PHI 10	55	10	51	9	1	215	24.2	5.67	1317	10	Acetyl [N-Term]; Phospho [T4(99.9); Y6(99.9)]	High	Not Found	Not Found	Not Found	Not Found	Not Found	High	High	High	High
High	AT1G18500.1	methylthioalkylmalate synthase-like 4	41	17	42	5	1	631	68.6	6.6	1314	17		High	Not Found	Not Found	Not Found	Not Found	Not Found	High	High	High	High
High	AT2G28450.1	zinc finger (CCCH-type) family protein	27	20	43	20	1	809	89	5.5	1312	20	Acetyl [N-Term]	High	High	High	High	Not Found	Not Found	Not Found	Not Found	Not Found	Not Found
High	AT4G23600.1	Tyrosine transaminase family protein	64	18	53	18	1	422	47	6.28	1306	18		Not Found	Not Found	Not Found	Not Found	Not Found	Not Found	High	Not Found	High	High
High	AT5G52920.1	plastidic pyruvate kinase beta subunit 1	48	19	53	17	1	579	63.5	7.03	1302	19		Not Found	Not Found	Not Found	Not Found	Not Found	Not Found	High	High	High	High
High	AT1G04270.1	cytosolic ribosomal protein S15	59	6	53	2	1	152	17.1	10.35	1302	6	Acetyl [N-Term]	Not Found	Not Found	Not Found	Not Found	Not Found	Not Found	High	High	High	High
High	AT5G54160.1	O-methyltransferase 1	82	20	59	20	1	363	39.6	5.95	1299	20	Acetyl [N-Term]	High	Medium	High	High	Not Found	Not Found	High	High	High	High
High	AT2G35410.1	RNA-binding (RRM/RBD/RNP motifs) family protein	50	15	40	15	1	308	33.8	5.64	1298	15		Not Found	Not Found	Not Found	Not Found	Not Found	Not Found	High	High	High	High
High	AT2G27680.1	NAD(P)-linked oxidoreductase superfamily protein	47	14	42	14	1	384	43.1	8.12	1297	14		Not Found	Not Found	High	Not Found	Not Found	Not Found	High	High	High	High
High	AT4G02930.1	GTP binding Elongation factor Tu family protein	45	14	43	13	1	454	49.4	6.7	1294	14		Not Found	Not Found	High	Not Found	Not Found	Not Found	High	High	High	High
High	AT1G74260.1	purine biosynthesis 4	32	31	57	31	1	1407	153.9	5.36	1294	31		High	High	High	High	Not Found	Not Found	High	High	High	High
High	AT1G66580.1	senescence associated gene 24	47	11	45	3	1	221	24.9	10.56	1294	11		Not Found	Not Found	Not Found	Not Found	Not Found	Not Found	Not Found	Not Found	Medium	High
High	AT2G01250.1	Ribosomal protein L30/L7 family protein	60	15	63	7	1	242	28.2	9.94	1289	15		Not Found	Not Found	Not Found	Not Found	Not Found	Not Found	High	High	High	High
High	AT4G11150.1	vacuolar ATP synthase subunit E1	57	12	53	12	1	230	26	6.4	1283	12	Acetyl [N-Term]	High	High	High	Not Found	Not Found	Not Found	High	High	High	High
High	AT1G18540.1	Ribosomal protein L6 family protein	52	13	52	4	1	233	26.1	10.1	1272	13		Not Found	Not Found	Not Found	Not Found	Not Found	Not Found	High	High	High	High
High	AT3G10690.1	DNA GYRASE A	27	21	40	21	1	950	104.5	6.9	1269	21		High	High	High	High	High	High	Not Found	Not Found	Not Found	Not Found
High	AT3G19450.1	GroES-like zinc-binding alcohol dehydrogenase family protein	65	15	46	14	1	365	39.1	5.55	1268	15		Not Found	Not Found	Not Found	Not Found	Not Found	Not Found	High	High	High	High
High	AT3G08030.1	Protein of unknown function, DUF642	69	15	57	15	1	365	39	7.56	1268	15		Not Found	Not Found	Not Found	Not Found	Not Found	Not Found	High	High	High	High
High	AT4G34200.1	D-3-phosphoglycerate dehydrogenase	36	16	52	12	1	603	63.3	6.58	1264	16		High	High	High	Not Found	Not Found	Not Found	High	High	High	High
High	AT4G33510.1	3-deoxy-d-arabino-heptulosonate 7-phosphate synthase	49	19	47	14	1	507	56.1	8.78	1264	19		Not Found	Not Found	Not Found	Not Found	Not Found	Not Found	High	Not Found	High	High
High	AT1G10630.1	ADP-ribosylation factor A1F	67	11	44	1	1	181	20.6	6.95	1258	11		Not Found	Not Found	Not Found	Not Found	Not Found	Not Found	High	Not Found	Not Found	Not Found
High	AT2G18020.1	Ribosomal protein L2 family	47	11	53	2	1	258	27.8	10.9	1258	11		Not Found	Not Found	Not Found	Not Found	Not Found	Not Found	High	High	High	High
High	AT2G43030.1	Ribosomal protein L3 family protein	55	15	53	15	1	271	29.3	10.43	1256	15		Not Found	Not Found	Not Found	Not Found	Not Found	Not Found	High	High	High	High
High	AT1G70490.1	Ras-related small GTP-binding family protein	67	11	44	1	1	181	20.6	6.95	1254	11		Not Found	Not Found	Not Found	Not Found	Not Found	Not Found	High	Not Found	Not Found	Not Found
High	AT1G25490.1	ARM repeat superfamily protein	29	15	53	9	1	588	65.5	5.07	1254	15		High	High	High	High	Not Found	Not Found	High	High	High	High
High	AT1G04420.1	NAD(P)-linked oxidoreductase superfamily protein	58	17	43	17	1	412	46.4	8.53	1252	17		Not Found	Not Found	Not Found	Not Found	Not Found	Not Found	High	High	High	High
High	AT3G11830.1	TCP-1/cpn60 chaperonin family protein	50	19	49	19	1	557	59.7	6.39	1251	19	Acetyl [N-Term]	Not Found	Not Found	Not Found	Not Found	Not Found	Not Found	High	High	High	High
High	AT5G45930.1	magnesium chelatase i2	44	16	63	5	1	418	46.1	5.5	1245	16		Not Found	High	High	Not Found	Not Found	Not Found	High	Not Found	High	High
High	AT1G80490.2	TOPLESS-related 1	29	32	75	7	1	1120	124	7.14	1237	32		High	High	High	High	Not Found	Not Found	High	Not Found	Not Found	Not Found
High	AT1G32940.1	Subtilase family protein	19	13	35	10	1	774	82.9	6.29	1237	13		High	High	High	Not Found	Not Found	High	Not Found	Not Found	Not Found	Not Found
High	AT3G62290.1	ADP-ribosylation factor A1E	67	11	44	1	1	181	20.6	6.95	1234	11		Not Found	Not Found	Not Found	Not Found	Not Found	Not Found	High	Not Found	Not Found	Not Found
High	AT2G17510.2	ribonuclease II family protein	29	25	53	25	1	1012	113.9	6.79	1222	25		High	High	High	High	Not Found	Not Found	Not Found	Not Found	High	High
High	AT3G49010.1	breast basic conserved 1	44	8	35	4	1	206	23.8	11.02	1219	8		Not Found	Not Found	High	Not Found	Not Found	Not Found	High	High	High	High
High	AT2G29630.2	thiaminC	36	17	51	17	1	644	71.9	6.44	1217	17		Not Found	Not Found	Not Found	Not Found	Not Found	Not Found	High	Not Found	High	High
High	AT2G44350.2	Citrate synthase family protein	47	18	49	18	1	474	52.7	6.89	1215	18		Not Found	High	High	High	Not Found	Not Found	High	High	High	High
High	AT3G12290.1	Amino acid dehydrogenase family protein	71	18	54	17	1	299	31.6	8.16	1210	18		Not Found	High	Not Found	Not Found	Not Found	Not Found	High	Not Found	High	High
High	AT3G14990.1	Class I glutamine amidotransferase-like superfamily protein	52	14	33	14	1	392	41.8	5.41	1209	14		Not Found	Not Found	High	Not Found	Not Found	Not Found	High	High	High	High
High	AT1G03680.1	thioredoxin M-type 1	43	6	31	6	1	179	19.7	8.95	1205	6		High	High	High	Not Found	Not Found	Not Found	High	High	High	High
High	AT2G39800.1	delta1-pyrroline-5-carboxylate synthase 1	29	16	44	16	1	717	77.7	6.29	1204	16		High	High	High	High	Not Found	Not Found	High	Not Found	High	High
High	AT2G43710.1	Plant stearoyl-acyl-carrier-protein desaturase family protein	47	14	47	11	1	401	45.7	6.48	1203	14		Not Found	Not Found	Not Found	Not Found	Not Found	Not Found	High	High	High	High
High	AT4G35450.5	ankyrin repeat-containing protein 2	59	12	48	10	1	350	38	4.64	1202	12	Acetyl [N-Term]	High	High	High	High	Not Found	Not Found	High	Not Found	High	High
High	AT4G04020.1	fibrillin	58	13	31	13	1	318	34.9	5.6	1202	13		Not Found	Not Found	Not Found	Not Found	Not Found	Not Found	High	High	High	High
High	AT5G15490.1	UDP-glucose 6-dehydrogenase family protein	39	14	43	3	1	480	53.1	6.04	1202	14	Phospho [S393(99.4)]	Not Found	Not Found	Not Found	Not Found	Not Found	Not Found	High	Not Found	High	High
High	AT1G78830.1	Curculin-like (mannose-binding) lectin family protein	43	15	50	9	1	455	50.3	8.47	1201	15		Not Found	Not Found	Not Found	Not Found	Not Found	Not Found	High	High	High	High
High	AT4G14680.1	Pseudouridine synthase/archaeosine transglycosylase-like family protein	27	14	71	2	1	465	52	7.4	1201	14		Not Found	Not Found	Not Found	Not Found	Not Found	Not Found	High	Not Found	High	High
High	ATCG00280.1	photosystem II reaction center protein C	36	15	30	15	1	473	51.8	7.2	1195	15		Not Found	Not Found	Not Found	Not Found	Not Found	Not Found	Not Found	High	Not Found	Not Found
High	AT1G31180.1	isopropylmalate dehydrogenase 3	48	13	45	6	1	404	43.8	5.82	1191	13		Not Found	Not Found	Not Found	Not Found	Not Found	Not Found	High	High	High	High
High	AT1G27450.3	adenine phosphoribosyl transferase 1	51	9	30	1	1	284	31	7.96	1188	9		Not Found	Not Found	Not Found	Not Found	Not Found	Not Found	High	Not Found	High	High
High	AT5G55730.1	FASCICLIN-like arabinogalactan 1	29	7	27	7	1	424	44.8	6.74	1184	7		High	High	High	High	High	High	High	Not Found	High	High
High	AT5G65620.1	Zincin-like metalloproteases family protein	43	27	56	15	1	791	88.7	6.28	1182	27		Not Found	Not Found	High	Not Found	Not Found	Not Found	High	High	High	High
High	AT3G25520.1	ribosomal protein L5	60	15	49	2	1	301	34.3	9.31	1181	15		Not Found	Not Found	Not Found	Not Found	Not Found	Not Found	High	High	Not Found	High
High	AT1G16880.1	uridylyltransferase-related	37	9	48	9	1	290	31.3	5.14	1181	9		Not Found	Not Found	Not Found	Not Found	Not Found	Not Found	High	High	High	High
High	AT5G07090.1	Ribosomal protein S4 (RPS4A) family protein	55	14	60	14	1	262	29.9	10.17	1181	14		Not Found	Not Found	Not Found	Not Found	Not Found	Not Found	High	High	High	High
High	AT4G03520.1	Thioredoxin superfamily protein	44	7	31	7	1	186	20.3	9.22	1179	7		Not Found	Not Found	Not Found	Not Found	Not Found	Not Found	High	High	High	High
High	AT4G08390.1	stromal ascorbate peroxidase	54	17	58	12	1	372	40.4	8.28	1176	17		Not Found	Not Found	Not Found	Not Found	Not Found	Not Found	High	High	High	High
High	AT1G80600.1	HOPW1-1-interacting 1	46	15	38	15	1	457	48.8	6.8	1175	15		Not Found	Not Found	Not Found	Not Found	Not Found	Not Found	High	High	High	High
High	AT1G27450.2	adenine phosphoribosyl transferase 1	77	9	30	1	1	183	19.7	5.47	1173	9	Acetyl [N-Term]	Not Found	Not Found	Not Found	Not Found	Not Found	Not Found	High	Not Found	High	High
High	AT5G65010.2	asparagine synthetase 2	55	24	62	24	1	579	65.1	6.46	1170	24		Not Found	Not Found	Not Found	High	Not Found	Not Found	High	High	High	High
High	AT2G19940.1	oxidoreductases, acting on the aldehyde or oxo group of donors, NAD or NADP as acceptor;copper ion binding	58	15	54	15	1	401	44.1	8.29	1168	15		Not Found	Not Found	Not Found	High	Not Found	Not Found	High	High	High	High
High	AT1G20340.1	Cupredoxin superfamily protein	39	2	26	2	1	167	17	5.2	1167	2		High	High	High	High	Not Found	Not Found	High	High	High	High
High	AT5G22770.1	alpha-adaptin	22	19	39	1	1	1012	112.1	6.23	1164	19		Not Found	Not Found	High	High	Not Found	Not Found	Not Found	Not Found	Not Found	Not Found
High	AT2G47610.1	Ribosomal protein L7Ae/L30e/S12e/Gadd45 family protein	42	12	49	3	1	257	29.1	10.13	1162	12		Not Found	Not Found	Not Found	Not Found	Not Found	Not Found	High	High	High	High
High	AT1G76080.1	chloroplastic drought-induced stress protein of 32 kD	46	10	62	10	1	302	33.7	8.46	1161	10		Not Found	Medium	High	Not Found	Not Found	Not Found	High	High	High	High
High	AT1G74040.1	2-isopropylmalate synthase 1	32	12	32	1	1	631	68.1	6.37	1160	12		Not Found	Not Found	Not Found	Not Found	Not Found	Not Found	High	Not Found	High	High
High	AT3G11710.1	lysyl-tRNA synthetase 1	45	22	59	22	1	626	70.8	6.24	1159	22	Acetyl [N-Term]	Not Found	High	High	High	Not Found	Not Found	High	High	High	High
High	AT5G22780.1	Adaptor protein complex AP-2, alpha subunit	22	19	38	1	1	1013	112.2	6.23	1155	19		Not Found	Not Found	Not Found	High	Not Found	Not Found	Not Found	Not Found	Not Found	Not Found
High	AT5G39740.1	ribosomal protein L5 B	60	14	48	1	1	301	34.4	9.17	1154	14		Not Found	Not Found	Not Found	Not Found	Not Found	Not Found	Not Found	Not Found	High	High
High	AT5G51970.1	GroES-like zinc-binding alcohol dehydrogenase family protein	72	17	45	17	1	364	39.2	5.97	1147	17		Not Found	Not Found	Not Found	High	Not Found	Not Found	High	High	High	High
High	AT5G10860.1	Cystathionine beta-synthase (CBS) family protein	58	10	41	10	1	206	22.7	9.01	1141	10		Not Found	Not Found	Not Found	Not Found	Not Found	Not Found	High	High	High	High
High	AT2G35490.1	Plastid-lipid associated protein PAP / fibrillin family protein	30	9	43	9	1	376	40.5	4.55	1141	9		High	High	High	High	Not Found	Not Found	High	High	High	High
High	AT2G27530.1	Ribosomal protein L1p/L10e family	47	9	45	4	1	216	24.4	9.88	1133	9		High	Not Found	High	Not Found	Not Found	Not Found	Not Found	High	High	High
High	AT5G54270.1	light-harvesting chlorophyll B-binding protein 3	54	6	21	5	1	265	28.7	5.12	1133	6		Not Found	Not Found	Not Found	Not Found	Not Found	Not Found	Not Found	High	Not Found	High
High	AT3G11510.1	Ribosomal protein S11 family protein	44	6	35	1	1	150	16.3	10.59	1131	6		Not Found	Not Found	Not Found	Not Found	Not Found	Not Found	High	High	High	High
High	AT3G24170.1	glutathione-disulfide reductase	39	13	41	13	1	499	53.8	6.8	1131	13		Not Found	Not Found	Not Found	Not Found	Not Found	Not Found	High	High	High	High
High	AT1G62380.1	ACC oxidase 2	49	10	30	8	1	320	36.2	5.12	1128	10		Not Found	Not Found	Not Found	Not Found	Not Found	Not Found	High	High	High	High
High	AT3G63525.1	thylakoid lumenal protein, full	51	9	26	9	1	229	24.9	7.47	1123	9		Not Found	Not Found	Not Found	Not Found	Not Found	Not Found	High	High	High	High
High	AT1G03630.1	protochlorophyllide oxidoreductase C	55	17	65	12	1	401	43.9	9.11	1121	17		Not Found	Not Found	High	High	Not Found	Not Found	High	High	High	High
High	AT3G08943.1	ARM repeat superfamily protein	27	17	37	5	1	871	96.3	4.74	1120	17	Acetyl [N-Term]	Not Found	High	High	High	Not Found	Not Found	High	Not Found	Not Found	Not Found
High	AT1G34760.1	general regulatory factor 11	24	7	50	1	1	255	29.1	5.07	1120	7		Not Found	Not Found	Not Found	Not Found	Not Found	Not Found	Not Found	Not Found	Not Found	High
High	AT3G16460.1	Mannose-binding lectin superfamily protein	37	20	31	20	1	705	72.4	5.5	1119	20	Acetyl [N-Term]	Not Found	Not Found	Not Found	Not Found	High	Not Found	High	High	High	High
High	AT3G02730.1	thioredoxin F-type 1	29	5	34	4	1	178	19.3	8.92	1112	5		Not Found	Not Found	High	Medium	Not Found	Not Found	High	High	High	High
High	AT1G03600.1	photosystem II family protein	41	6	31	6	1	174	18.8	9.88	1111	6		Not Found	Not Found	Not Found	Not Found	Not Found	Not Found	High	High	High	High
High	AT5G55070.1	Dihydrolipoamide succinyltransferase	29	11	39	5	1	464	50.1	9.14	1109	11		High	High	High	High	Not Found	Not Found	High	Not Found	High	High
High	AT5G58290.1	regulatory particle triple-A ATPase 3	55	14	41	13	1	408	45.7	5.6	1108	14	Acetyl [N-Term]	High	High	High	High	Not Found	Not Found	High	High	High	High
High	AT1G49760.1	poly(A) binding protein 8	28	15	46	13	1	671	72.7	7.53	1105	15		Not Found	High	High	Not Found	Not Found	Not Found	High	High	High	High
High	AT2G28190.1	copper/zinc superoxide dismutase 2	41	5	25	5	1	216	22.2	7.01	1102	5		Not Found	Not Found	Not Found	Not Found	Not Found	Not Found	High	Not Found	High	High
High	AT5G04430.2	binding to TOMV RNA 1L (long form)	55	16	40	16	1	334	36	6.14	1101	16	Acetyl [N-Term]; Phospho [S19(100)]	Not Found	Not Found	Not Found	Not Found	Not Found	Not Found	High	High	High	High
High	AT1G24360.1	NAD(P)-binding Rossmann-fold superfamily protein	53	11	40	11	1	319	33.5	9.41	1094	11		Not Found	Not Found	Not Found	Not Found	Not Found	Not Found	High	High	High	High
High	AT4G26910.1	Dihydrolipoamide succinyltransferase	25	9	36	3	1	464	50	9.09	1094	9		Not Found	High	Not Found	High	Not Found	Not Found	High	High	High	High
High	AT2G42490.1	Copper amine oxidase family protein	34	24	51	24	1	776	86.6	7.12	1092	24		High	High	High	High	High	High	Not Found	Not Found	Not Found	Not Found
High	ATCG00540.1	photosynthetic electron transfer A	47	15	30	15	1	320	35.3	8.29	1091	15		Not Found	Not Found	Not Found	Not Found	Not Found	Not Found	Not Found	High	Not Found	High
High	AT5G18380.1	Ribosomal protein S5 domain 2-like superfamily protein	58	8	49	1	1	146	16.6	10.2	1088	8	Acetyl [N-Term]	Not Found	Not Found	Not Found	Not Found	Not Found	Not Found	High	High	High	High
High	AT3G02230.1	reversibly glycosylated polypeptide 1	75	18	61	7	1	357	40.6	5.92	1087	18	Acetyl [N-Term]	Not Found	Not Found	Not Found	Not Found	Not Found	Not Found	High	Not Found	High	High
High	AT4G17770.1	trehalose phosphatase/synthase 5	26	16	38	12	1	862	97.4	6.13	1083	16		High	High	High	High	Not Found	Not Found	Not Found	Not Found	Not Found	Not Found
High	AT2G34480.1	Ribosomal protein L18ae/LX family protein	57	11	46	11	1	178	21.3	10.48	1081	11		Not Found	Not Found	Not Found	Not Found	Not Found	Not Found	High	High	High	High
High	AT1G32990.1	plastid ribosomal protein l11	47	9	48	9	1	222	23.1	9.66	1079	9		Not Found	High	High	High	Not Found	Not Found	High	High	High	High
High	AT3G23600.1	alpha/beta-Hydrolases superfamily protein	79	12	45	12	1	239	25.8	5.31	1074	12	Acetyl [N-Term]	Not Found	Not Found	Not Found	Not Found	Not Found	Not Found	High	High	High	High
High	AT3G52580.1	Ribosomal protein S11 family protein	37	5	30	1	1	150	16.2	10.59	1074	5		Not Found	Not Found	Not Found	Not Found	Not Found	Not Found	Not Found	High	High	High
High	AT2G04780.1	FASCICLIN-like arabinoogalactan 7	14	4	26	4	1	254	26.8	6.54	1072	4		High	High	High	High	High	High	High	Not Found	High	High
High	AT2G44120.2	Ribosomal protein L30/L7 family protein	47	12	47	2	1	247	28.5	9.88	1070	12		Not Found	Not Found	Not Found	Not Found	Not Found	Not Found	High	High	Not Found	High
High	ATCG00270.1	photosystem II reaction center protein D	26	9	26	9	1	353	39.5	5.74	1070	9		Not Found	Not Found	Not Found	Not Found	Not Found	Not Found	High	High	Not Found	Not Found
High	AT1G50250.1	FTSH protease 1	30	16	23	2	1	716	76.7	5.83	1069	16		Not Found	Not Found	Not Found	Not Found	Not Found	Not Found	Not Found	High	Not Found	Not Found
High	AT3G15360.1	thioredoxin M-type 4	33	6	32	6	1	193	21.2	9.57	1068	6		High	Not Found	High	High	Not Found	Not Found	High	High	High	High
High	AT1G12840.1	vacuolar ATP synthase subunit C (VATC) / V-ATPase C subunit / vacuolar proton pump C subunit (DET3)	51	16	36	16	1	375	42.6	5.54	1066	16		Not Found	High	Not Found	Not Found	Not Found	Not Found	High	High	High	High
High	AT1G04480.1	Ribosomal protein L14p/L23e family protein	63	8	35	8	1	140	15	10.48	1066	8		Not Found	Not Found	Not Found	Not Found	Not Found	Not Found	High	High	High	High
High	ATCG00780.1	ribosomal protein L14	59	6	33	6	1	122	13.6	9.29	1064	6		Not Found	Not Found	Not Found	Not Found	Not Found	Not Found	High	High	High	High
High	AT5G17330.1	glutamate decarboxylase	19	9	37	4	1	502	57	5.53	1062	9		Not Found	Not Found	Not Found	Not Found	Not Found	Not Found	Not Found	High	Not Found	Not Found
High	AT1G07320.1	ribosomal protein L4	44	9	29	9	1	282	30.5	8.94	1061	9		Not Found	Not Found	Not Found	Not Found	Not Found	Not Found	High	High	High	High
High	AT1G62780.1	unknown protein; FUNCTIONS IN: molecular_function unknown; INVOLVED IN: biological_process unknown; LOCATED IN: chloroplast, chloroplast stroma; EXPRESSED IN: 22 plant structures; EXPRESSED DURING: 14 growth stages; Has 94 Blast hits to 94 proteins in 35 species: Archae - 6; Bacteria - 10; Metazoa - 21; Fungi - 2; Plants - 48; Viruses - 0; Other Eukaryotes - 7 (source: NCBI BLink).	51	10	29	10	1	237	27.2	5.9	1059	10		Not Found	Not Found	Not Found	Not Found	Not Found	Not Found	High	High	High	High
High	AT1G78370.1	glutathione S-transferase TAU 20	72	16	68	15	1	217	25	5.78	1059	16	Acetyl [N-Term]	Not Found	Not Found	Not Found	Not Found	Not Found	Not Found	High	Not Found	High	High
High	AT2G47400.1	CP12 domain-containing protein 1	52	4	24	4	1	124	13.5	4.93	1058	4		High	High	High	Not Found	High	Not Found	High	High	High	High
High	AT3G54540.1	general control non-repressible 4	26	15	26	15	1	723	80.4	6.32	1056	15		Not Found	Not Found	Not Found	Not Found	High	High	Not Found	High	Not Found	Not Found
High	AT1G17220.1	Translation initiation factor 2, small GTP-binding protein	24	18	34	18	1	1026	109.7	7.44	1056	18		High	High	High	High	Not Found	Not Found	High	High	High	High
High	AT2G35040.1	AICARFT/IMPCHase bienzyme family protein	30	14	46	14	1	596	64.9	6.92	1053	14		Not Found	Not Found	Not Found	Not Found	Not Found	Not Found	High	High	High	High
High	AT5G20890.1	TCP-1/cpn60 chaperonin family protein	54	20	36	20	1	527	57.3	5.87	1050	20		Not Found	High	High	High	Not Found	Not Found	High	High	High	High
High	AT5G19990.1	regulatory particle triple-A ATPase 6A	46	17	45	16	1	419	47.2	8.88	1049	17		Not Found	High	High	Not Found	Not Found	Not Found	High	Not Found	High	High
High	AT2G30950.1	FtsH extracellular protease family	50	24	29	9	1	695	74.1	6.35	1048	24		Not Found	Not Found	Not Found	Not Found	Not Found	Not Found	Not Found	High	Not Found	Not Found
High	AT3G44890.1	ribosomal protein L9	55	11	46	11	1	197	22.1	9.67	1047	11		Not Found	Not Found	Not Found	Not Found	Not Found	Not Found	High	High	High	High
High	AT4G23100.1	glutamate-cysteine ligase	39	13	46	13	1	522	58.5	6.57	1046	13		Not Found	Not Found	Not Found	Not Found	Not Found	Not Found	High	High	High	High
High	AT3G08740.1	elongation factor P (EF-P) family protein	56	10	41	10	1	236	26.2	8.4	1046	10		Not Found	Not Found	Not Found	Not Found	Not Found	Not Found	High	High	High	High
High	AT5G60640.1	PDI-like 1-4	36	17	33	17	1	597	66.3	4.61	1043	17		Not Found	High	High	High	High	High	High	High	High	High
High	AT2G38540.1	lipid transfer protein 1	32	4	36	4	1	118	11.7	8.95	1042	4		High	Not Found	High	High	Not Found	High	High	High	High	High
High	AT3G22110.1	20S proteasome alpha subunit C1	67	13	32	13	1	250	27.5	7.11	1041	13		Not Found	Not Found	Not Found	Not Found	Not Found	Not Found	High	High	High	High
High	AT1G52510.1	alpha/beta-Hydrolases superfamily protein	42	9	25	9	1	380	41.8	7.05	1041	9		Not Found	Not Found	Not Found	Not Found	Not Found	Not Found	High	High	High	High
High	AT1G32470.1	Single hybrid motif superfamily protein	33	4	39	1	1	166	17.9	5.19	1040	4		Not Found	Not Found	Not Found	Not Found	Not Found	Not Found	High	High	High	High
High	AT3G15730.1	phospholipase D alpha 1	37	20	43	20	1	810	91.8	5.87	1033	20		High	High	High	Not Found	Medium	High	High	High	High	High
High	AT5G55480.1	SHV3-like 1	23	13	32	13	1	766	84.1	5.67	1032	13		High	High	High	High	Not Found	Not Found	High	High	High	High
High	AT1G02560.1	nuclear encoded CLP protease 5	51	8	42	8	1	298	32.3	8.24	1032	8		Not Found	High	High	High	Not Found	Not Found	High	High	High	High
High	AT2G36160.1	Ribosomal protein S11 family protein	44	6	30	1	1	150	16.2	10.59	1030	6		Not Found	Not Found	Not Found	Not Found	Not Found	Not Found	Not Found	High	Not Found	Not Found
High	AT4G24770.1	31-kDa RNA binding protein	33	9	34	9	1	329	35.8	4.65	1029	9		Not Found	Not Found	Not Found	Not Found	Not Found	Not Found	High	High	High	High
High	AT1G13320.1	protein phosphatase 2A subunit A3	31	13	38	5	1	587	65.5	5.07	1028	13	Acetyl [N-Term]	Not Found	Not Found	Not Found	High	Not Found	Not Found	High	Not Found	High	High
High	AT4G09670.1	Oxidoreductase family protein	49	13	36	13	1	362	39.5	5.88	1028	13		Not Found	Not Found	Not Found	Not Found	Not Found	Not Found	High	High	High	High
High	AT1G20200.1	PAM domain (PCI/PINT associated module) protein	55	21	47	21	1	488	55.5	8.19	1025	21		High	High	High	High	Not Found	Not Found	High	High	High	High
High	AT3G08580.1	ADP/ATP carrier 1	42	16	23	16	1	381	41.4	9.83	1022	16		Not Found	Not Found	Not Found	Not Found	Not Found	Not Found	Not Found	High	Not Found	Not Found
High	AT3G15520.1	Cyclophilin-like peptidyl-prolyl cis-trans isomerase family protein	27	11	29	11	1	466	50.5	7.06	1022	11		Not Found	Not Found	Not Found	Not Found	Not Found	Not Found	High	High	High	High
High	AT5G19550.1	aspartate aminotransferase 2	60	19	50	13	1	405	44.2	7.28	1019	19		High	High	High	Not Found	Not Found	Not Found	High	High	High	High
High	AT1G70310.1	spermidine synthase 2	65	13	29	9	1	340	37.1	4.84	1017	13	Acetyl [N-Term]	Not Found	Not Found	Not Found	Not Found	Not Found	Not Found	High	High	High	High
High	AT5G19510.1	Translation elongation factor EF1B/ribosomal protein S6 family protein	47	8	45	6	1	224	24.2	4.56	1017	8		Not Found	Not Found	High	Not Found	Not Found	Not Found	High	High	High	High
High	AT5G28500.1	unknown protein; FUNCTIONS IN: molecular_function unknown; INVOLVED IN: biological_process unknown; LOCATED IN: chloroplast stroma, chloroplast; EXPRESSED IN: 23 plant structures; EXPRESSED DURING: 13 growth stages; BEST Arabidopsis thaliana protein match is: unknown protein (TAIR:AT3G04550.1); Has 109 Blast hits to 109 proteins in 49 species: Archae - 0; Bacteria - 67; Metazoa - 0; Fungi - 0; Pl…	41	12	41	12	1	434	48.2	5.07	1016	12		Not Found	Not Found	Not Found	Not Found	Not Found	Not Found	High	High	High	High
High	AT1G79440.1	aldehyde dehydrogenase 5F1	33	13	34	13	1	528	56.5	6.92	1014	13		Not Found	Not Found	Not Found	Not Found	Not Found	Not Found	High	High	High	High
High	ATCG00470.1	ATP synthase epsilon chain	79	8	24	8	1	132	14.5	6.1	1012	8		Not Found	Not Found	Not Found	Not Found	Not Found	Not Found	High	High	High	High
High	AT5G42790.1	proteasome alpha subunit F1	62	13	31	13	1	278	30.5	5.08	1010	13		Not Found	Not Found	Not Found	Not Found	Not Found	Not Found	High	High	High	High
High	AT2G33800.1	Ribosomal protein S5 family protein	38	12	36	12	1	303	32.6	8.97	1006	12		High	High	High	High	Not Found	Not Found	High	High	High	High
High	AT4G02510.1	translocon at the outer envelope membrane of chloroplasts 159	13	15	25	15	1	1503	160.7	4.55	1006	15	Phospho [S71(100)]	High	Not Found	High	High	High	High	Not Found	High	Not Found	Not Found
High	AT3G53430.1	Ribosomal protein L11 family protein	62	9	37	1	1	166	18	8.97	1004	9		Not Found	Not Found	Not Found	Not Found	Not Found	Not Found	Not Found	High	High	Not Found
High	AT1G80560.1	isopropylmalate dehydrogenase 2	47	13	39	6	1	405	43.3	6.06	1003	13		Not Found	Not Found	Not Found	Not Found	Not Found	Not Found	High	High	High	High
High	AT1G48860.1	RNA 3'-terminal phosphate cyclase/enolpyruvate transferase, alpha/beta	34	14	37	4	1	521	55.8	6.79	1003	14		Not Found	Not Found	Not Found	Not Found	Not Found	Not Found	High	Not Found	High	High
High	AT4G21210.1	PPDK regulatory protein	60	14	34	14	1	403	43.7	7.4	1002	14		Not Found	High	Not Found	Not Found	Not Found	Not Found	High	High	High	High
High	AT3G54660.1	glutathione reductase	45	18	49	18	1	565	60.8	7.87	1000	18		Not Found	Not Found	Not Found	Not Found	Not Found	Not Found	High	High	High	High
High	AT4G34110.1	poly(A) binding protein 2	33	14	45	12	1	629	68.6	8.21	997	14		High	High	High	Not Found	Not Found	Not Found	High	High	High	High
High	AT1G58380.1	Ribosomal protein S5 family protein	45	13	44	3	1	284	30.7	10.26	995	13		Not Found	Not Found	Not Found	Not Found	Not Found	Not Found	High	High	High	High
High	AT3G06670.1	binding	23	16	35	16	1	865	97.2	5.27	991	16		High	High	High	High	Not Found	Not Found	Medium	Not Found	Not Found	Not Found
High	AT3G60820.1	N-terminal nucleophile aminohydrolases (Ntn hydrolases) superfamily protein	58	9	29	9	1	223	24.6	7.4	990	9		Not Found	Not Found	Not Found	Not Found	Not Found	Not Found	High	High	High	High
High	AT5G13420.1	Aldolase-type TIM barrel family protein	35	10	30	10	1	438	47.7	6.43	989	10		Not Found	Not Found	Not Found	Not Found	Not Found	Not Found	High	High	High	High
High	AT4G00100.1	ribosomal protein S13A	50	8	39	1	1	151	17.1	10.39	989	8		Not Found	Not Found	Not Found	Not Found	Not Found	Not Found	High	High	High	High
High	AT3G49120.1	peroxidase CB	39	11	43	8	1	353	38.8	7.64	987	11		Not Found	Not Found	High	Not Found	Not Found	Not Found	High	High	High	High
High	AT5G09510.1	Ribosomal protein S19 family protein	59	5	40	1	1	152	17.1	10.35	985	5	Acetyl [N-Term]	Not Found	Not Found	Not Found	Not Found	Not Found	Not Found	Not Found	High	High	High
High	AT1G44575.1	Chlorophyll A-B binding family protein	52	10	20	10	1	265	28	9.26	985	10		Not Found	Not Found	Not Found	Not Found	Not Found	Not Found	Not Found	High	Not Found	Not Found
High	AT3G46000.1	actin depolymerizing factor 2	51	5	18	3	1	137	15.7	5.43	983	5	Acetyl [N-Term]	Not Found	Not Found	Not Found	Not Found	Not Found	Not Found	High	Not Found	Not Found	Not Found
High	AT1G11660.1	heat shock protein 70 (Hsp 70) family protein	37	26	37	26	1	763	85.2	5.71	982	26		High	High	High	Not Found	High	High	High	Not Found	Not Found	Not Found
High	AT2G47940.1	DEGP protease 2	37	15	37	15	1	607	66.8	6.05	979	15		High	High	High	Not Found	Not Found	Not Found	High	Not Found	High	High
High	AT5G24490.1	30S ribosomal protein, putative	41	10	30	10	1	308	34.8	6.76	978	10		Not Found	Not Found	High	Not Found	Not Found	Not Found	High	High	High	High
High	AT3G02530.1	TCP-1/cpn60 chaperonin family protein	45	19	52	2	1	535	58.9	6.21	977	19		Not Found	Not Found	Not Found	Not Found	Not Found	Not Found	Not Found	High	High	High
High	AT1G53500.1	NAD-dependent epimerase/dehydratase family protein	26	12	33	3	1	667	75.2	6.46	973	12		Not Found	Not Found	Not Found	Not Found	Not Found	Not Found	High	Not Found	High	High
High	AT4G36130.1	Ribosomal protein L2 family	40	10	42	1	1	258	27.9	10.83	973	10		Not Found	Not Found	Not Found	Not Found	Not Found	Not Found	Not Found	Not Found	High	High
High	AT2G37190.1	Ribosomal protein L11 family protein	62	9	37	1	1	166	17.9	8.97	970	9		Not Found	Not Found	Not Found	Not Found	Not Found	Not Found	Not Found	Medium	High	Not Found
High	AT5G53480.1	ARM repeat superfamily protein	38	22	44	22	1	870	96.2	4.81	970	22	Acetyl [N-Term]	High	High	High	High	High	Not Found	High	High	High	High
High	ATCG00500.1	acetyl-CoA carboxylase carboxyl transferase subunit beta	49	21	45	21	1	488	55.6	6.24	970	21		Not Found	High	High	High	Not Found	Not Found	High	High	High	High
High	AT1G48630.1	receptor for activated C kinase 1B	50	14	41	3	1	326	35.8	7.11	970	14	Acetyl [N-Term]	Not Found	Not Found	Not Found	Not Found	Not Found	Not Found	High	Not Found	High	High
High	AT1G78850.1	D-mannose binding lectin protein with Apple-like carbohydrate-binding domain	33	12	32	12	1	441	49	7.65	965	12		Medium	High	High	Not Found	Not Found	Not Found	High	High	High	High
High	AT3G08947.1	ARM repeat superfamily protein	22	13	33	1	1	873	96.5	4.83	965	13	Acetyl [N-Term]	Not Found	Not Found	Not Found	Not Found	Not Found	Not Found	High	Not Found	High	High
High	AT3G23940.1	dehydratase family	44	18	49	18	1	608	64.9	6.23	964	18		Not Found	Not Found	Not Found	Not Found	Not Found	Not Found	High	High	High	High
High	AT3G25800.1	protein phosphatase 2A subunit A2	32	16	44	6	1	587	65.6	5.14	962	16		Not Found	Not Found	Not Found	Not Found	Not Found	Not Found	High	Not Found	High	High
High	AT3G60770.1	Ribosomal protein S13/S15	50	8	38	1	1	151	17.1	10.39	962	8		Not Found	Not Found	Not Found	Not Found	Not Found	Not Found	High	Not Found	High	High
High	AT5G49570.1	peptide-N-glycanase 1	23	16	26	16	1	721	82.4	5.52	962	16		Not Found	High	High	Not Found	High	High	Not Found	Not Found	Not Found	Not Found
High	AT3G49680.1	branched-chain aminotransferase 3	39	12	33	9	1	413	44.9	8.1	961	12		Not Found	Not Found	Not Found	Not Found	Not Found	Not Found	High	High	High	High
High	AT5G59890.1	actin depolymerizing factor 4	24	3	19	1	1	139	16	6.57	957	3	Acetyl [N-Term]	Not Found	Not Found	Not Found	Not Found	Not Found	Not Found	High	Not Found	High	High
High	AT1G21750.1	PDI-like 1-1	43	20	39	16	1	501	55.6	4.92	954	20		Not Found	Not Found	Not Found	High	Not Found	Not Found	High	High	High	High
High	AT1G78570.1	rhamnose biosynthesis 1	36	16	41	7	1	669	75.3	7.28	949	16		Not Found	Not Found	Not Found	High	Not Found	Not Found	High	Not Found	High	High
High	AT1G62390.1	Octicosapeptide/Phox/Bem1p (PB1) domain-containing protein / tetratricopeptide repeat (TPR)-containing protein	21	11	29	11	1	751	82.7	5.62	942	11		Not Found	High	High	Not Found	High	High	High	Not Found	High	High
High	AT5G11520.1	aspartate aminotransferase 3	47	18	44	12	1	449	48.9	9.29	940	18		High	High	High	High	Not Found	Not Found	High	High	High	High
High	AT3G14930.1	Uroporphyrinogen decarboxylase	51	14	45	14	1	418	46.2	7.11	939	14		Not Found	Not Found	Not Found	Not Found	Not Found	Not Found	High	High	High	High
High	AT3G62870.1	Ribosomal protein L7Ae/L30e/S12e/Gadd45 family protein	38	11	42	2	1	256	29	10.15	939	11		Not Found	High	Not Found	Not Found	Not Found	Not Found	Not Found	High	High	Not Found
High	AT2G30200.1	catalytics;transferases;[acyl-carrier-protein] S-malonyltransferases;binding	48	14	36	14	1	393	41.5	8.56	939	14		Not Found	Not Found	Not Found	Not Found	Not Found	Not Found	High	High	High	High
High	AT1G48420.1	D-cysteine desulfhydrase	30	8	26	8	1	401	43.9	7.36	938	8		Not Found	Not Found	High	High	Not Found	Not Found	High	Not Found	High	High
High	AT5G16070.1	TCP-1/cpn60 chaperonin family protein	47	20	50	3	1	535	58.9	6.25	936	20		Not Found	Not Found	Not Found	Not Found	Not Found	Not Found	High	Not Found	High	High
High	AT1G77060.1	Phosphoenolpyruvate carboxylase family protein	34	8	25	6	1	339	36.5	6.86	935	8		High	High	High	High	Not Found	Not Found	Not Found	Not Found	High	High
High	AT2G39460.1	ribosomal protein L23AA	39	10	43	10	1	154	17.4	10.2	928	10		High	High	High	High	Not Found	Not Found	High	High	High	High
High	AT2G23350.1	poly(A) binding protein 4	28	14	41	13	1	662	71.6	6.86	924	14		High	High	High	High	Not Found	Not Found	High	High	High	High
High	AT5G46420.1	16S rRNA processing protein RimM family	34	19	44	19	1	653	73.7	5.87	923	19		High	High	High	High	Not Found	Not Found	High	Not Found	Not Found	Not Found
High	AT5G01530.1	light harvesting complex photosystem II	37	9	23	6	1	290	31.1	6.14	921	9	Phospho [T114(99.7)]	Not Found	Not Found	Not Found	Not Found	Not Found	Not Found	Not Found	High	Not Found	High
High	AT5G14590.1	Isocitrate/isopropylmalate dehydrogenase family protein	30	14	56	9	1	485	54.2	7.97	920	14		Not Found	Not Found	Not Found	Not Found	Not Found	Not Found	High	Not Found	High	High
High	AT2G25800.1	Protein of unknown function (DUF810)	17	15	33	14	1	987	109.9	8.16	918	15		Not Found	High	High	High	Not Found	Not Found	Not Found	Not Found	Not Found	Not Found
High	AT5G12040.1	Nitrilase/cyanide hydratase and apolipoprotein N-acyltransferase family protein	34	9	29	9	1	369	40.3	8.56	917	9		Not Found	Not Found	Not Found	Not Found	Not Found	Not Found	High	High	High	High
High	AT2G41840.1	Ribosomal protein S5 family protein	53	14	45	4	1	285	30.9	10.29	915	14		Not Found	Not Found	Not Found	Not Found	Not Found	Not Found	High	High	High	High
High	AT4G39200.1	Ribosomal protein S25 family protein	52	6	31	2	1	108	12	10.7	915	6		Not Found	Not Found	Not Found	Not Found	Not Found	Not Found	High	High	High	High
High	AT5G34850.1	purple acid phosphatase 26	54	16	50	16	1	475	55	7.31	915	16		Not Found	Not Found	Not Found	Not Found	Not Found	Not Found	High	Not Found	High	High
High	AT1G08360.1	Ribosomal protein L1p/L10e family	41	8	40	3	1	216	24.5	9.88	911	8		Not Found	Not Found	Not Found	Not Found	Not Found	Not Found	Not Found	Not Found	High	High
High	AT3G58140.1	phenylalanyl-tRNA synthetase class IIc family protein	37	15	44	15	1	429	49.2	6.4	909	15		Not Found	Not Found	High	Not Found	Not Found	Not Found	High	High	High	High
High	AT5G24300.1	Glycogen/starch synthases, ADP-glucose type	44	20	39	20	1	652	72.1	6.46	907	20		High	Not Found	Not Found	Not Found	Not Found	Not Found	High	Not Found	High	High
High	AT1G79090.1	FUNCTIONS IN: molecular_function unknown; INVOLVED IN: biological_process unknown; LOCATED IN: cellular_component unknown; EXPRESSED IN: 25 plant structures; EXPRESSED DURING: 15 growth stages; CONTAINS InterPro DOMAIN/s: Topoisomerase II-associated protein PAT1 (InterPro:IPR019167); BEST Arabidopsis thaliana protein match is: Topoisomerase II-associated protein PAT1 (TAIR:AT3G22270.1); Has 30201…	31	17	31	17	1	793	88.8	6.6	906	17	Acetyl [N-Term]	High	High	High	Not Found	Not Found	Not Found	Not Found	Not Found	Not Found	Not Found
High	AT5G27850.1	Ribosomal protein L18e/L15 superfamily protein	49	10	36	2	1	187	21	10.96	905	10		Not Found	Not Found	Not Found	Not Found	Not Found	Not Found	Not Found	High	Not Found	Not Found
High	AT2G10940.1	Bifunctional inhibitor/lipid-transfer protein/seed storage 2S albumin superfamily protein	27	6	39	6	1	291	29.6	9.39	903	6		Not Found	High	High	High	High	Not Found	High	High	High	High
High	AT2G43090.1	Aconitase/3-isopropylmalate dehydratase protein	50	9	33	6	1	251	26.8	6.77	903	9		Not Found	Not Found	Not Found	Not Found	Not Found	Not Found	High	High	High	High
High	AT3G18130.1	receptor for activated C kinase 1C	35	12	37	1	1	326	35.8	7.12	900	12	Acetyl [N-Term]	Not Found	Not Found	Not Found	Not Found	Not Found	Not Found	High	Not Found	High	Not Found
High	AT1G29660.1	GDSL-like Lipase/Acylhydrolase superfamily protein	30	9	27	9	1	364	40.1	5.36	899	9		Not Found	Not Found	Not Found	Not Found	Not Found	Not Found	High	High	High	High
High	AT3G13560.1	O-Glycosyl hydrolases family 17 protein	19	8	25	8	1	505	54.4	6.35	898	8		High	High	High	High	High	High	High	Not Found	High	High
High	AT1G15820.1	light harvesting complex photosystem II subunit 6	44	9	23	9	1	258	27.5	7.4	898	9		Not Found	Not Found	Not Found	Not Found	Not Found	Not Found	Not Found	High	Not Found	High
High	AT3G49910.1	Translation protein SH3-like family protein	37	7	32	7	1	146	16.9	10.78	898	7		Not Found	Not Found	Not Found	Not Found	Not Found	Not Found	High	High	High	High
High	AT2G02930.1	glutathione S-transferase F3	45	9	40	1	1	212	24.1	6.74	896	9	Phospho [S101(97.7)]	Not Found	Not Found	Not Found	Not Found	Not Found	Not Found	Not Found	Not Found	High	Not Found
High	AT3G05590.1	ribosomal protein L18	43	9	36	1	1	187	20.9	10.98	894	9		Not Found	Not Found	Not Found	Not Found	Not Found	Not Found	Not Found	High	Not Found	Not Found
High	AT2G09990.1	Ribosomal protein S5 domain 2-like superfamily protein	58	8	46	1	1	146	16.6	10.2	890	8	Acetyl [N-Term]	Not Found	Not Found	Not Found	Not Found	Not Found	Not Found	High	High	High	High
High	AT5G26830.1	Threonyl-tRNA synthetase	40	25	56	25	1	709	80.9	6.98	889	25		Not Found	High	High	High	Not Found	Not Found	High	High	High	High
High	AT2G20610.1	Tyrosine transaminase family protein	47	16	34	16	1	462	51.1	5.91	882	16	Acetyl [N-Term]	Not Found	Not Found	Not Found	High	Not Found	Not Found	High	Not Found	High	High
High	AT4G22670.1	HSP70-interacting protein 1	32	11	31	11	1	441	46.6	4.93	881	11	Phospho [S63(100)]	High	High	High	High	Not Found	Not Found	High	High	High	High
High	AT2G04842.1	threonyl-tRNA synthetase, putative / threonine--tRNA ligase, putative	30	14	34	14	1	650	74.7	6.93	880	14		Not Found	High	High	High	Not Found	Not Found	High	High	High	High
High	AT1G32200.1	phospholipid/glycerol acyltransferase family protein	57	15	34	15	1	459	50.4	6.55	879	15		Not Found	Not Found	Not Found	Not Found	Not Found	Not Found	High	High	High	High
High	AT1G01320.1	Tetratricopeptide repeat (TPR)-like superfamily protein	10	13	27	9	1	1797	198.7	6.33	876	13		Not Found	Not Found	Not Found	Not Found	Not Found	Not Found	High	High	High	High
High	AT1G74920.1	aldehyde dehydrogenase 10A8	54	16	33	14	1	501	54.4	5.29	876	16		Not Found	Not Found	Not Found	Not Found	Not Found	Not Found	High	Not Found	High	High
High	AT1G20110.1	RING/FYVE/PHD zinc finger superfamily protein	23	13	24	13	1	601	65.4	6.79	874	13		Not Found	Not Found	Not Found	Not Found	High	High	High	Not Found	High	Not Found
High	AT2G24020.1	Uncharacterised BCR, YbaB family COG0718	48	7	25	7	1	182	19.8	9.1	872	7		High	High	High	Not Found	Not Found	Not Found	High	High	High	High
High	AT3G56070.1	rotamase cyclophilin 2	68	9	35	8	1	176	18.9	7.81	872	9		Not Found	Not Found	Not Found	Not Found	Not Found	Not Found	High	High	High	High
High	AT3G46010.1	actin depolymerizing factor 1	24	3	16	1	1	139	16.1	7.18	869	3	Acetyl [N-Term]	Not Found	Not Found	Not Found	Not Found	Not Found	Not Found	High	Not Found	Not Found	Not Found
High	AT4G38630.1	regulatory particle non-ATPase 10	22	7	19	7	1	386	40.7	4.6	867	7		Not Found	High	Not Found	High	Not Found	Not Found	High	Not Found	High	High
High	AT5G42740.1	Sugar isomerase (SIS) family protein	39	15	36	15	1	560	61.7	6.65	863	15	Phospho [T206(100); T207(100); S213(100)]	Not Found	Not Found	Not Found	Not Found	Not Found	Not Found	High	High	High	High
High	AT1G12800.1	Nucleic acid-binding, OB-fold-like protein	30	19	35	19	1	767	85.6	5.35	863	19		High	High	High	High	Not Found	Not Found	High	High	High	Not Found
High	AT1G53750.1	regulatory particle triple-A 1A	42	15	39	15	1	426	47.8	6.65	863	15		Not Found	High	High	High	Not Found	Not Found	High	High	High	High
High	AT3G18190.1	TCP-1/cpn60 chaperonin family protein	46	19	43	19	1	536	57.7	7.68	862	19	Acetyl [N-Term]	Not Found	Not Found	Not Found	Not Found	Not Found	Not Found	High	High	High	High
High	AT3G20050.1	T-complex protein 1 alpha subunit	55	21	42	21	1	545	59.2	6.3	860	21	Acetyl [N-Term]	Not Found	High	High	Not Found	Not Found	Not Found	High	High	High	High
High	AT4G24820.1	26S proteasome, regulatory subunit Rpn7;Proteasome component (PCI) domain	29	9	27	9	1	387	44.3	5.99	859	9	Acetyl [N-Term]	Not Found	Not Found	Not Found	Not Found	Not Found	Not Found	High	Not Found	High	High
High	AT2G45300.1	RNA 3'-terminal phosphate cyclase/enolpyruvate transferase, alpha/beta	29	12	31	2	1	520	55.7	6.7	858	12		Not Found	Not Found	Not Found	Not Found	Not Found	Not Found	High	Not Found	High	High
High	AT3G54400.1	Eukaryotic aspartyl protease family protein	43	11	39	11	1	425	45.4	9.09	857	11		Not Found	Not Found	Not Found	Not Found	Not Found	Not Found	High	High	High	High
High	AT3G52750.1	Tubulin/FtsZ family protein	29	8	24	4	1	473	50.3	5.96	853	8		Not Found	Not Found	Not Found	Not Found	Not Found	Not Found	High	Not Found	High	High
High	AT4G31300.1	N-terminal nucleophile aminohydrolases (Ntn hydrolases) superfamily protein	64	12	37	12	1	233	25.1	5.55	851	12		Not Found	Not Found	Not Found	Not Found	Not Found	Not Found	High	High	High	High
High	AT5G16300.1	Vps51/Vps67 family (components of vesicular transport) protein	20	18	27	18	1	1068	118.7	5.68	850	18		High	High	High	High	Not Found	Not Found	High	Not Found	Not Found	Not Found
High	AT1G70410.3	beta carbonic anhydrase 4	67	15	45	15	1	258	28.4	7.12	849	15	Acetyl [N-Term]	Not Found	Not Found	Not Found	Not Found	Not Found	Not Found	High	High	High	High
High	AT5G20280.1	sucrose phosphate synthase 1F	27	24	56	19	1	1043	117.2	6.43	849	24		High	High	High	High	Not Found	Not Found	High	High	High	High
High	AT3G55040.1	glutathione transferase lambda 2	52	9	165	9	1	292	33	7.28	848	9	Phospho [S2(94.7)]	Not Found	Not Found	Medium	Not Found	Not Found	Not Found	High	High	High	High
High	AT4G19490.1	VPS54	14	12	27	12	1	1034	113.8	6.23	846	12		High	High	High	High	Not Found	Not Found	High	Not Found	High	Not Found
High	AT2G17390.1	ankyrin repeat-containing 2B	12	3	24	1	1	344	36.9	4.48	845	3		Not Found	Not Found	Not Found	Not Found	Not Found	Not Found	High	Not Found	High	Not Found
High	AT2G30060.1	Pleckstrin homology (PH) domain superfamily protein	36	7	25	5	1	217	24.4	4.88	845	7		Not Found	Not Found	Not Found	Not Found	Not Found	Not Found	High	Not Found	High	High
High	AT3G20390.1	endoribonuclease L-PSP family protein	49	7	28	7	1	187	19.8	8.4	843	7		Not Found	Not Found	Not Found	Not Found	Not Found	Not Found	High	High	High	High
High	AT2G25970.1	KH domain-containing protein	32	16	28	15	1	632	64.6	5.49	842	16	Acetyl [N-Term]	High	High	High	Not Found	High	High	High	Not Found	High	High
High	AT5G21160.3	LA RNA-binding protein	25	18	30	18	1	833	92.3	8.62	841	18	Phospho [S378(100)]	Not Found	High	High	High	Not Found	Not Found	High	Not Found	Not Found	High
High	AT4G25130.1	peptide met sulfoxide reductase 4	37	7	32	6	1	258	28.6	8.75	840	7		Not Found	Not Found	High	Not Found	Not Found	Not Found	High	High	High	High
High	AT2G22780.1	peroxisomal NAD-malate dehydrogenase 1	23	5	22	4	1	354	37.4	7.96	839	5		Not Found	Not Found	Not Found	Not Found	Not Found	Not Found	High	High	High	High
High	AT4G29350.1	profilin 2	59	8	36	5	1	131	14	5.02	837	8		Not Found	Not Found	Not Found	Not Found	Not Found	Not Found	High	High	High	High
High	AT3G52150.1	RNA-binding (RRM/RBD/RNP motifs) family protein	52	10	34	10	1	253	27.7	8.97	835	10		Not Found	Not Found	Not Found	Not Found	Not Found	Not Found	High	High	High	High
High	AT1G54490.1	exoribonuclease 4	21	17	34	16	1	947	107.7	6.83	834	17		High	High	High	High	Not Found	Not Found	Not Found	Not Found	Not Found	Not Found
High	AT5G10160.1	Thioesterase superfamily protein	36	9	37	6	1	219	24.1	9.26	833	9		High	High	High	High	Not Found	Not Found	High	High	High	High
High	AT5G23540.1	Mov34/MPN/PAD-1 family protein	58	10	28	10	1	308	34.3	6.8	833	10		High	High	High	High	Not Found	Not Found	High	High	High	High
High	AT3G51260.1	20S proteasome alpha subunit PAD1	53	10	27	2	1	250	27.3	7.37	832	10		Not Found	Not Found	Not Found	Not Found	Not Found	Not Found	High	High	High	High
High	AT4G17040.1	CLP protease R subunit 4	24	6	24	6	1	305	33.4	9.31	831	6		Not Found	Not Found	Not Found	Not Found	Not Found	Not Found	High	High	High	High
High	AT5G16990.1	Zinc-binding dehydrogenase family protein	40	11	35	2	1	343	38	8.02	830	11		Not Found	Not Found	Not Found	Not Found	Not Found	Not Found	Not Found	Not Found	High	High
High	AT3G54470.1	uridine 5'-monophosphate synthase / UMP synthase (PYRE-F) (UMPS)	47	15	32	15	1	476	51.8	7.23	826	15	Acetyl [N-Term]	Not Found	Not Found	Not Found	Not Found	Not Found	Not Found	High	High	High	High
High	AT2G45790.1	phosphomannomutase	56	11	33	11	1	246	27.7	5.54	819	11		Not Found	Not Found	Not Found	Not Found	Not Found	Not Found	High	High	High	High
High	AT1G17980.1	poly(A) polymerase 1	24	12	31	12	1	713	80.1	6.73	819	12		High	High	High	High	Not Found	Not Found	Not Found	Not Found	Not Found	Not Found
High	AT3G25920.1	ribosomal protein L15	43	11	32	11	1	277	29.7	10.77	817	11		Not Found	Not Found	Not Found	Not Found	Not Found	Not Found	High	High	High	High
High	AT4G12730.1	FASCICLIN-like arabinogalactan 2	30	9	29	9	1	403	43.4	6.62	817	9		Not Found	Not Found	Not Found	Not Found	Not Found	Not Found	High	High	High	High
High	AT4G32520.1	serine hydroxymethyltransferase 3	18	8	30	8	1	529	57.9	8.88	816	8	Phospho [Y240(97.8)]	Not Found	Not Found	High	High	Not Found	Not Found	High	Not Found	High	High
High	AT5G64050.1	glutamate tRNA synthetase	27	13	34	13	1	570	63.4	7.75	816	13		Not Found	Not Found	High	Not Found	Not Found	Not Found	High	Not Found	High	High
High	AT2G36250.1	Tubulin/FtsZ family protein	33	9	20	5	1	478	50.7	5.71	812	9		Not Found	Not Found	Not Found	Not Found	Not Found	Not Found	High	Not Found	High	High
High	AT1G03220.1	Eukaryotic aspartyl protease family protein	32	11	23	7	1	433	45.7	8.66	811	11		Not Found	Not Found	Not Found	Not Found	Not Found	Not Found	High	High	High	High
High	AT3G26450.1	Polyketide cyclase/dehydrase and lipid transport superfamily protein	91	11	40	10	1	152	17.8	5.15	811	11	Acetyl [N-Term]	Not Found	Not Found	Not Found	Not Found	Not Found	Not Found	High	Not Found	High	High
High	AT5G39320.1	UDP-glucose 6-dehydrogenase family protein	24	9	29	1	1	480	53.1	5.85	806	9	Phospho [S393(99.4)]	Not Found	Not Found	Not Found	Not Found	Not Found	Not Found	Not Found	Not Found	High	High
High	AT1G15690.1	Inorganic H pyrophosphatase family protein	26	16	21	16	1	770	80.8	5.26	806	16		Not Found	Not Found	Not Found	Not Found	Not Found	Not Found	Medium	High	High	High
High	AT3G13750.1	beta galactosidase 1	28	17	40	15	1	847	93.6	8.53	804	17		Not Found	High	High	Not Found	Not Found	Not Found	High	High	High	High
High	AT4G30530.1	Class I glutamine amidotransferase-like superfamily protein	56	10	32	9	1	250	28.4	5.69	804	10		Not Found	High	Not Found	High	Not Found	Not Found	High	High	High	High
High	AT3G25660.1	Amidase family protein	28	11	25	11	1	537	57.1	6.57	803	11		Not Found	Not Found	Not Found	Not Found	Not Found	Not Found	High	High	High	High
High	AT3G56650.1	Mog1/PsbP/DUF1795-like photosystem II reaction center PsbP family protein	44	8	28	8	1	262	28.6	9.26	802	8		Not Found	Not Found	Not Found	Not Found	Not Found	Not Found	High	Medium	High	High
High	AT4G27090.1	Ribosomal protein L14	55	8	28	4	1	134	15.5	10.04	801	8		Not Found	Not Found	Not Found	Not Found	Not Found	Not Found	High	High	High	High
High	AT4G14570.1	acylaminoacyl-peptidase-related	29	16	23	16	1	764	83.9	5.95	797	16		High	High	High	Not Found	High	High	High	Not Found	High	High
High	AT3G47470.1	light-harvesting chlorophyll-protein complex I subunit A4	49	7	22	7	1	251	27.7	6.7	796	7		Not Found	Not Found	Not Found	Not Found	Not Found	Not Found	High	High	Not Found	High
High	AT3G18060.1	transducin family protein / WD-40 repeat family protein	39	18	36	18	1	609	66	5.96	795	18	Acetyl [N-Term]	Not Found	Not Found	Not Found	High	Not Found	Not Found	High	Not Found	High	High
High	AT5G40390.1	Raffinose synthase family protein	24	16	23	16	1	783	86.2	5.07	795	16	Phospho [S11(100)]	High	High	High	High	High	High	High	Not Found	High	Not Found
High	AT5G02790.1	Glutathione S-transferase family protein	57	11	35	11	1	235	27.1	5.2	795	11		Not Found	Not Found	Not Found	Not Found	Not Found	Not Found	High	High	High	High
High	AT1G27970.1	nuclear transport factor 2B	68	6	29	6	1	126	14	6.35	794	6	Acetyl [N-Term]	Not Found	Not Found	Not Found	Not Found	Not Found	Not Found	High	High	High	High
High	ATCG00340.1	Photosystem I, PsaA/PsaB protein	19	10	19	10	1	734	82.4	7.4	794	10		Not Found	Not Found	Not Found	Not Found	Not Found	Not Found	High	High	Not Found	High
High	AT1G78280.1	transferases, transferring glycosyl groups	21	16	30	16	1	943	108.4	5.17	792	16		High	High	High	High	Not Found	Not Found	Not Found	Not Found	Not Found	Not Found
High	AT1G36280.1	L-Aspartase-like family protein	28	10	37	2	1	527	58.8	7.49	791	10		Not Found	Not Found	Not Found	Not Found	Not Found	Not Found	High	Not Found	Medium	High
High	AT4G34350.1	4-hydroxy-3-methylbut-2-enyl diphosphate reductase	51	22	47	22	1	466	52.7	6.07	790	22		Not Found	Not Found	Not Found	Not Found	Not Found	Not Found	High	High	High	High
High	AT5G10920.1	L-Aspartase-like family protein	44	16	41	16	1	517	57.5	5.88	790	16	Phospho [Y210(100); T211(100)]	Not Found	High	High	High	Not Found	Not Found	High	Not Found	High	High
High	AT4G11850.1	phospholipase D gamma 1	18	12	26	12	1	858	95.5	8.15	784	12		High	High	High	Not Found	High	High	Not Found	Not Found	Not Found	Not Found
High	AT3G01120.1	Pyridoxal phosphate (PLP)-dependent transferases superfamily protein	28	11	27	11	1	563	59.9	6.87	784	11		Not Found	Not Found	Not Found	Not Found	Not Found	Not Found	High	High	High	High
High	AT5G62530.1	aldehyde dehydrogenase 12A1	28	12	34	12	1	556	61.7	6.73	782	12		Not Found	Not Found	Not Found	Not Found	Not Found	Not Found	High	High	High	High
High	AT3G14290.1	20S proteasome alpha subunit E2	63	10	21	2	1	237	26	4.75	781	10		Not Found	Not Found	Not Found	Not Found	Not Found	Not Found	High	Not Found	High	Not Found
High	AT3G01910.1	sulfite oxidase	44	11	31	11	1	393	43.3	8.68	780	11		Not Found	Not Found	Not Found	Not Found	Not Found	Not Found	High	High	High	High
High	AT2G29450.1	glutathione S-transferase tau 5	65	11	34	11	1	224	26	5.55	779	11		Not Found	Not Found	Not Found	Not Found	Not Found	Not Found	High	High	High	High
High	AT1G27400.1	Ribosomal protein L22p/L17e family protein	47	8	31	1	1	176	19.9	10.11	779	8		Not Found	Not Found	Not Found	Not Found	Not Found	Not Found	High	High	High	High
High	AT3G16830.1	TOPLESS-related 2	20	21	45	15	1	1131	124.7	7.27	778	21		High	High	High	High	Not Found	Not Found	High	Not Found	Not Found	Not Found
High	AT4G18810.2	NAD(P)-binding Rossmann-fold superfamily protein	26	13	28	13	1	627	69.1	9.07	778	13		Not Found	Not Found	Not Found	Not Found	Not Found	Not Found	High	High	High	High
High	AT2G47470.1	thioredoxin family protein	29	11	33	10	1	361	39.5	6.06	777	11		Not Found	Not Found	Not Found	Not Found	Not Found	Not Found	High	High	High	High
High	AT2G20260.1	photosystem I subunit E-2	52	5	20	3	1	145	15.2	9.95	777	5		Not Found	Not Found	Not Found	Not Found	Not Found	Not Found	High	High	High	High
High	AT2G44920.2	Tetratricopeptide repeat (TPR)-like superfamily protein	42	6	18	6	1	224	23.8	7.64	774	6		Not Found	Not Found	High	Not Found	Not Found	Not Found	High	High	High	High
High	AT1G18270.3	ketose-bisphosphate aldolase class-II family protein	15	16	23	16	1	1393	149.3	5.95	771	16		High	Not Found	High	High	Not Found	Not Found	High	High	Not Found	High
High	AT1G09430.1	ATP-citrate lyase A-3	22	8	26	3	1	424	46.9	5.26	769	8		Not Found	Not Found	Not Found	High	Not Found	Not Found	High	Not Found	High	High
High	AT4G24220.1	NAD(P)-binding Rossmann-fold superfamily protein	42	12	27	12	1	388	44.2	5.2	768	12	Acetyl [N-Term]	Not Found	Not Found	Not Found	Not Found	Not Found	Not Found	High	High	High	High
High	AT1G15140.1	FAD/NAD(P)-binding oxidoreductase	37	10	35	10	1	295	31.9	8	767	10		Not Found	Not Found	Not Found	Not Found	Not Found	Not Found	High	High	High	High
High	AT1G21440.1	Phosphoenolpyruvate carboxylase family protein	38	10	28	8	1	336	36.3	7.15	766	10		Not Found	Not Found	High	Not Found	Not Found	Not Found	High	Not Found	High	High
High	AT1G69410.1	eukaryotic elongation factor 5A-3	46	7	34	3	1	158	17.2	5.94	766	7	Acetyl [N-Term]; Phospho [S2(100)]	Not Found	Not Found	Not Found	Not Found	Not Found	Not Found	High	Not Found	High	High
High	AT1G67700.2	unknown protein; FUNCTIONS IN: molecular_function unknown; INVOLVED IN: biological_process unknown; LOCATED IN: chloroplast, chloroplast envelope; EXPRESSED IN: 22 plant structures; EXPRESSED DURING: 13 growth stages; Has 49 Blast hits to 49 proteins in 20 species: Archae - 0; Bacteria - 0; Metazoa - 0; Fungi - 0; Plants - 44; Viruses - 0; Other Eukaryotes - 5 (source: NCBI BLink).	38	6	20	6	1	231	26.1	9.57	766	6		Not Found	Not Found	Not Found	Not Found	Not Found	Not Found	High	High	High	High
High	AT3G55400.1	methionyl-tRNA synthetase / methionine--tRNA ligase / MetRS (cpMetRS)	23	11	25	11	1	616	69.2	6.57	762	11		Not Found	Not Found	Not Found	Not Found	Not Found	Not Found	High	High	High	High
High	AT4G00490.1	beta-amylase 2	36	15	31	15	1	542	61.4	5.01	761	15		Not Found	Not Found	Not Found	Not Found	Not Found	Not Found	High	Not Found	High	High
High	AT4G02530.1	chloroplast thylakoid lumen protein	38	6	18	6	1	216	23.6	8.51	760	6		Not Found	Not Found	Not Found	Not Found	Not Found	Not Found	High	High	High	High
High	AT1G17100.1	SOUL heme-binding family protein	40	5	16	5	1	232	25.4	4.92	760	5		Not Found	Not Found	Not Found	Not Found	Not Found	Not Found	High	High	High	High
High	AT5G63860.1	Regulator of chromosome condensation (RCC1) family protein	38	11	26	11	1	440	47.1	5.74	759	11	Acetyl [N-Term]	Not Found	Not Found	Not Found	Not Found	Not Found	Not Found	High	Not Found	High	High
High	AT5G66530.1	Galactose mutarotase-like superfamily protein	51	10	40	10	1	307	33.7	5.96	759	10		Not Found	Not Found	Not Found	Not Found	Not Found	Not Found	High	High	High	High
High	AT5G08300.1	Succinyl-CoA ligase, alpha subunit	44	10	38	10	1	347	36.1	8.27	757	10		Not Found	Not Found	Not Found	Not Found	Not Found	Not Found	High	High	High	High
High	AT2G21390.1	Coatomer, alpha subunit	18	18	39	7	1	1218	136.4	6.92	756	18		Not Found	Not Found	Not Found	High	Not Found	Not Found	High	High	High	High
High	AT1G76550.1	Phosphofructokinase family protein	19	10	30	2	1	617	67.5	7.23	756	10		Not Found	Not Found	Not Found	Not Found	Not Found	Not Found	High	High	High	High
High	AT1G70890.1	MLP-like protein 43	86	14	47	13	1	158	17.9	5.85	755	14	Acetyl [N-Term]	Not Found	Not Found	Not Found	Not Found	Not Found	Not Found	High	Not Found	High	High
High	AT1G48410.2	Stabilizer of iron transporter SufD / Polynucleotidyl transferase	16	16	29	16	1	1050	116.4	9.32	755	16		High	High	High	High	Not Found	Not Found	High	Not Found	High	High
High	AT5G60160.1	Zn-dependent exopeptidases superfamily protein	29	11	19	11	1	477	52.4	6.77	755	11		Not Found	Not Found	Not Found	Not Found	Not Found	Not Found	High	Not Found	High	High
High	AT4G34050.1	S-adenosyl-L-methionine-dependent methyltransferases superfamily protein	63	12	32	12	1	259	29.1	5.29	753	12	Acetyl [N-Term]	Not Found	Not Found	Not Found	Not Found	Not Found	Not Found	High	High	High	High
High	AT2G38020.1	vacuoleless1 (VCL1)	17	13	18	13	1	858	96.6	5.87	753	13		High	Not Found	High	Not Found	High	High	Not Found	Not Found	Not Found	Not Found
High	AT1G06430.1	FTSH protease 8	36	17	22	2	1	685	73.2	5.95	751	17		Not Found	Not Found	Not Found	Not Found	Not Found	Not Found	Not Found	High	Not Found	Not Found
High	AT5G05010.1	clathrin adaptor complexes medium subunit family protein	37	13	29	13	1	527	57.7	5.85	751	13		Not Found	High	High	Not Found	Not Found	Not Found	High	High	High	High
High	AT3G24503.1	aldehyde dehydrogenase 2C4	40	15	31	15	1	501	54.3	5.69	750	15		Not Found	Not Found	Not Found	Not Found	Not Found	Not Found	High	High	High	High
High	AT1G02780.1	Ribosomal protein L19e family protein	36	7	41	4	1	214	24.6	11.36	750	7		High	High	High	High	Not Found	Not Found	High	High	High	High
High	AT3G55330.1	PsbP-like protein 1	50	11	53	11	1	230	25.6	9.35	748	11		Medium	Medium	Medium	High	Not Found	Not Found	High	High	High	High
High	AT2G31670.1	Stress responsive alpha-beta barrel domain protein	52	10	26	10	1	263	28.8	6.96	744	10		Not Found	Not Found	Not Found	Not Found	Not Found	Not Found	High	High	High	High
High	AT3G59760.1	O-acetylserine (thiol) lyase isoform C	33	11	36	9	1	433	46.1	8.37	741	11		Not Found	Not Found	Not Found	Not Found	Not Found	Not Found	High	Not Found	High	High
High	AT4G19410.2	Pectinacetylesterase family protein	34	12	25	8	1	517	55.8	9.04	739	12		Not Found	Not Found	Not Found	Not Found	Not Found	Not Found	High	Not Found	High	High
High	AT3G52180.1	dual specificity protein phosphatase (DsPTP1) family protein	21	8	25	8	1	379	42.6	6.55	738	8		Not Found	High	Not Found	High	Not Found	Not Found	High	Not Found	High	High
High	AT5G48230.2	acetoacetyl-CoA thiolase 2	53	14	35	14	1	403	41.4	6.89	736	14	Acetyl [N-Term]	Not Found	Not Found	Not Found	Not Found	Not Found	Not Found	High	High	High	High
High	AT1G56450.1	20S proteasome beta subunit G1	41	7	24	7	1	246	27.6	6.55	735	7		Not Found	Not Found	Not Found	Not Found	Not Found	Not Found	High	High	High	High
High	AT5G25460.1	Protein of unknown function, DUF642	28	9	22	4	1	369	40	7.36	734	9		Not Found	Not Found	Not Found	Not Found	Not Found	Not Found	High	High	Not Found	Not Found
High	AT5G13510.1	Ribosomal protein L10 family protein	46	9	27	9	1	220	24.7	9.32	733	9		Not Found	Not Found	Not Found	Not Found	Not Found	Not Found	High	High	High	High
High	AT2G23600.1	acetone-cyanohydrin lyase	38	8	32	8	1	263	29.6	5.34	733	8		Not Found	Not Found	Not Found	Not Found	Not Found	Not Found	High	High	High	High
High	AT2G20630.1	PP2C induced by AVRRPM1	64	13	28	12	1	279	30.5	6.14	731	13		Not Found	Not Found	Not Found	Not Found	Not Found	Not Found	High	Not Found	High	High
High	AT4G15000.1	Ribosomal L27e protein family	28	5	27	2	1	135	15.6	10.26	730	5		Not Found	Not Found	Not Found	Not Found	Not Found	Not Found	Not Found	High	High	High
High	AT5G11200.1	DEAD/DEAH box RNA helicase family protein	50	14	33	14	1	427	48.3	5.64	729	14		Not Found	Not Found	Not Found	Not Found	Not Found	Not Found	High	High	High	High
High	AT1G72330.3	alanine aminotransferase 2	14	7	31	1	1	553	61	6.89	729	7		Not Found	Not Found	Not Found	Not Found	Not Found	Not Found	Not Found	Not Found	High	Not Found
High	ATCG00670.1	plastid-encoded CLP P	29	3	14	3	1	196	22.1	5.08	728	3		Not Found	Not Found	Not Found	Not Found	Not Found	Not Found	High	High	High	High
High	AT5G63980.1	Inositol monophosphatase family protein	35	10	23	10	1	407	43.5	6.46	727	10		Not Found	Not Found	Not Found	Not Found	Not Found	Not Found	High	Not Found	High	High
High	ATCG00380.1	chloroplast ribosomal protein S4	61	9	31	9	1	201	23.2	10.33	726	9		Not Found	Not Found	Not Found	Not Found	Not Found	Not Found	High	High	High	High
High	ATCG00020.1	photosystem II reaction center protein A	26	9	20	9	1	353	38.9	5.25	723	9		Not Found	Not Found	Not Found	Not Found	Not Found	Not Found	High	High	Not Found	High
High	AT2G44100.1	guanosine nucleotide diphosphate dissociation inhibitor 1	50	14	47	8	1	445	49.8	5.74	723	14	Acetyl [N-Term]	Not Found	Not Found	Not Found	Not Found	Not Found	Not Found	High	High	High	High
High	AT1G10670.1	ATP-citrate lyase A-1	30	10	26	5	1	423	46.6	5.5	720	10		Not Found	Not Found	Not Found	Not Found	Not Found	Not Found	High	High	High	High
High	AT5G64460.2	Phosphoglycerate mutase family protein	44	9	21	9	1	282	31.6	6.34	719	9		Not Found	Not Found	Not Found	Not Found	Not Found	Not Found	High	High	High	High
High	AT4G03280.1	photosynthetic electron transfer C	44	7	16	7	1	229	24.4	8.54	718	7		Not Found	Not Found	Not Found	Not Found	Not Found	Not Found	High	High	High	Not Found
High	AT2G44650.1	chloroplast chaperonin 10	22	3	17	3	1	139	15	8.48	715	3		Not Found	Not Found	Not Found	Not Found	Not Found	Not Found	High	High	High	High
High	AT3G56240.1	copper chaperone	54	6	16	6	1	121	13	4.93	715	6		Not Found	Not Found	Not Found	Not Found	Not Found	Not Found	High	High	High	High
High	AT1G56340.1	calreticulin 1a	42	14	29	8	1	425	48.5	4.6	713	14		Not Found	Not Found	Not Found	Not Found	Not Found	Not Found	Not Found	High	High	High
High	AT2G27720.2	60S acidic ribosomal protein family	66	7	19	4	1	130	13	4.53	711	7	Phospho [S120(100)]	Not Found	Not Found	Not Found	Not Found	Not Found	Not Found	Not Found	High	High	High
High	AT5G54810.1	tryptophan synthase beta-subunit 1	44	14	34	14	1	470	50.9	6.84	710	14		Not Found	Not Found	Not Found	Not Found	Not Found	Not Found	High	High	High	High
High	AT4G33650.2	dynamin-related protein 3A	19	15	31	8	1	809	89.7	6.44	710	15		Not Found	High	High	Not Found	Not Found	Not Found	High	Not Found	High	High
High	AT1G05010.1	ethylene-forming enzyme	39	9	28	7	1	323	36.7	5.36	709	9	Acetyl [N-Term]	Not Found	Not Found	Not Found	Not Found	Not Found	Not Found	High	High	High	High
High	AT1G67430.1	Ribosomal protein L22p/L17e family protein	47	8	30	1	1	175	19.8	10.11	709	8		Not Found	Not Found	Not Found	Not Found	Not Found	Not Found	High	High	High	High
High	AT2G18960.1	H(+)-ATPase 1	25	21	28	5	1	949	104.2	6.7	707	21	Acetyl [N-Term]	Not Found	Not Found	High	Not Found	Not Found	Not Found	Not Found	High	Not Found	Not Found
High	AT1G53850.1	20S proteasome alpha subunit E1	57	9	19	1	1	237	25.9	4.75	707	9		Not Found	Not Found	Not Found	Not Found	Not Found	Not Found	Not Found	Not Found	High	High
High	AT5G65220.1	Ribosomal L29 family protein	27	5	14	5	1	173	19.4	10.51	706	5		Not Found	High	Not Found	Not Found	Not Found	Not Found	High	High	High	High
High	AT4G34090.3	unknown protein; FUNCTIONS IN: molecular_function unknown; INVOLVED IN: biological_process unknown; EXPRESSED IN: 22 plant structures; EXPRESSED DURING: 13 growth stages; BEST Arabidopsis thaliana protein match is: unknown protein (TAIR:AT2G23370.1).	15	5	20	5	1	390	43.9	5.9	706	5		Not Found	Not Found	Not Found	High	Not Found	Not Found	High	High	High	High
High	AT4G31180.1	Class II aminoacyl-tRNA and biotin synthetases superfamily protein	32	17	36	12	1	558	62.9	6.23	706	17		Not Found	Not Found	Not Found	Not Found	Not Found	Not Found	High	High	High	High
High	AT4G02450.1	HSP20-like chaperones superfamily protein	32	8	19	8	1	241	25.5	4.54	706	8		Not Found	Not Found	High	Not Found	Not Found	Not Found	High	High	High	High
High	AT1G79210.1	N-terminal nucleophile aminohydrolases (Ntn hydrolases) superfamily protein	63	12	25	12	1	235	25.7	5.69	704	12	Acetyl [N-Term]	Not Found	Not Found	Not Found	Not Found	Not Found	Not Found	High	High	High	High
High	AT1G74470.1	Pyridine nucleotide-disulphide oxidoreductase family protein	42	14	15	14	1	467	51.8	8.91	704	14		Not Found	Not Found	Not Found	Not Found	Not Found	Not Found	High	High	Not Found	Not Found
High	AT5G37830.1	oxoprolinase 1	22	22	40	22	1	1266	137.4	5.86	701	22		High	High	High	High	Not Found	Not Found	High	Not Found	High	High
High	AT4G11010.1	nucleoside diphosphate kinase 3	28	7	34	7	1	238	25.7	9.23	699	7	Phospho [S15(99.4)]	Medium	Not Found	Not Found	Not Found	Not Found	Not Found	High	High	High	High
High	AT1G11750.2	CLP protease proteolytic subunit 6	33	7	31	7	1	289	31.3	9.28	698	7		Not Found	Not Found	Not Found	Not Found	Not Found	Not Found	High	High	High	High
High	AT5G66140.1	proteasome alpha subunit D2	53	10	25	2	1	250	27.3	8.63	697	10		Not Found	Not Found	Not Found	Not Found	Not Found	Not Found	High	High	High	High
High	AT3G45030.1	Ribosomal protein S10p/S20e family protein	48	7	41	2	1	124	13.9	9.72	695	7	Acetyl [N-Term]	Not Found	Not Found	Not Found	Not Found	Not Found	Not Found	High	High	High	High
High	AT5G06600.1	ubiquitin-specific protease 12	37	32	55	18	1	1116	130.5	5.77	692	32		Not Found	High	High	High	Not Found	Not Found	High	Not Found	High	High
High	AT1G60710.1	NAD(P)-linked oxidoreductase superfamily protein	35	12	36	12	1	345	37.9	6.3	691	12		Not Found	Not Found	Not Found	Not Found	Not Found	Not Found	High	Not Found	High	High
High	AT2G19730.1	Ribosomal L28e protein family	48	6	28	5	1	143	15.9	10.58	690	6	Acetyl [N-Term]	Not Found	Not Found	Not Found	Not Found	Not Found	Not Found	High	High	High	High
High	AT5G27380.1	glutathione synthetase 2	43	18	35	18	1	539	60.2	6.49	690	18		Not Found	Not Found	Not Found	High	Not Found	Not Found	High	Not Found	High	High
High	AT5G54500.1	flavodoxin-like quinone reductase 1	56	8	20	8	1	204	21.8	6.38	687	8		Not Found	Not Found	Not Found	Not Found	Not Found	Not Found	High	High	High	High
High	AT3G63170.1	Chalcone-flavanone isomerase family protein	38	9	19	9	1	279	30.4	7.49	685	9		Not Found	Not Found	Not Found	Not Found	Not Found	Not Found	High	High	High	High
High	AT2G31390.1	pfkB-like carbohydrate kinase family protein	36	9	21	9	1	325	35.3	5.49	681	9		Not Found	Not Found	Not Found	Not Found	Not Found	Not Found	High	High	High	High
High	AT1G21720.1	proteasome beta subunit C1	51	6	20	6	1	204	22.8	5.47	680	6	Acetyl [N-Term]	Not Found	Not Found	Not Found	Not Found	Not Found	Not Found	High	High	High	High
High	AT3G13580.3	Ribosomal protein L30/L7 family protein	40	9	35	2	1	244	28.4	9.95	680	9		Not Found	Not Found	Not Found	Not Found	Not Found	Not Found	Not Found	Not Found	High	High
High	AT4G26300.1	Arginyl-tRNA synthetase, class Ic	33	16	33	10	1	642	72.3	7.17	679	16		Not Found	Not Found	Not Found	Not Found	Not Found	Not Found	High	High	High	High
High	AT2G27020.1	20S proteasome alpha subunit G1	48	9	26	9	1	249	27.4	6.32	678	9		Not Found	Not Found	Not Found	Not Found	Not Found	Not Found	High	High	High	High
High	AT5G07440.1	glutamate dehydrogenase 2	37	13	31	8	1	411	44.7	6.54	678	13	Acetyl [N-Term]	Not Found	Not Found	Not Found	Not Found	Not Found	Not Found	High	High	High	High
High	AT2G20450.1	Ribosomal protein L14	49	7	19	3	1	134	15.5	10.13	678	7		Not Found	Not Found	Not Found	Not Found	Not Found	Not Found	Not Found	High	High	High
High	AT5G23060.1	calcium sensing receptor	42	13	15	13	1	387	41.3	9.39	677	13		Not Found	Not Found	Not Found	Not Found	Not Found	Not Found	Not Found	High	Not Found	Not Found
High	AT3G57560.1	N-acetyl-l-glutamate kinase	35	8	18	8	1	347	36.6	8.92	676	8		Not Found	Not Found	Not Found	Not Found	Not Found	Not Found	High	High	High	High
High	ATCG00160.1	ribosomal protein S2	36	9	28	9	1	236	26.9	9.66	672	9		Not Found	High	High	Not Found	Not Found	Not Found	High	High	High	High
High	AT2G22990.3	sinapoylglucose 1	24	9	38	9	1	458	52.1	6.98	672	9		Not Found	Not Found	Not Found	Not Found	Not Found	Not Found	High	High	High	High
High	AT5G35590.1	proteasome alpha subunit A1	42	9	32	3	1	246	27.3	5.86	672	9		Not Found	Not Found	Not Found	Not Found	Not Found	Not Found	High	High	High	High
High	AT5G62630.1	hipl2 protein precursor	16	11	22	10	1	696	75.6	5.03	672	11		High	High	High	High	Not Found	Not Found	Not Found	Not Found	Not Found	Not Found
High	AT3G13460.1	evolutionarily conserved C-terminal region 2	22	10	24	8	1	667	72.4	5.96	669	10		High	High	High	Not Found	Not Found	High	High	High	High	High
High	AT4G25080.3	magnesium-protoporphyrin IX methyltransferase	32	11	34	11	1	312	33.8	7.87	668	11		Not Found	Not Found	Not Found	Not Found	Not Found	Not Found	High	High	High	High
High	AT2G41530.1	S-formylglutathione hydrolase	35	8	26	8	1	284	31.6	6.37	666	8	Acetyl [N-Term]	Not Found	Not Found	Not Found	Not Found	Not Found	Not Found	High	High	High	High
High	AT4G37000.1	accelerated cell death 2 (ACD2)	48	11	24	11	1	319	36.4	6.04	665	11		Not Found	Not Found	Not Found	Not Found	Not Found	Not Found	High	High	High	High
High	AT5G11420.1	Protein of unknown function, DUF642	23	9	23	4	1	366	39.6	7.71	660	9		Not Found	Not Found	Not Found	Not Found	Not Found	Not Found	High	High	High	High
High	AT1G59900.1	pyruvate dehydrogenase complex E1 alpha subunit	51	18	51	13	1	389	43	7.49	659	18	Phospho [S292(100)]	Not Found	Not Found	High	Not Found	Not Found	Not Found	High	High	High	High
High	AT4G30190.2	H(+)-ATPase 2	25	21	27	5	1	981	108.2	7.14	657	21	Acetyl [N-Term]	Not Found	Not Found	High	Not Found	Not Found	Not Found	Not Found	High	Not Found	Not Found
High	AT1G34220.2	Regulator of Vps4 activity in the MVB pathway protein	23	11	18	11	1	619	68.9	5.33	657	11	Acetyl [N-Term]	Not Found	Not Found	Not Found	Not Found	High	High	High	Not Found	Not Found	Not Found
High	AT3G10060.1	FKBP-like peptidyl-prolyl cis-trans isomerase family protein	32	6	20	6	1	230	24.5	9.63	656	6		Not Found	Not Found	Not Found	Not Found	Not Found	Not Found	High	High	High	High
High	AT2G27710.1	60S acidic ribosomal protein family	90	7	17	4	1	115	11.4	4.68	656	7	Phospho [S105(100)]	Not Found	Not Found	Not Found	Not Found	Not Found	Not Found	High	High	High	High
High	AT2G44050.1	6,7-dimethyl-8-ribityllumazine synthase / DMRL synthase / lumazine synthase / riboflavin synthase	24	6	29	6	1	227	24	8.35	655	6		Not Found	Not Found	Not Found	Not Found	Not Found	Not Found	High	High	High	High
High	AT3G02080.1	Ribosomal protein S19e family protein	55	8	32	3	1	143	15.8	10.08	655	8		Not Found	Not Found	Not Found	Not Found	Not Found	Not Found	Not Found	High	High	High
High	AT3G53900.1	uracil phosphoribosyltransferase	70	13	34	13	1	231	25.1	6.8	654	13	Acetyl [N-Term]	Not Found	Not Found	Not Found	Not Found	Not Found	Not Found	High	Not Found	High	High
High	AT3G51800.1	metallopeptidase M24 family protein	55	17	48	17	1	392	43	6.8	653	17		Not Found	Not Found	Not Found	Not Found	Not Found	Not Found	High	High	High	High
High	AT2G42740.1	ribosomal protein large subunit 16A	46	7	29	7	1	182	20.8	9.92	651	7		Not Found	Not Found	Not Found	Not Found	Not Found	Not Found	High	High	High	High
High	AT4G28750.1	Photosystem I reaction centre subunit IV / PsaE protein	56	5	25	3	1	143	15	9.92	647	5		Not Found	Not Found	Not Found	Not Found	Not Found	Not Found	High	High	High	High
High	AT1G77510.1	PDI-like 1-2	20	9	28	4	1	508	56.3	5	646	9		Not Found	High	High	Not Found	Not Found	Not Found	High	High	High	High
High	AT1G29150.1	non-ATPase subunit 9	43	15	42	15	1	419	46.7	6.67	645	15		Not Found	High	High	High	Not Found	Not Found	High	High	High	High
High	ATCG00130.1	ATPase, F0 complex, subunit B/B', bacterial/chloroplast	60	12	15	12	1	184	21	8.13	645	12		Not Found	Not Found	Not Found	Not Found	Not Found	Not Found	Not Found	High	Not Found	Not Found
High	AT1G13930.1	Involved in response to salt stress. Knockout mutants are hypersensitive to salt stress.	82	7	20	7	1	155	16.2	4.92	642	7	Acetyl [N-Term]	Not Found	Not Found	Not Found	Not Found	Not Found	Not Found	High	Not Found	High	High
High	AT1G61520.1	photosystem I light harvesting complex gene 3	44	8	16	8	1	273	29.2	8.68	640	8		Not Found	Not Found	Not Found	Not Found	Not Found	Not Found	Medium	High	Not Found	Not Found
High	AT5G66120.2	3-dehydroquinate synthase, putative	48	14	27	14	1	442	48	7.46	639	14		Not Found	Not Found	Not Found	Not Found	Not Found	Not Found	High	Not Found	High	High
High	AT5G18170.1	glutamate dehydrogenase 1	55	16	40	11	1	411	44.5	6.86	637	16	Acetyl [N-Term]	Not Found	Not Found	Not Found	Not Found	Not Found	Not Found	High	High	High	High
High	AT1G10270.1	glutamine-rich protein 23	15	13	20	13	1	913	102	7.62	636	13		Not Found	High	High	Not Found	Not Found	Not Found	Not Found	Not Found	Not Found	Not Found
High	AT5G47210.1	Hyaluronan / mRNA binding family	43	13	29	10	1	357	38	8.78	636	13	Acetyl [N-Term]	Not Found	Not Found	Not Found	Not Found	Not Found	Not Found	High	High	High	High
High	AT1G52160.1	tRNAse Z3	12	9	21	8	1	890	98.6	6.73	636	9		High	High	High	Not Found	Not Found	High	Not Found	Not Found	Not Found	Not Found
High	AT3G17820.1	glutamine synthetase 1.3	23	9	30	3	1	354	38.6	6.06	636	9	Acetyl [N-Term]	Not Found	Not Found	Not Found	Not Found	Not Found	Not Found	High	Not Found	High	High
High	AT1G47128.1	Granulin repeat cysteine protease family protein	25	9	32	9	1	462	50.9	5.41	636	9		Not Found	Not Found	Not Found	Not Found	Not Found	Not Found	High	High	High	High
High	AT5G19140.1	Aluminium induced protein with YGL and LRDR motifs	46	7	17	7	1	234	25	6.2	635	7	Acetyl [N-Term]	Not Found	Not Found	Not Found	Not Found	Not Found	Not Found	High	Not Found	High	High
High	AT1G08420.1	BRI1 suppressor 1 (BSU1)-like 2	7	7	24	3	1	1018	108.5	5.74	633	7		High	Not Found	High	High	Not Found	Not Found	Not Found	Not Found	Not Found	Not Found
High	AT3G19480.1	D-3-phosphoglycerate dehydrogenase	25	11	28	8	1	588	62.1	8.24	633	11		Not Found	Not Found	Not Found	Not Found	Not Found	Not Found	High	Not Found	High	High
High	AT2G44060.1	Late embryogenesis abundant protein, group 2	46	11	24	11	1	325	36	4.84	629	11	Acetyl [N-Term]	Not Found	Not Found	Not Found	Not Found	Not Found	Not Found	High	High	High	High
High	AT4G18100.1	Ribosomal protein L32e	54	8	31	3	1	133	15.5	10.89	628	8		Not Found	Not Found	Not Found	Not Found	Not Found	Not Found	High	High	High	High
High	AT1G48850.1	chorismate synthase, putative / 5-enolpyruvylshikimate-3-phosphate phospholyase, putative	47	12	25	12	1	436	47.3	8.12	625	12		Not Found	Not Found	Not Found	High	Not Found	Not Found	High	High	High	High
High	AT4G33030.1	sulfoquinovosyldiacylglycerol 1	35	12	28	12	1	477	53.1	8.19	624	12		Not Found	Not Found	Not Found	Not Found	Not Found	Not Found	High	High	High	High
High	AT3G06350.1	dehydroquinate dehydratase, putative / shikimate dehydrogenase, putative	31	13	19	13	1	603	65.8	6.87	624	13		Not Found	Not Found	Not Found	Not Found	Not Found	Not Found	High	Not Found	High	High
High	AT2G20010.2	Protein of unknown function (DUF810)	13	12	22	11	1	952	106.3	7.59	622	12		Not Found	High	High	Not Found	Not Found	High	Not Found	Not Found	High	Not Found
High	AT3G48560.1	chlorsulfuron/imidazolinone resistant 1	41	17	30	17	1	670	72.5	6.65	621	17		Not Found	Not Found	Not Found	Not Found	Not Found	Not Found	High	High	High	High
High	AT3G48930.1	Nucleic acid-binding, OB-fold-like protein	44	8	31	4	1	160	17.9	10.56	619	8		Not Found	Not Found	Not Found	Not Found	Not Found	Not Found	High	High	High	High
High	AT5G15200.1	Ribosomal protein S4	55	13	36	13	1	198	23	10.17	619	13		Not Found	Not Found	Not Found	Not Found	Not Found	Not Found	High	High	High	High
High	AT3G24830.1	Ribosomal protein L13 family protein	47	9	31	5	1	206	23.4	10.35	619	9		Not Found	Not Found	Not Found	Not Found	Not Found	Not Found	High	High	High	High
High	AT4G08870.1	Arginase/deacetylase superfamily protein	46	10	23	7	1	344	38	6.32	618	10		Not Found	Not Found	Not Found	Not Found	Not Found	Not Found	High	Not Found	High	High
High	AT1G72560.1	ARM repeat superfamily protein	17	14	23	14	1	988	111.4	5.64	618	14		High	High	High	High	Not Found	Not Found	Not Found	Not Found	Not Found	Not Found
High	AT5G35170.1	adenylate kinase family protein	30	15	33	14	1	588	65.7	8.69	616	15	Phospho [S53(100); S55(100)]	Medium	Not Found	Not Found	Not Found	Not Found	Not Found	High	Not Found	High	High
High	AT1G72550.1	tRNA synthetase beta subunit family protein	29	14	26	14	1	598	67.5	5.3	614	14		Not Found	Not Found	Not Found	High	Not Found	Not Found	High	High	High	High
High	AT1G24180.1	Thiamin diphosphate-binding fold (THDP-binding) superfamily protein	36	13	41	8	1	393	43.3	7.91	612	13	Phospho [S296(100)]	Not Found	High	High	Not Found	Not Found	Not Found	High	High	High	High
High	AT3G08940.2	light harvesting complex photosystem II	40	9	19	6	1	287	31.2	6.24	611	9		Not Found	Not Found	Not Found	Not Found	Not Found	Not Found	Not Found	High	Not Found	High
High	AT3G45190.1	SIT4 phosphatase-associated family protein	21	13	21	11	1	789	87.6	4.55	610	13	Phospho [S508(100)]	High	High	High	Not Found	Not Found	Not Found	Not Found	Not Found	High	High
High	AT5G43830.1	Aluminium induced protein with YGL and LRDR motifs	53	12	31	12	1	251	27.5	6.87	609	12		Not Found	Not Found	Not Found	Not Found	Not Found	Not Found	High	High	High	High
High	AT5G26710.1	Glutamyl/glutaminyl-tRNA synthetase, class Ic	25	18	40	18	1	719	81	7.03	609	18		Not Found	High	High	High	Not Found	Not Found	High	High	High	High
High	AT5G46070.1	Guanylate-binding family protein	19	20	27	20	1	1082	122.7	6.64	608	20		Not Found	High	High	High	Not Found	Not Found	High	Not Found	Not Found	High
High	AT2G25830.1	YebC-related	19	3	9	3	1	331	36.8	6.6	608	3		Not Found	Not Found	Not Found	Not Found	Not Found	Not Found	High	High	High	High
High	AT4G23850.1	AMP-dependent synthetase and ligase family protein	21	11	30	9	1	666	74.5	5.87	607	11		High	Not Found	High	Not Found	Not Found	Not Found	High	High	High	High
High	AT1G18070.3	Translation elongation factor EF1A/initiation factor IF2gamma family protein	38	17	39	17	1	543	60.5	5.31	606	17		Not Found	Not Found	Not Found	Medium	Not Found	Not Found	High	High	High	High
High	AT1G12250.1	Pentapeptide repeat-containing protein	32	6	16	6	1	280	30	8.44	605	6		Not Found	Not Found	Not Found	Not Found	Not Found	Not Found	High	Not Found	High	High
High	AT2G18110.1	Translation elongation factor EF1B/ribosomal protein S6 family protein	38	6	28	2	1	231	25.3	4.6	605	6	Acetyl [N-Term]	Not Found	Not Found	Not Found	Not Found	Not Found	Not Found	High	Not Found	Not Found	High
High	AT5G48620.1	Disease resistance protein (CC-NBS-LRR class) family	21	19	33	5	1	908	104.4	6.84	603	19	Acetyl [N-Term]	High	High	High	Not Found	Not Found	High	Not Found	Not Found	Not Found	Not Found
High	AT1G09830.1	Glycinamide ribonucleotide (GAR) synthetase	24	9	22	9	1	532	56.4	5.67	603	9		Not Found	Not Found	Not Found	Not Found	Not Found	Not Found	High	Not Found	High	High
High	AT5G17270.1	Protein prenylyltransferase superfamily protein	22	21	35	21	1	899	100.9	5.4	602	21		High	High	High	High	Not Found	High	Not Found	Not Found	High	Not Found
High	AT1G11910.1	aspartic proteinase A1	29	12	25	12	1	506	54.6	5.54	601	12		Not Found	Not Found	Not Found	Not Found	Not Found	Not Found	High	High	High	High
High	AT1G24020.1	MLP-like protein 423	59	9	24	9	1	155	17	5.2	600	9		Not Found	Not Found	Not Found	Not Found	Not Found	Not Found	High	High	High	High
High	AT4G13350.1	NSP (nuclear shuttle protein)-interacting GTPase	20	9	20	9	1	602	65	7.34	595	9		Not Found	Medium	Not Found	Not Found	High	High	High	Not Found	High	High
High	AT1G04690.1	potassium channel beta subunit 1	52	13	32	13	1	328	36.5	7.42	595	13		Not Found	Not Found	Not Found	Not Found	Not Found	Not Found	High	High	High	High
High	AT1G23870.1	trehalose-phosphatase/synthase 9	18	16	35	5	1	867	98.4	6.34	593	16	Phospho [S573(100)]	High	High	High	Not Found	Not Found	Not Found	Not Found	Not Found	Not Found	Not Found
High	AT2G06850.1	xyloglucan endotransglucosylase/hydrolase 4	51	12	25	12	1	296	34.3	8.91	593	12		Not Found	Not Found	Not Found	Not Found	Not Found	Not Found	High	High	High	High
High	AT1G13060.1	20S proteasome beta subunit E1	57	10	22	10	1	274	29.6	6.43	593	10		Not Found	Not Found	Not Found	Not Found	Not Found	Not Found	High	High	High	High
High	AT5G61170.1	Ribosomal protein S19e family protein	55	8	27	3	1	143	15.7	10.21	592	8		Not Found	Not Found	Not Found	Not Found	Not Found	Not Found	High	High	High	High
High	AT3G10520.1	haemoglobin 2	60	7	26	7	1	158	17.9	5.58	590	7		Not Found	Not Found	Not Found	Not Found	Not Found	Not Found	High	Not Found	High	High
High	AT1G78680.1	gamma-glutamyl hydrolase 2	37	9	19	9	1	347	38.6	7.14	588	9		Not Found	Not Found	Not Found	Not Found	Not Found	Not Found	High	Not Found	High	High
High	AT1G80480.1	plastid transcriptionally active 17	37	11	24	9	1	444	49.5	6.1	586	11		Not Found	Not Found	High	High	Not Found	Not Found	High	High	High	High
High	AT5G28020.1	cysteine synthase D2	28	7	28	3	1	323	34.3	5.59	585	7		Not Found	Not Found	High	Not Found	Not Found	Not Found	High	Not Found	High	High
High	AT5G10540.1	Zincin-like metalloproteases family protein	34	19	42	7	1	701	79	5.63	585	19		Not Found	Not Found	Not Found	Not Found	Not Found	Not Found	High	Not Found	High	High
High	AT1G77090.1	Mog1/PsbP/DUF1795-like photosystem II reaction center PsbP family protein	27	5	14	5	1	260	28.5	7.5	585	5		Not Found	Not Found	Not Found	Not Found	Not Found	Not Found	High	Not Found	High	High
High	AT1G23900.1	gamma-adaptin 1	17	14	19	12	1	876	96.4	5.71	583	14		Not Found	High	High	Not Found	Not Found	High	Not Found	Not Found	Not Found	Not Found
High	AT2G22230.1	Thioesterase superfamily protein	23	5	23	2	1	220	24.2	8.48	582	5		High	High	Not Found	Not Found	Not Found	Not Found	High	High	High	High
High	AT1G24510.1	TCP-1/cpn60 chaperonin family protein	45	17	29	17	1	535	59.3	5.66	581	17	Acetyl [N-Term]	Not Found	Medium	High	High	Not Found	Not Found	High	High	High	High
High	AT3G23700.1	Nucleic acid-binding proteins superfamily	22	6	14	6	1	392	42.7	5.62	580	6		Not Found	Not Found	High	Not Found	Not Found	Not Found	High	Not Found	High	High
High	AT3G04940.1	cysteine synthase D1	28	8	29	4	1	324	34.3	5.34	578	8		Not Found	Not Found	Not Found	Not Found	Not Found	Not Found	Not Found	Not Found	High	High
High	AT2G20140.1	AAA-type ATPase family protein	33	12	20	12	1	443	49.3	6.1	574	12		Not Found	Not Found	Not Found	Not Found	Not Found	Not Found	High	High	High	High
High	AT1G76450.1	Photosystem II reaction center PsbP family protein	36	5	12	5	1	247	27.5	6.8	574	5		Not Found	Not Found	Not Found	Not Found	Not Found	Not Found	High	Not Found	High	High
High	AT3G59920.1	RAB GDP dissociation inhibitor 2	52	17	46	11	1	444	49.5	5.74	572	17	Acetyl [N-Term]	Not Found	Not Found	Not Found	Not Found	Not Found	Not Found	High	High	High	High
High	AT3G53020.1	Ribosomal protein L24e family protein	25	5	19	5	1	163	18.6	10.78	571	5		Medium	High	High	Not Found	High	Not Found	High	High	High	High
High	AT3G59400.1	enzyme binding;tetrapyrrole binding	35	6	15	6	1	265	29.6	7.18	570	6		Not Found	Not Found	Not Found	Not Found	Not Found	Not Found	High	Not Found	High	High
High	AT3G62910.1	Peptide chain release factor 1	19	6	19	6	1	422	47.5	7.69	569	6		High	Not Found	Not Found	Not Found	Not Found	Not Found	High	High	High	High
High	AT3G06050.1	peroxiredoxin IIF	26	4	16	4	1	201	21.4	8.9	569	4		Not Found	Not Found	Not Found	Not Found	Not Found	Not Found	High	High	High	High
High	AT1G76140.1	Prolyl oligopeptidase family protein	27	15	28	15	1	795	89.3	5.85	567	15		High	High	High	Not Found	High	High	High	Not Found	High	High
High	AT5G20250.4	Raffinose synthase family protein	20	14	22	13	1	844	94.2	7.37	566	14		Not Found	High	High	Not Found	High	Not Found	Not Found	High	High	Medium
High	AT5G14040.1	phosphate transporter 3;1	42	14	16	12	1	375	40.1	9.2	566	14		Not Found	Not Found	Not Found	Not Found	Not Found	Not Found	Not Found	High	Not Found	Not Found
High	AT4G16500.1	Cystatin/monellin superfamily protein	36	4	16	4	1	117	12.5	9.13	565	4		Not Found	Not Found	Not Found	Not Found	Not Found	Not Found	High	High	High	High
High	AT4G19210.1	RNAse l inhibitor protein 2	28	12	25	12	1	605	68.3	7.96	565	12		Not Found	Not Found	Not Found	High	Not Found	Not Found	High	Not Found	High	High
High	AT1G73110.1	P-loop containing nucleoside triphosphate hydrolases superfamily protein	24	7	15	7	1	432	48.3	7.33	561	7	Phospho [T290(100)]	Not Found	Not Found	High	Not Found	Not Found	Not Found	High	High	High	High
High	AT1G48520.1	GLU-ADT subunit B	31	15	23	15	1	550	60.9	7.62	560	15		Not Found	Not Found	Not Found	Not Found	Not Found	Not Found	High	High	High	High
High	AT1G64520.1	regulatory particle non-ATPase 12A	58	11	20	11	1	267	30.7	4.91	559	11	Acetyl [N-Term]	Not Found	Not Found	Not Found	Not Found	Not Found	Not Found	High	High	High	High
High	AT3G47370.2	Ribosomal protein S10p/S20e family protein	47	7	32	2	1	122	13.7	9.72	555	7	Acetyl [N-Term]	Not Found	Not Found	Not Found	Not Found	Not Found	Not Found	Not Found	Not Found	High	High
High	AT2G43945.1	unknown protein; LOCATED IN: chloroplast; BEST Arabidopsis thaliana protein match is: unknown protein (TAIR:AT3G59870.1); Has 292 Blast hits to 292 proteins in 84 species: Archae - 0; Bacteria - 122; Metazoa - 0; Fungi - 0; Plants - 46; Viruses - 0; Other Eukaryotes - 124 (source: NCBI BLink).	36	7	28	5	1	289	32.1	6.71	554	7		Not Found	Not Found	Not Found	Not Found	Not Found	Not Found	High	High	High	High
High	AT2G14170.1	aldehyde dehydrogenase 6B2	27	11	22	11	1	607	65.9	8.59	554	11		Not Found	Not Found	Not Found	Not Found	Not Found	Not Found	High	High	High	High
High	AT5G44130.1	FASCICLIN-like arabinogalactan protein 13 precursor	28	5	19	4	1	247	26.2	5.67	553	5		Not Found	Not Found	Not Found	Not Found	Not Found	Not Found	High	High	High	High
High	AT1G78820.1	D-mannose binding lectin protein with Apple-like carbohydrate-binding domain	33	11	29	5	1	455	50.6	8.47	553	11		Not Found	Not Found	Not Found	Not Found	Not Found	Not Found	High	Not Found	High	High
High	AT1G09210.1	calreticulin 1b	32	10	23	4	1	424	48.1	4.53	552	10		Not Found	Not Found	Not Found	Not Found	Not Found	Not Found	Not Found	High	High	High
High	ATCG00810.1	ribosomal protein L22	49	7	28	7	1	160	18.6	9.67	550	7		Not Found	Not Found	Not Found	Not Found	Not Found	Not Found	High	High	High	High
High	AT4G39800.1	myo-inositol-1-phosphate synthase 1	34	11	22	6	1	511	56.5	5.57	550	11		Not Found	Not Found	Not Found	Not Found	Not Found	Not Found	High	Not Found	High	High
High	AT1G62020.1	Coatomer, alpha subunit	14	14	31	3	1	1216	136.5	6.98	550	14		Not Found	Not Found	Not Found	Not Found	Not Found	Not Found	High	Not Found	High	High
High	AT3G20630.1	ubiquitin-specific protease 14	25	16	37	16	1	797	88.3	5.21	549	16		High	High	High	High	Not Found	Not Found	High	Not Found	High	High
High	AT5G12950.1	Putative glycosyl hydrolase of unknown function (DUF1680)	20	11	19	11	1	861	96.2	7.14	549	11		Not Found	Not Found	Not Found	High	Not Found	Not Found	High	Not Found	High	High
High	AT1G03230.1	Eukaryotic aspartyl protease family protein	22	7	12	3	1	434	46.1	9.14	549	7		Not Found	Not Found	Not Found	Not Found	Not Found	Not Found	High	High	Not Found	Not Found
High	AT2G32060.1	Ribosomal protein L7Ae/L30e/S12e/Gadd45 family protein	38	5	17	3	1	144	15.3	5.9	548	5		Not Found	Not Found	Not Found	Not Found	Not Found	Not Found	High	High	High	High
High	AT1G54220.1	Dihydrolipoamide acetyltransferase, long form protein	16	6	22	2	1	539	58.4	7.84	546	6		Not Found	Not Found	Not Found	High	Not Found	Not Found	High	Not Found	High	High
High	AT3G05350.1	Metallopeptidase M24 family protein	26	11	20	11	1	710	78.7	6.54	546	11		Not Found	Not Found	Not Found	Not Found	Not Found	Not Found	High	High	High	High
High	AT4G16720.1	Ribosomal protein L23/L15e family protein	44	9	34	9	1	204	24.2	11.44	543	9		High	Not Found	High	High	Not Found	Not Found	High	High	High	High
High	AT3G07110.2	Ribosomal protein L13 family protein	46	10	26	7	1	207	23.6	10.4	541	10		Not Found	Medium	Not Found	Not Found	Not Found	Not Found	Not Found	High	High	High
High	AT1G17650.1	glyoxylate reductase 2	42	9	17	9	1	358	37.8	8.44	541	9		Not Found	Not Found	Not Found	Not Found	Not Found	Not Found	High	High	High	High
High	AT5G52520.1	Class II aaRS and biotin synthetases superfamily protein	40	16	37	16	1	543	60.7	7.02	541	16	Phospho [Y241; T242; T249]	High	Not Found	Not Found	Not Found	Not Found	Not Found	High	High	High	High
High	AT2G45000.1	structural constituent of nuclear pore	19	11	25	11	1	739	73.4	4.82	538	11		High	High	High	High	Not Found	Not Found	Not Found	Not Found	Not Found	Not Found
High	AT5G23740.1	ribosomal protein S11-beta	36	6	24	2	1	159	17.7	10.61	538	6		Not Found	Not Found	Not Found	Not Found	Not Found	Not Found	Not Found	High	High	High
High	AT5G63890.2	histidinol dehydrogenase	22	7	17	7	1	466	50.3	6.16	537	7		Not Found	Not Found	Not Found	Not Found	Not Found	Not Found	High	High	High	High
High	AT1G74910.1	ADP-glucose pyrophosphorylase family protein	42	11	25	10	1	415	45.5	7.21	536	11		Not Found	Not Found	Not Found	High	Not Found	Not Found	High	High	High	High
High	AT5G43010.1	regulatory particle triple-A ATPase 4A	38	10	27	9	1	399	44.8	8.19	535	10		Not Found	Not Found	Medium	Not Found	Not Found	Not Found	High	High	High	High
High	AT5G49970.1	pyridoxin (pyrodoxamine) 5'-phosphate oxidase	30	13	29	13	1	530	59.3	7.36	535	13		Not Found	High	Not Found	Not Found	Not Found	Not Found	High	Not Found	High	High
High	AT2G40290.1	Eukaryotic translation initiation factor 2 subunit 1	26	6	14	6	1	344	38.7	5.16	535	6		Not Found	Not Found	Not Found	Not Found	Not Found	Not Found	High	High	High	High
High	AT5G13120.1	cyclophilin 20-2	42	9	25	8	1	259	28.3	9.31	535	9		Not Found	Not Found	Not Found	Not Found	Not Found	Not Found	High	High	High	High
High	AT3G16520.3	UDP-glucosyl transferase 88A1	31	10	26	10	1	462	51.2	5.91	534	10		Not Found	Not Found	Not Found	Not Found	Not Found	Not Found	High	Not Found	High	High
High	AT3G16910.1	acyl-activating enzyme 7	33	13	27	13	1	569	62.9	8.12	533	13		Not Found	Not Found	Not Found	Not Found	Not Found	Not Found	High	Not Found	High	High
High	AT1G12000.1	Phosphofructokinase family protein	22	9	25	6	1	566	61.4	6.1	532	9		High	Medium	Not Found	High	Not Found	Not Found	High	High	High	High
High	AT2G35840.1	Sucrose-6F-phosphate phosphohydrolase family protein	51	17	36	17	1	422	47.8	6.6	532	17		Not Found	Not Found	High	Not Found	Not Found	Not Found	High	High	High	High
High	AT4G34620.1	small subunit ribosomal protein 16	47	5	13	5	1	113	12.7	9.8	531	5		Not Found	Not Found	Not Found	Not Found	Not Found	Not Found	High	High	High	High
High	AT3G02630.1	Plant stearoyl-acyl-carrier-protein desaturase family protein	30	9	24	6	1	396	45.3	6.23	531	9		Not Found	Not Found	Not Found	Not Found	Not Found	Not Found	High	High	High	High
High	AT3G48690.1	alpha/beta-Hydrolases superfamily protein	53	10	21	10	1	324	35.5	5.43	531	10	Acetyl [N-Term]	Not Found	Not Found	Not Found	Not Found	Not Found	Not Found	High	High	High	High
High	AT5G59290.2	UDP-glucuronic acid decarboxylase 3	50	14	38	3	1	357	40.2	8.35	531	14		Not Found	Not Found	Not Found	Not Found	Not Found	Not Found	High	Not Found	High	High
High	AT5G47840.1	adenosine monophosphate kinase	49	12	26	11	1	283	31.4	7.61	531	12		Not Found	Not Found	Not Found	Not Found	Not Found	Not Found	High	High	High	High
High	AT2G21580.1	Ribosomal protein S25 family protein	52	6	21	2	1	108	12.1	10.7	531	6		Not Found	Not Found	Not Found	Not Found	Not Found	Not Found	High	High	Not Found	Not Found
High	AT2G14120.3	dynamin related protein	13	11	25	4	1	809	89.8	6.42	531	11		Not Found	High	High	Not Found	Not Found	Not Found	Not Found	Not Found	Not Found	Not Found
High	AT1G09795.1	ATP phosphoribosyl transferase 2	31	9	20	8	1	413	44.7	6.8	530	9		Not Found	Not Found	Not Found	High	Not Found	Not Found	High	Not Found	High	High
High	AT1G73600.2	S-adenosyl-L-methionine-dependent methyltransferases superfamily protein	25	12	29	8	1	504	57.8	5.64	530	12		Not Found	Not Found	Not Found	Not Found	Not Found	Not Found	High	Not Found	High	High
High	AT5G20360.1	Octicosapeptide/Phox/Bem1p (PB1) domain-containing protein / tetratricopeptide repeat (TPR)-containing protein	27	17	23	17	1	809	91.5	5.06	529	17	Phospho [S298(100)]	High	High	High	High	Not Found	Not Found	Not Found	Not Found	Not Found	Not Found
High	AT5G47770.1	farnesyl diphosphate synthase 1	37	11	27	11	1	384	44.2	7.01	527	11		Not Found	Not Found	Not Found	Not Found	Not Found	Not Found	High	High	High	High
High	AT1G19920.1	Pseudouridine synthase/archaeosine transglycosylase-like family protein	29	11	32	7	1	476	53.6	6.61	526	11		Not Found	Not Found	Not Found	Not Found	Not Found	Not Found	High	High	High	High
High	AT3G11540.1	Tetratricopeptide repeat (TPR)-like superfamily protein	17	15	22	15	1	914	101.4	6.39	526	15	Phospho [S35(99.3)]	High	High	High	High	Not Found	Not Found	Not Found	Not Found	Not Found	Not Found
High	AT4G35630.1	phosphoserine aminotransferase	33	10	24	4	1	430	47.3	8.06	525	10		Not Found	Not Found	Not Found	Not Found	Not Found	Not Found	High	High	High	High
High	AT5G62600.1	ARM repeat superfamily protein	7	7	14	7	1	958	106.8	5.96	525	7	Acetyl [N-Term]	High	High	High	Not Found	High	High	Not Found	Not Found	Not Found	Not Found
High	AT5G11490.2	adaptin family protein	15	9	18	9	1	850	94.3	5.39	525	9		Not Found	High	High	Not Found	High	High	High	Not Found	High	Not Found
High	AT3G10950.1	Zinc-binding ribosomal protein family protein	26	2	11	2	1	92	10.4	10.32	524	2		Not Found	Not Found	Not Found	Not Found	Not Found	Not Found	High	High	High	High
High	AT2G42130.3	Plastid-lipid associated protein PAP / fibrillin family protein	61	12	26	1	1	271	30	4.74	524	12		Not Found	Not Found	Not Found	Not Found	Not Found	Not Found	Not Found	Not Found	High	High
High	AT2G42130.4	Plastid-lipid associated protein PAP / fibrillin family protein	53	12	25	1	1	299	33	6.3	523	12		Not Found	Not Found	Not Found	Not Found	Not Found	Not Found	Not Found	High	Not Found	Not Found
High	AT4G05420.1	damaged DNA binding protein 1A	16	15	21	15	1	1088	121.2	5.29	523	15		High	High	High	High	Not Found	Not Found	Not Found	Not Found	Not Found	High
High	AT1G01620.1	plasma membrane intrinsic protein 1C	34	6	20	1	1	286	30.6	8.85	521	6	Acetyl [N-Term]	Not Found	Not Found	Not Found	Not Found	Not Found	Not Found	High	Not Found	Not Found	Not Found
High	AT2G40510.1	Ribosomal protein S26e family protein	29	3	17	3	1	133	14.8	11.09	521	3		Not Found	Not Found	Not Found	Not Found	Not Found	Not Found	High	High	High	High
High	AT2G45960.3	plasma membrane intrinsic protein 1B	46	7	20	3	1	301	32.4	8.51	520	7	Acetyl [N-Term]	Not Found	Not Found	Not Found	High	Not Found	Not Found	High	High	Not Found	High
High	ATCG01110.1	NAD(P)H dehydrogenase subunit H	28	8	21	8	1	393	45.5	5.54	519	8		Not Found	Not Found	Not Found	Not Found	Not Found	Not Found	High	High	High	High
High	AT1G12270.1	stress-inducible protein, putative	32	12	17	9	1	572	64.5	6.28	518	12		Not Found	Not Found	Not Found	Not Found	Not Found	Not Found	High	Not Found	High	High
High	AT4G01900.1	GLNB1 homolog	36	7	20	7	1	196	21.3	9.06	518	7		Not Found	Not Found	Not Found	Not Found	Not Found	Not Found	High	High	High	High
High	AT5G43470.1	Disease resistance protein (CC-NBS-LRR class) family	21	18	28	4	1	908	104.6	6.73	518	18		High	High	Not Found	Not Found	Not Found	High	Not Found	Not Found	Not Found	Not Found
High	AT1G24100.1	UDP-glucosyl transferase 74B1	32	11	26	11	1	460	51	4.98	516	11		Not Found	Not Found	Not Found	Not Found	Not Found	Not Found	High	Not Found	High	High
High	AT3G24430.1	ATP binding	39	13	25	13	1	532	57.7	6.29	515	13		Not Found	Not Found	Not Found	Not Found	Not Found	Not Found	High	Not Found	High	High
High	AT2G40660.1	Nucleic acid-binding, OB-fold-like protein	39	12	24	12	1	389	42.1	7.4	513	12		Not Found	Not Found	Not Found	Not Found	Not Found	Not Found	High	Not Found	High	High
High	AT1G75280.1	NmrA-like negative transcriptional regulator family protein	41	10	29	10	1	310	33.7	5.94	512	10		Not Found	Not Found	Not Found	Not Found	Not Found	Not Found	High	High	High	High
High	AT5G08570.1	Pyruvate kinase family protein	31	12	22	3	1	510	54.9	6.29	511	12		Not Found	Not Found	Not Found	Not Found	Not Found	Not Found	High	High	High	High
High	AT2G43160.3	ENTH/VHS family protein	23	14	20	12	1	895	95.4	5.96	511	14	Phospho [S236(99.3)]	Not Found	High	High	Not Found	Not Found	Not Found	High	Not Found	Not Found	Not Found
High	AT1G35680.1	Ribosomal protein L21	41	7	22	7	1	220	24	9.25	510	7		Not Found	Not Found	Not Found	Not Found	Not Found	Not Found	High	High	High	High
High	AT1G68020.2	UDP-Glycosyltransferase / trehalose-phosphatase family protein	16	13	27	8	1	860	97.6	6.28	510	13		High	High	High	Not Found	Not Found	Not Found	Not Found	Not Found	Not Found	Not Found
High	AT4G24270.2	EMBRYO DEFECTIVE 140	13	8	11	8	1	817	92.8	5.76	505	8		Not Found	Not Found	Not Found	Not Found	High	High	Not Found	Not Found	Not Found	Not Found
High	AT1G31190.1	myo-inositol monophosphatase like 1	39	10	17	10	1	371	40.4	7.24	505	10		Not Found	Not Found	Not Found	Not Found	Not Found	Not Found	High	Not Found	High	High
High	AT1G48350.1	Ribosomal L18p/L5e family protein	38	6	21	6	1	170	18.7	9.91	505	6		Not Found	Not Found	Not Found	Not Found	Not Found	Not Found	High	High	High	High
High	AT1G51710.1	ubiquitin-specific protease 6	28	10	20	10	1	482	53.7	6.2	503	10		Not Found	Not Found	Not Found	Not Found	Not Found	Not Found	High	High	High	High
High	AT3G05530.1	regulatory particle triple-A ATPase 5A	55	17	42	16	1	424	47.5	5.03	501	17		High	High	Not Found	High	Not Found	Not Found	High	High	High	High
High	AT1G76160.1	SKU5 similar 5	21	8	16	6	1	541	60	8.4	500	8		Not Found	Not Found	Not Found	Not Found	Not Found	Not Found	High	High	High	High
High	AT5G26742.2	DEAD box RNA helicase (RH3)	21	14	21	14	1	748	81.1	7.8	498	14		Not Found	Not Found	Not Found	Not Found	Not Found	Not Found	High	High	High	High
High	AT5G45170.1	Haloacid dehalogenase-like hydrolase (HAD) superfamily protein	35	9	19	9	1	372	40.7	7.84	498	9		Not Found	Not Found	Not Found	Not Found	Not Found	Not Found	High	Not Found	High	High
High	AT4G12060.1	Double Clp-N motif protein	48	7	21	7	1	241	26.5	8.82	497	7		Not Found	Not Found	Not Found	Not Found	Not Found	Not Found	High	High	High	High
High	AT2G31570.1	glutathione peroxidase 2	44	9	28	6	1	169	18.9	5.72	497	9		Not Found	Not Found	Not Found	Not Found	Not Found	Not Found	High	High	High	High
High	AT1G12240.1	Glycosyl hydrolases family 32 protein	27	12	26	10	1	664	73.8	5.63	497	12		Not Found	Not Found	Not Found	Not Found	Not Found	Not Found	High	High	High	High
High	AT3G58500.1	protein phosphatase 2A-4	47	9	24	7	1	313	35.7	5.24	495	9		High	High	High	High	Not Found	Not Found	High	Not Found	High	High
High	AT4G17100.1	CONTAINS InterPro DOMAIN/s: Endoribonuclease XendoU (InterPro:IPR018998); Has 943 Blast hits to 770 proteins in 162 species: Archae - 0; Bacteria - 61; Metazoa - 472; Fungi - 40; Plants - 78; Viruses - 35; Other Eukaryotes - 257 (source: NCBI BLink).	23	7	13	7	1	434	49.4	5	494	7		Not Found	Not Found	Not Found	Not Found	Not Found	Not Found	High	Not Found	High	High
High	AT5G22580.1	Stress responsive A/B Barrel Domain	47	5	13	5	1	111	12.3	5.73	494	5		Not Found	Not Found	Not Found	Not Found	Not Found	Not Found	High	Not Found	High	High
High	AT3G02870.1	Inositol monophosphatase family protein	39	10	27	10	1	271	29.1	5.38	493	10	Acetyl [N-Term]	High	High	Not Found	Not Found	Not Found	Not Found	High	High	High	High
High	AT5G60790.1	ABC transporter family protein	21	11	23	11	1	595	66.8	6.46	491	11		Not Found	High	High	High	Not Found	Not Found	High	High	High	High
High	AT3G56460.1	GroES-like zinc-binding alcohol dehydrogenase family protein	40	9	18	9	1	348	37.2	9.25	491	9		Not Found	Not Found	Not Found	Not Found	Not Found	Not Found	High	Not Found	High	High
High	AT1G74970.1	ribosomal protein S9	34	6	15	6	1	208	22.6	10.46	489	6		Not Found	Not Found	Not Found	Not Found	Not Found	Not Found	High	High	High	High
High	AT5G36210.1	alpha/beta-Hydrolases superfamily protein	19	12	26	12	1	730	81.3	5.8	488	12		Not Found	High	High	Not Found	Not Found	Not Found	High	Not Found	High	High
High	AT5G20830.1	sucrose synthase 1	22	14	23	14	1	808	92.9	6.2	487	14		High	High	High	Not Found	Not Found	Not Found	High	Not Found	High	High
High	AT1G45201.1	triacylglycerol lipase-like 1	41	13	24	13	1	479	54.7	8.98	486	13		Not Found	Not Found	Not Found	Not Found	Not Found	Not Found	High	Not Found	High	High
High	AT1G74090.1	desulfo-glucosinolate sulfotransferase 18	53	17	32	12	1	350	40.4	5.73	485	17	Acetyl [N-Term]	Not Found	Not Found	Not Found	Not Found	Not Found	Not Found	High	Not Found	High	High
High	AT4G34490.1	cyclase associated protein 1	38	14	31	14	1	476	50.9	6.65	483	14	Acetyl [N-Term]	High	High	High	High	Not Found	Not Found	High	Not Found	High	High
High	AT3G11930.3	Adenine nucleotide alpha hydrolases-like superfamily protein	39	6	15	6	1	226	24.7	6.28	483	6	Acetyl [N-Term]	Not Found	Not Found	Not Found	Not Found	Not Found	Not Found	High	High	High	High
High	AT5G43780.1	Pseudouridine synthase/archaeosine transglycosylase-like family protein	25	12	37	4	1	469	52.1	8.87	483	12		Not Found	Not Found	Not Found	Not Found	Not Found	Not Found	High	Not Found	High	High
High	AT4G36195.1	Serine carboxypeptidase S28 family protein	21	8	20	8	1	488	54.7	6.52	482	8		Not Found	Not Found	Not Found	Not Found	Not Found	Not Found	High	High	High	High
High	AT4G29010.1	Enoyl-CoA hydratase/isomerase family	36	17	28	16	1	721	77.8	9.32	481	17		Not Found	High	High	High	Not Found	Not Found	High	Not Found	High	High
High	AT4G32260.1	ATPase, F0 complex, subunit B/B', bacterial/chloroplast	35	8	10	8	1	219	23.9	5.86	481	8		Not Found	Not Found	Not Found	Not Found	Not Found	Not Found	Not Found	High	Not Found	Not Found
High	AT1G53280.1	Class I glutamine amidotransferase-like superfamily protein	29	7	16	7	1	438	47	7.85	481	7		Not Found	Not Found	Not Found	Not Found	Not Found	Not Found	High	High	High	High
High	AT3G42050.1	vacuolar ATP synthase subunit H family protein	26	10	18	10	1	441	50.3	7.03	479	10		Not Found	High	High	High	Not Found	Not Found	High	High	High	High
High	ATCG01120.1	chloroplast ribosomal protein S15	59	6	13	6	1	88	10.7	10.81	479	6		Not Found	Not Found	Not Found	Not Found	Not Found	Not Found	High	High	High	High
High	AT1G12410.1	CLP protease proteolytic subunit 2	47	8	23	8	1	279	31.2	9.14	478	8		Not Found	Not Found	Not Found	Not Found	Not Found	Not Found	High	High	High	High
High	AT5G06060.1	NAD(P)-binding Rossmann-fold superfamily protein	55	11	24	10	1	264	28.3	7.69	478	11		Not Found	Not Found	Not Found	Not Found	Not Found	Not Found	High	Not Found	High	High
High	AT5G36880.2	acetyl-CoA synthetase	24	16	30	16	1	743	81.8	6.09	477	16		Not Found	High	High	High	Not Found	Not Found	High	High	High	High
High	AT2G05840.1	20S proteasome subunit PAA2	50	11	29	5	1	246	27.3	6.09	477	11		Not Found	Not Found	Not Found	Not Found	Not Found	Not Found	High	Not Found	Not Found	High
High	AT3G49470.1	nascent polypeptide-associated complex subunit alpha-like protein 2	55	7	17	7	1	217	23.7	4.49	476	7		Not Found	Not Found	Not Found	Not Found	Not Found	Not Found	High	High	High	High
High	AT2G21385.3	unknown protein.	42	11	25	11	1	334	37.9	7.43	475	11		Not Found	Not Found	Not Found	High	Not Found	Not Found	High	High	High	High
High	AT1G71500.1	Rieske (2Fe-2S) domain-containing protein	43	9	9	9	1	287	31.7	8.73	472	9		Not Found	Not Found	Not Found	Not Found	Not Found	Not Found	Not Found	High	Not Found	Not Found
High	AT1G15340.1	methyl-CPG-binding domain 10	21	5	12	5	1	384	42.3	4.67	471	5		Not Found	Not Found	Not Found	Not Found	Not Found	Not Found	High	Not Found	High	High
High	AT2G04400.1	Aldolase-type TIM barrel family protein	36	12	22	12	1	402	44.5	7.39	470	12		Not Found	Not Found	Not Found	Not Found	Not Found	Not Found	High	Not Found	High	High
High	AT3G06580.1	Mevalonate/galactokinase family protein	18	7	16	7	1	496	54.3	5.96	470	7		Not Found	Not Found	Not Found	High	Not Found	Not Found	High	High	High	High
High	AT4G30270.1	xyloglucan endotransglucosylase/hydrolase 24	30	6	14	6	1	269	30.7	8.31	469	6		Not Found	Not Found	Not Found	Not Found	Not Found	Not Found	High	High	High	High
High	AT5G46430.1	Ribosomal protein L32e	41	7	25	2	1	133	15.5	10.78	469	7		Not Found	Not Found	Not Found	Not Found	Not Found	Not Found	Not Found	Not Found	High	High
High	AT5G52650.1	RNA binding Plectin/S10 domain-containing protein	21	4	24	1	1	179	19.5	9.61	468	4		Not Found	Not Found	Not Found	Not Found	Not Found	Not Found	Medium	High	High	High
High	AT1G08980.1	amidase 1	45	10	18	10	1	425	45	6.27	468	10		Not Found	Not Found	Not Found	Not Found	Not Found	Not Found	High	Not Found	High	High
High	AT1G66430.1	pfkB-like carbohydrate kinase family protein	26	9	19	9	1	384	41.4	5.77	468	9		Not Found	Not Found	Not Found	Not Found	Not Found	Not Found	High	Not Found	High	High
High	AT3G59020.2	ARM repeat superfamily protein	15	15	22	15	1	1030	117.7	4.88	467	15		High	High	High	High	Not Found	High	Not Found	Not Found	Not Found	Not Found
High	AT3G22230.1	Ribosomal L27e protein family	27	4	21	1	1	135	15.6	10.27	464	4		Not Found	Not Found	Not Found	Not Found	Not Found	Not Found	Not Found	Not Found	High	High
High	AT3G11910.1	ubiquitin-specific protease 13	21	19	31	5	1	1115	130.6	5.58	462	19		Not Found	Not Found	Not Found	High	Not Found	Not Found	Not Found	Not Found	High	High
High	AT3G27925.1	DegP protease 1	28	9	19	9	1	439	46.6	6.46	461	9		Not Found	Not Found	Not Found	Not Found	Not Found	Not Found	High	High	High	High
High	AT5G66420.2	LOCATED IN: cellular_component unknown; EXPRESSED IN: 23 plant structures; EXPRESSED DURING: 13 growth stages; CONTAINS InterPro DOMAIN/s: Uncharacterised conserved protein UCP033271 (InterPro:IPR008322), TIM-barrel signal transduction protein, predicted (InterPro:IPR009215); Has 1232 Blast hits to 1230 proteins in 311 species: Archae - 18; Bacteria - 959; Metazoa - 1; Fungi - 84; Plants - 42; Vi…	31	15	29	15	1	754	80.7	5.73	461	15		High	High	High	High	Not Found	Not Found	High	Not Found	High	High
High	AT3G51840.1	acyl-CoA oxidase 4	30	8	12	8	1	436	47.5	8.32	460	8		Not Found	Not Found	Not Found	Not Found	Not Found	Not Found	High	High	High	High
High	AT3G13235.1	ubiquitin family protein	18	7	16	7	1	414	45.3	4.93	460	7		Not Found	Not Found	Not Found	Not Found	Not Found	Not Found	High	Not Found	High	High
High	AT1G65980.1	thioredoxin-dependent peroxidase 1	67	7	22	7	1	162	17.4	5.36	459	7		Not Found	Not Found	Not Found	Not Found	Not Found	Not Found	High	High	High	High
High	AT5G55280.1	homolog of bacterial cytokinesis Z-ring protein FTSZ 1-1	23	7	20	7	1	433	45.5	7.4	459	7		Not Found	Not Found	High	Not Found	Not Found	Not Found	High	High	High	High
High	AT3G53580.1	diaminopimelate epimerase family protein	52	13	23	13	1	362	39	5.68	459	13		Not Found	Not Found	Not Found	High	Not Found	Not Found	High	High	High	High
High	AT3G46440.1	UDP-XYL synthase 5	50	12	29	1	1	341	38.4	7.52	458	12		Not Found	Not Found	Not Found	Not Found	Not Found	Not Found	High	Not Found	Not Found	Not Found
High	AT4G16660.1	heat shock protein 70 (Hsp 70) family protein	17	13	17	13	1	867	96.7	6.14	456	13		High	High	High	High	Not Found	Not Found	High	Not Found	Not Found	Not Found
High	AT5G65780.1	branched-chain amino acid aminotransferase 5 / branched-chain amino acid transaminase 5 (BCAT5)	31	8	21	5	1	415	45.6	7.87	455	8		Not Found	Not Found	Not Found	Not Found	Not Found	Not Found	High	High	High	High
High	AT3G44100.1	MD-2-related lipid recognition domain-containing protein	23	3	16	3	1	152	16.1	8.18	453	3		Not Found	Not Found	Not Found	Not Found	Not Found	Not Found	High	High	High	High
High	AT1G72910.1	Toll-Interleukin-Resistance (TIR) domain-containing protein	19	7	15	7	1	380	42.9	8.91	452	7		Not Found	Not Found	Not Found	Not Found	Not Found	Not Found	High	Not Found	High	High
High	AT2G31810.1	ACT domain-containing small subunit of acetolactate synthase protein	25	10	18	10	1	491	53.8	8.97	452	10		Not Found	Not Found	High	Not Found	Not Found	Not Found	High	High	High	High
High	AT3G05560.1	Ribosomal L22e protein family	38	5	21	1	1	124	14	9.55	451	5		Not Found	Not Found	Not Found	Not Found	Not Found	Not Found	Not Found	Not Found	High	High
High	AT4G25740.1	RNA binding Plectin/S10 domain-containing protein	21	4	20	1	1	177	19.4	9.67	450	4		Not Found	Not Found	Not Found	Not Found	Not Found	Not Found	Not Found	Not Found	Not Found	High
High	AT3G18490.1	Eukaryotic aspartyl protease family protein	18	6	14	6	1	500	53.2	5.52	450	6		Not Found	Not Found	Not Found	Not Found	Not Found	Not Found	High	Not Found	High	High
High	AT3G10670.1	non-intrinsic ABC protein 7	28	8	19	8	1	338	36.9	7.14	449	8		Not Found	High	Not Found	Not Found	Not Found	Not Found	High	High	High	High
High	AT5G03350.1	Legume lectin family protein	38	7	15	6	1	274	30.1	9.38	448	7		Not Found	Not Found	Not Found	Not Found	Not Found	Not Found	High	Not Found	High	High
High	AT1G27130.1	glutathione S-transferase tau 13	24	4	13	4	1	227	25.1	5.94	448	4		Not Found	Not Found	Not Found	Not Found	Not Found	Not Found	High	Not Found	High	High
High	AT2G38270.1	CAX-interacting protein 2	39	9	25	9	1	293	32.2	7.9	446	9		Not Found	Not Found	High	Not Found	Not Found	Not Found	High	High	High	High
High	AT5G27770.1	Ribosomal L22e protein family	38	5	22	1	1	124	14	9.55	446	5		Not Found	Not Found	Not Found	Not Found	Not Found	Not Found	Not Found	High	High	High
High	AT1G58080.1	ATP phosphoribosyl transferase 1	21	6	15	5	1	411	44.5	6.43	443	6		Not Found	Not Found	Not Found	Not Found	Not Found	Not Found	High	High	High	High
High	AT5G23820.1	MD-2-related lipid recognition domain-containing protein	20	4	15	4	1	164	17.9	4.68	443	4		Not Found	Not Found	Not Found	Not Found	Not Found	Not Found	High	High	High	High
High	AT3G61110.1	ribosomal protein S27	44	3	18	2	1	86	9.6	8.72	442	3		Not Found	Not Found	Not Found	Not Found	Not Found	Not Found	High	High	High	High
High	AT3G53110.1	P-loop containing nucleoside triphosphate hydrolases superfamily protein	28	9	17	9	1	496	55.3	5.29	441	9		Not Found	Not Found	Not Found	Not Found	Not Found	Not Found	High	Not Found	High	High
High	AT2G20270.1	Thioredoxin superfamily protein	44	5	14	5	1	179	19.1	8.16	440	5		Not Found	Not Found	Not Found	Not Found	Not Found	Not Found	High	High	High	High
High	AT5G17000.1	Zinc-binding dehydrogenase family protein	30	8	23	3	1	345	38.1	6.93	440	8		Not Found	Not Found	Not Found	Not Found	Not Found	Not Found	Medium	Not Found	High	High
High	AT1G03870.1	FASCICLIN-like arabinoogalactan 9	19	3	14	2	1	247	26.1	8.88	440	3		Not Found	Not Found	Not Found	Not Found	Not Found	Not Found	High	High	Not Found	High
High	AT5G17530.3	phosphoglucosamine mutase family protein	21	6	12	6	1	614	66.9	6.55	440	6		Not Found	Not Found	Not Found	Not Found	Not Found	Not Found	High	High	High	High
High	AT3G62410.1	CP12 domain-containing protein 2	52	4	11	4	1	131	14.2	4.91	440	4		High	High	High	Not Found	Not Found	Not Found	High	Not Found	High	High
High	AT1G07770.1	ribosomal protein S15A	60	8	26	2	1	130	14.8	9.89	439	8		Not Found	Not Found	Not Found	Not Found	Not Found	Not Found	High	High	High	High
High	AT1G75330.1	ornithine carbamoyltransferase	38	10	26	10	1	375	41	7.56	439	10		High	High	High	Not Found	Not Found	Not Found	High	High	High	High
High	AT1G79230.1	mercaptopyruvate sulfurtransferase 1	42	10	23	10	1	379	41.9	6.39	439	10		Not Found	Not Found	Not Found	Not Found	Not Found	Not Found	High	Not Found	High	High
High	AT4G10450.1	Ribosomal protein L6 family	28	6	23	1	1	194	22	9.5	439	6		Not Found	Not Found	Not Found	Not Found	Not Found	Not Found	Not Found	Not Found	High	Not Found
High	AT3G01340.1	Transducin/WD40 repeat-like superfamily protein	39	8	16	7	1	302	32.6	6.05	437	8		Not Found	Not Found	Not Found	Not Found	Not Found	Not Found	High	Not Found	High	High
High	AT4G24800.1	MA3 domain-containing protein	24	12	24	10	1	702	77.4	5.14	437	12	Phospho [S552(100)]	Not Found	High	High	Not Found	Not Found	Not Found	High	Not Found	High	High
High	AT3G60240.4	eukaryotic translation initiation factor 4G	9	11	17	11	1	1727	187.8	7.71	436	11		High	High	High	High	Not Found	Not Found	High	Not Found	High	Not Found
High	AT5G11450.1	Mog1/PsbP/DUF1795-like photosystem II reaction center PsbP family protein	23	6	15	6	1	297	33.3	8.75	436	6		Not Found	Not Found	Not Found	Not Found	Not Found	Not Found	High	High	High	High
High	AT3G07470.1	Protein of unknown function, DUF538	20	4	12	4	1	169	18.8	5.27	435	4		Not Found	Not Found	Not Found	Not Found	Not Found	Not Found	High	Not Found	High	High
High	AT1G07990.1	SIT4 phosphatase-associated family protein	18	10	15	7	1	802	89.5	4.6	434	10		High	High	High	Not Found	Not Found	Not Found	Not Found	Not Found	Not Found	Not Found
High	AT4G31530.2	NAD(P)-binding Rossmann-fold superfamily protein	22	5	10	5	1	338	36.7	7.9	434	5		Not Found	Not Found	Not Found	Not Found	Not Found	Not Found	High	Not Found	High	High
High	ATCG00350.1	Photosystem I, PsaA/PsaB protein	21	14	21	14	1	750	83.2	7.11	433	14		Not Found	Not Found	Not Found	Not Found	Not Found	Not Found	Not Found	High	High	Not Found
High	AT5G17710.2	Co-chaperone GrpE family protein	35	9	16	9	1	326	35.7	4.59	433	9		Not Found	Not Found	Not Found	Not Found	Not Found	Not Found	High	High	High	High
High	AT1G70820.1	phosphoglucomutase, putative / glucose phosphomutase, putative	26	12	20	12	1	615	67.3	5.94	433	12		Not Found	Not Found	Not Found	Not Found	Not Found	Not Found	High	High	High	High
High	AT4G33760.1	tRNA synthetase class II (D, K and N) family protein	27	12	22	12	1	664	74.5	7.18	430	12		Not Found	High	High	High	Not Found	Not Found	High	Not Found	High	High
High	AT1G15930.2	Ribosomal protein L7Ae/L30e/S12e/Gadd45 family protein	61	6	16	4	1	144	15.4	5.55	429	6	Acetyl [N-Term]	Not Found	Not Found	Not Found	Not Found	Not Found	Not Found	High	High	High	High
High	AT4G35260.1	isocitrate dehydrogenase 1	26	7	19	7	1	367	39.6	8.13	428	7		Not Found	Not Found	High	Not Found	Not Found	Not Found	High	Not Found	High	High
High	AT1G54100.1	aldehyde dehydrogenase 7B4	26	9	16	9	1	508	54.2	5.54	428	9		Not Found	Not Found	Not Found	Not Found	Not Found	Not Found	High	High	High	High
High	AT2G25060.1	early nodulin-like protein 14	16	3	11	3	1	182	19.5	7.3	428	3		High	High	High	High	Not Found	Not Found	Not Found	Not Found	High	Not Found
High	AT3G27890.1	NADPH:quinone oxidoreductase	48	6	13	6	1	196	21.5	7.5	426	6	Acetyl [N-Term]	Not Found	Not Found	Not Found	Not Found	Not Found	Not Found	High	High	High	High
High	AT4G28706.4	pfkB-like carbohydrate kinase family protein	19	5	15	5	1	440	47.3	7.34	426	5		Not Found	Not Found	Not Found	High	Not Found	Not Found	High	Not Found	High	High
High	AT2G27730.1	copper ion binding	27	2	6	2	1	113	11.9	9.64	426	2		Not Found	Not Found	Not Found	Not Found	Not Found	Not Found	High	High	High	High
High	AT5G35100.1	Cyclophilin-like peptidyl-prolyl cis-trans isomerase family protein	37	8	20	8	1	281	30.5	7.27	425	8		Not Found	Not Found	Not Found	Not Found	Not Found	Not Found	High	Not Found	High	High
High	AT5G54960.1	pyruvate decarboxylase-2	35	13	23	12	1	607	65.8	5.96	424	13		Not Found	Not Found	Not Found	Not Found	Not Found	Not Found	High	High	High	High
High	AT1G16890.3	ubiquitin-conjugating enzyme 36	39	5	21	1	1	162	18.2	6.57	423	5		Not Found	Not Found	Not Found	Not Found	Not Found	Not Found	High	Not Found	High	High
High	AT1G75350.1	Ribosomal protein L31	49	5	14	5	1	144	16	9.8	422	5		Not Found	Not Found	Not Found	Not Found	Not Found	Not Found	High	High	High	High
High	ATCG01240.1	ribosomal protein S7	42	7	18	7	1	155	17.3	11.28	421	7		Not Found	Not Found	Not Found	Not Found	Not Found	Not Found	High	High	High	High
High	AT5G40950.1	ribosomal protein large subunit 27	23	4	15	4	1	198	21.7	9.95	421	4		Not Found	Not Found	Not Found	Not Found	Not Found	Not Found	High	High	High	High
High	AT4G12800.1	photosystem I subunit l	26	7	11	7	1	219	23	9.85	419	7		Not Found	Not Found	Not Found	Not Found	Not Found	Not Found	Not Found	High	Not Found	Not Found
High	AT3G57470.2	Insulinase (Peptidase family M16) family protein	5	5	22	1	1	891	102.5	5.19	418	5		Not Found	High	High	Not Found	Not Found	Not Found	Not Found	Not Found	Not Found	Not Found
High	AT4G16760.1	acyl-CoA oxidase 1	23	12	24	12	1	664	74.3	7.66	417	12	Acetyl [N-Term]	Not Found	Not Found	Not Found	Not Found	Not Found	Not Found	High	High	High	High
High	AT4G16143.1	importin alpha isoform 2	49	16	21	11	1	535	58.9	5.1	414	16		Not Found	Not Found	Not Found	Not Found	Not Found	Not Found	High	Not Found	High	High
High	AT3G20440.2	Alpha amylase family protein	13	9	12	9	1	899	103.5	6.23	414	9		High	High	High	Not Found	Not Found	Not Found	Not Found	Not Found	Not Found	Not Found
High	AT3G12490.1	cystatin B	72	11	26	10	1	201	22.5	6.39	414	11	Acetyl [N-Term]	Not Found	Not Found	Not Found	Not Found	Not Found	Not Found	High	Not Found	High	High
High	AT4G17530.1	RAB GTPase homolog 1C	49	8	13	6	1	202	22.3	5.43	414	8		Not Found	Not Found	Not Found	Not Found	Not Found	Not Found	Not Found	High	High	High
High	AT1G75660.1	5'-3' exoribonuclease 3	13	11	21	8	1	1020	116.8	7.01	412	11		Not Found	High	High	High	Not Found	High	Medium	Not Found	High	Not Found
High	AT3G56940.1	dicarboxylate diiron protein, putative (Crd1)	27	9	11	9	1	409	47.6	8.38	412	9		Not Found	Not Found	Not Found	Not Found	Not Found	Not Found	Not Found	High	Not Found	Not Found
High	AT4G32330.1	TPX2 (targeting protein for Xklp2) protein family	12	4	10	1	1	437	47.5	8.5	412	4	Phospho [S188(100)]	Not Found	Not Found	Not Found	Not Found	Not Found	Not Found	High	Not Found	Not Found	Not Found
High	AT2G26570.1	Plant protein of unknown function (DUF827)	13	10	15	10	1	807	89.2	5.05	410	10		High	High	High	High	Not Found	Not Found	High	Not Found	High	Not Found
High	AT1G12230.2	Aldolase superfamily protein	19	7	18	7	1	427	46.5	7.78	409	7		Not Found	Not Found	High	Not Found	Not Found	Not Found	High	Not Found	High	High
High	AT4G38220.2	Peptidase M20/M25/M40 family protein	41	12	27	12	1	433	48	6.35	409	12		Not Found	Not Found	Not Found	Not Found	Not Found	Not Found	High	High	High	High
High	AT5G63680.1	Pyruvate kinase family protein	23	9	17	1	1	510	55	6.65	408	9		Not Found	Not Found	Not Found	Not Found	Not Found	Not Found	High	High	High	High
High	AT1G62740.1	stress-inducible protein, putative	27	13	21	10	1	571	64.5	6.18	407	13		Not Found	Not Found	Not Found	Not Found	Not Found	Not Found	High	High	High	High
High	AT1G22840.1	CYTOCHROME C-1	32	3	11	2	1	114	12.4	9.31	407	3		Not Found	Not Found	Not Found	Not Found	Not Found	Not Found	High	High	High	High
High	AT4G32330.2	TPX2 (targeting protein for Xklp2) protein family	12	4	9	1	1	436	47.4	8.5	406	4		Not Found	Not Found	Not Found	Not Found	Not Found	Not Found	High	Not Found	Not Found	Not Found
High	AT1G65260.1	plastid transcriptionally active 4	42	9	12	9	1	330	36.4	9.11	406	9		Not Found	Not Found	Not Found	Not Found	Not Found	Not Found	High	High	High	High
High	AT5G06460.1	ubiquitin activating enzyme 2	13	13	26	7	1	1077	119.5	5.29	406	13		High	Not Found	High	High	Not Found	Not Found	Not Found	Not Found	Not Found	Not Found
High	AT3G42170.1	BED zinc finger ;hAT family dimerisation domain	13	7	10	7	1	696	78.8	5.35	405	7		High	High	High	Not Found	Not Found	Not Found	High	High	Not Found	High
High	AT1G09130.3	ATP-dependent caseinolytic (Clp) protease/crotonase family protein	22	8	27	8	1	370	40.9	8.75	405	8		Not Found	Not Found	Not Found	Not Found	Not Found	Not Found	High	High	High	High
High	AT1G79340.1	metacaspase 4	14	6	12	6	1	418	45.5	4.82	405	6		Not Found	Not Found	Not Found	Not Found	Not Found	Not Found	High	High	High	High
High	AT4G09040.1	RNA-binding (RRM/RBD/RNP motifs) family protein	42	7	17	7	1	304	34	7.59	404	7		Not Found	Not Found	Not Found	Not Found	Not Found	Not Found	High	Not Found	High	High
High	AT1G49540.2	elongator protein 2	7	5	13	5	1	840	92.9	6.4	404	5	Acetyl [N-Term]	High	High	High	High	Not Found	High	Not Found	Not Found	Not Found	Not Found
High	AT1G32500.1	non-intrinsic ABC protein 6	17	7	20	7	1	475	52.8	5.97	404	7		Not Found	High	High	High	Not Found	Not Found	High	High	High	High
High	AT1G78870.2	ubiquitin-conjugating enzyme 35	54	6	23	2	1	153	17.2	7.34	403	6		Not Found	Not Found	Not Found	Not Found	Not Found	Not Found	High	High	High	High
High	AT5G03290.1	isocitrate dehydrogenase V	38	10	25	6	1	374	40.6	6.79	402	10		Not Found	Not Found	Not Found	Not Found	Not Found	Not Found	High	Not Found	High	High
High	AT5G36230.1	ARM repeat superfamily protein	33	10	20	6	1	411	47.2	5.63	400	10		Not Found	Not Found	Not Found	Not Found	Not Found	Not Found	High	Not Found	High	High
High	AT5G12140.1	cystatin-1	68	5	10	4	1	101	11.2	5.22	400	5	Acetyl [N-Term]	Not Found	Not Found	Not Found	Not Found	Not Found	Not Found	High	Not Found	High	High
High	AT1G62660.1	Glycosyl hydrolases family 32 protein	22	10	23	8	1	648	72.2	5.6	400	10		Not Found	Not Found	Not Found	Not Found	Not Found	Not Found	High	High	High	High
High	AT1G56330.1	secretion-associated RAS 1B	40	5	13	5	1	193	22	7.05	399	5	Acetyl [N-Term]	Not Found	Not Found	Not Found	Not Found	Not Found	Not Found	High	High	High	High
High	AT1G79690.1	nudix hydrolase homolog 3	18	11	18	11	1	772	86.8	5.44	399	11		Not Found	Not Found	Not Found	Not Found	Not Found	Not Found	High	Not Found	High	High
High	AT3G57050.1	cystathionine beta-lyase	27	10	18	10	1	464	50.4	7.36	399	10		Not Found	Not Found	High	Not Found	Not Found	Not Found	High	Not Found	High	High
High	AT3G62530.1	ARM repeat superfamily protein	48	9	17	9	1	221	24.5	6.57	398	9		Not Found	Not Found	Not Found	Not Found	Not Found	Not Found	High	High	High	High
High	AT3G29185.2	Domain of unknown function (DUF3598)	23	7	15	7	1	411	46.5	5.31	397	7		Not Found	Not Found	Not Found	Not Found	Not Found	Not Found	High	Not Found	High	High
High	AT4G01150.1	unknown protein; FUNCTIONS IN: molecular_function unknown; INVOLVED IN: biological_process unknown; LOCATED IN: thylakoid, chloroplast thylakoid membrane, chloroplast, plastoglobule, chloroplast envelope; EXPRESSED IN: 23 plant structures; EXPRESSED DURING: 14 growth stages; BEST Arabidopsis thaliana protein match is: unknown protein (TAIR:AT4G38100.1); Has 323 Blast hits to 323 proteins in 59 sp…	34	7	9	7	1	164	17.7	9.17	397	7		Not Found	Not Found	Not Found	Not Found	Not Found	Not Found	Not Found	High	Not Found	Not Found
High	AT1G49970.1	CLP protease proteolytic subunit 1	19	7	14	7	1	387	42.6	8.63	397	7		Not Found	Not Found	High	Not Found	Not Found	Not Found	High	High	High	High
High	AT4G05160.1	AMP-dependent synthetase and ligase family protein	17	7	12	7	1	544	59.8	8.46	397	7		Not Found	Not Found	Not Found	Not Found	Not Found	Not Found	High	High	High	High
High	AT3G12390.1	Nascent polypeptide-associated complex (NAC), alpha subunit family protein	47	6	13	3	1	203	22	4.48	397	6		Not Found	Not Found	Not Found	Not Found	Not Found	Not Found	Not Found	High	High	High
High	AT4G26900.1	HIS HF	28	11	19	11	1	592	64.2	6.76	396	11		Not Found	Not Found	Not Found	Not Found	Not Found	Not Found	High	High	High	High
High	AT1G22410.1	Class-II DAHP synthetase family protein	19	8	15	4	1	527	58.3	8.32	396	8		Not Found	Not Found	Not Found	Not Found	Not Found	Not Found	High	Not Found	High	High
High	AT1G17880.1	basic transcription factor 3	68	8	18	7	1	165	17.9	7.25	395	8		Not Found	Not Found	Not Found	Not Found	Not Found	Not Found	High	High	High	High
High	AT3G20330.1	PYRIMIDINE B	41	13	25	13	1	390	43.1	6.6	394	13		High	High	High	Not Found	Not Found	Not Found	High	Not Found	High	High
High	AT1G15290.1	Tetratricopeptide repeat (TPR)-like superfamily protein	2	2	5	1	1	1608	177.5	7.01	393	2		Not Found	Not Found	Not Found	Not Found	Not Found	Not Found	Not Found	Not Found	High	Not Found
High	AT4G35100.1	plasma membrane intrinsic protein 3	33	4	8	4	1	280	29.7	8.81	393	4		Not Found	High	Not Found	Not Found	Not Found	Not Found	High	High	High	High
High	AT5G47760.1	2-phosphoglycolate phosphatase 2	8	2	11	1	1	301	33	5.2	393	2		Not Found	Not Found	Not Found	Not Found	Not Found	Not Found	Not Found	Not Found	High	High
High	AT1G12780.1	UDP-D-glucose/UDP-D-galactose 4-epimerase 1	23	6	17	6	1	351	39.1	6.57	392	6		Not Found	Not Found	Not Found	Not Found	Not Found	Not Found	High	High	High	High
High	AT5G19760.1	Mitochondrial substrate carrier family protein	32	8	9	8	1	298	31.9	9.23	391	8		Not Found	Not Found	Not Found	Not Found	Not Found	Not Found	Not Found	High	Not Found	Not Found
High	AT4G32760.2	ENTH/VHS/GAT family protein	20	9	19	9	1	676	73	5.14	390	9		High	High	High	Not Found	Not Found	Not Found	High	Not Found	Not Found	High
High	AT3G54900.1	CAX interacting protein 1	16	2	10	2	1	173	19.3	8.44	390	2		Not Found	Not Found	High	Not Found	Not Found	Not Found	High	High	High	High
High	AT5G10560.1	Glycosyl hydrolase family protein	12	9	18	8	1	792	87.1	6.38	390	9		High	High	High	High	Not Found	Not Found	High	Not Found	High	High
High	AT4G17300.1	Class II aminoacyl-tRNA and biotin synthetases superfamily protein	16	8	17	8	1	567	63.7	6.05	389	8		Not Found	Not Found	Not Found	Not Found	Not Found	Not Found	High	High	High	High
High	AT3G27740.1	carbamoyl phosphate synthetase A	29	9	23	9	1	430	47	6.02	389	9		Not Found	Not Found	Not Found	Not Found	Not Found	Not Found	High	High	High	High
High	AT5G16390.1	chloroplastic acetylcoenzyme A carboxylase 1	23	6	15	6	1	280	29.6	9.06	389	6		Not Found	Not Found	Not Found	Not Found	Not Found	Not Found	High	High	High	High
High	AT3G02720.1	Class I glutamine amidotransferase-like superfamily protein	37	9	17	9	1	388	41.6	5.41	387	9		Not Found	Not Found	Not Found	Not Found	Not Found	Not Found	High	High	High	High
High	AT1G16350.1	Aldolase-type TIM barrel family protein	18	7	23	7	1	502	54	6.48	387	7		Not Found	Not Found	High	Not Found	Not Found	Not Found	High	Not Found	High	High
High	AT3G61470.1	photosystem I light harvesting complex gene 2	33	4	6	4	1	257	27.7	7.44	386	4		Not Found	Not Found	Not Found	Not Found	Not Found	Not Found	Not Found	High	Not Found	Not Found
High	AT5G20920.1	eukaryotic translation initiation factor 2 beta subunit	20	4	12	4	1	268	30.6	7.2	386	4		Not Found	Not Found	Not Found	High	Not Found	Not Found	High	Not Found	High	High
High	AT3G56190.1	alpha-soluble NSF attachment protein 2	39	9	15	9	1	289	32.7	5.33	386	9		Not Found	Not Found	Not Found	Not Found	Not Found	Not Found	High	Not Found	High	High
High	AT3G25230.2	rotamase FKBP 1	25	12	38	12	1	562	62.9	5.58	385	12		Not Found	Not Found	Not Found	Not Found	Not Found	Not Found	High	High	High	High
High	AT5G08650.1	Small GTP-binding protein	13	7	11	7	1	681	75.4	6.68	385	7		Not Found	Not Found	High	Not Found	Not Found	Not Found	High	High	High	High
High	AT5G59420.1	OSBP(oxysterol binding protein)-related protein 3C	21	6	14	6	1	457	51.9	5.3	385	6		Not Found	Not Found	Not Found	Not Found	Not Found	Not Found	High	Not Found	High	High
High	AT4G08850.1	Leucine-rich repeat receptor-like protein kinase family protein	11	8	23	8	1	1045	115.4	6.27	384	8		High	High	High	High	Not Found	Not Found	Medium	Not Found	Not Found	Not Found
High	AT1G74100.1	sulfotransferase 16	46	12	20	7	1	338	39.2	5.62	383	12		Not Found	Not Found	Not Found	Not Found	Not Found	Not Found	High	Not Found	High	High
High	AT4G14160.1	Sec23/Sec24 protein transport family protein	18	10	24	8	1	773	85.3	5.97	383	10		High	Not Found	High	High	Not Found	Not Found	High	Not Found	High	High
High	AT2G19760.1	profilin 1	69	9	26	6	1	131	14.3	4.82	382	9		Not Found	Not Found	Not Found	Not Found	Not Found	Not Found	High	High	High	High
High	AT1G79870.1	D-isomer specific 2-hydroxyacid dehydrogenase family protein	67	14	25	14	1	313	34.1	5.9	382	14	Acetyl [N-Term]	Not Found	Not Found	Not Found	Not Found	Not Found	Not Found	High	High	High	High
High	AT1G71410.1	ARM repeat superfamily protein	13	11	18	6	1	909	98.7	7.42	382	11		High	High	High	High	Not Found	Not Found	Not Found	Not Found	Not Found	Not Found
High	AT2G32080.1	purin-rich alpha 1	33	8	14	8	1	296	32.2	6.13	382	8		Not Found	Not Found	Not Found	Not Found	Not Found	Not Found	High	High	High	High
High	AT3G20540.2	polymerase gamma 1	10	11	17	8	1	1049	117.2	8.07	381	11		High	High	High	High	Not Found	Not Found	Not Found	Not Found	Not Found	Not Found
High	AT1G56050.1	GTP-binding protein-related	31	9	18	9	1	421	45.6	5.97	379	9		Not Found	High	High	High	Not Found	Not Found	High	Not Found	High	High
High	AT4G01870.1	tolB protein-related	28	9	11	9	1	652	72.8	5.99	379	9		Not Found	Not Found	Not Found	Not Found	Not Found	Not Found	Not Found	High	Not Found	Not Found
High	AT1G63000.1	nucleotide-rhamnose synthase/epimerase-reductase	40	9	17	9	1	301	33.6	5.97	379	9		Not Found	Not Found	Not Found	Not Found	Not Found	Not Found	High	High	High	High
High	AT3G18740.1	Ribosomal protein L7Ae/L30e/S12e/Gadd45 family protein	47	4	13	2	1	112	12.3	9.69	378	4		Not Found	Not Found	Not Found	Not Found	Not Found	Not Found	Not Found	Not Found	High	High
High	AT3G17940.1	Galactose mutarotase-like superfamily protein	32	6	15	6	1	341	37.2	6.33	377	6		Not Found	Not Found	Not Found	Not Found	Not Found	Not Found	High	Not Found	High	High
High	AT3G15356.1	Legume lectin family protein	28	7	20	5	1	271	29.7	8.87	376	7		Not Found	Not Found	Not Found	Not Found	Not Found	Not Found	High	Not Found	High	High
High	AT1G76680.2	12-oxophytodienoate reductase 1	30	10	16	10	1	397	44	7.5	376	10		Not Found	Not Found	Not Found	Not Found	Not Found	Not Found	High	High	High	High
High	AT1G26110.1	decapping 5	14	6	7	6	1	611	64.3	7.71	376	6		Not Found	Not Found	Not Found	Not Found	High	High	Not Found	Not Found	Not Found	Not Found
High	AT5G51110.1	Transcriptional coactivator/pterin dehydratase	46	6	14	6	1	220	23.9	8.81	374	6		Not Found	Not Found	Not Found	Not Found	Not Found	Not Found	High	High	High	High
High	AT4G39680.1	SAP domain-containing protein	25	15	21	15	1	633	69.4	4.97	374	15		High	High	High	Not Found	Not Found	Not Found	Not Found	Not Found	Not Found	Not Found
High	AT2G01190.1	Octicosapeptide/Phox/Bem1p family protein	14	9	15	9	1	720	77.3	6.05	373	9		High	High	High	Not Found	Not Found	Not Found	High	Not Found	High	Not Found
High	AT3G02090.2	Insulinase (Peptidase family M16) protein	25	10	13	10	1	535	59.6	6.95	372	10		Not Found	Not Found	Not Found	Not Found	Not Found	Not Found	High	High	Medium	Not Found
High	AT4G40000.1	S-adenosyl-L-methionine-dependent methyltransferases superfamily protein	8	6	19	1	1	783	88.1	6.92	371	6		Not Found	Not Found	Not Found	Not Found	Not Found	Not Found	Not Found	Not Found	High	Not Found
High	AT3G13060.2	evolutionarily conserved C-terminal region 5	14	7	10	7	1	634	69.4	5.58	371	7	Acetyl [N-Term]	Not Found	Not Found	Not Found	Not Found	High	High	Not Found	Not Found	High	Not Found
High	AT1G12930.1	ARM repeat superfamily protein	9	8	15	8	1	1005	110.5	5.27	370	8	Phospho [S698(98.6)]	High	High	High	Not Found	Not Found	High	Not Found	Medium	Not Found	Not Found
High	AT3G46060.1	RAB GTPase homolog 8A	31	6	12	2	1	216	23.8	7.83	370	6		Not Found	Not Found	Not Found	Not Found	Not Found	Not Found	High	High	High	High
High	AT3G10850.1	Metallo-hydrolase/oxidoreductase superfamily protein	59	9	21	9	1	258	28.8	6.38	369	9		Not Found	Not Found	Not Found	Not Found	Not Found	Not Found	High	High	High	High
High	AT5G56350.1	Pyruvate kinase family protein	21	8	16	6	1	498	54.4	6.86	367	8	Acetyl [N-Term]	Not Found	Not Found	Not Found	Not Found	Not Found	Not Found	High	High	High	High
High	AT3G61220.2	NAD(P)-binding Rossmann-fold superfamily protein	34	8	17	7	1	303	33.6	5.62	366	8		Not Found	Not Found	Not Found	Not Found	Not Found	Not Found	High	High	High	High
High	AT1G13270.1	methionine aminopeptidase 1B	44	10	20	10	1	369	40.4	7.44	366	10		Not Found	Not Found	Not Found	Not Found	Not Found	Not Found	High	High	High	High
High	AT4G37870.1	phosphoenolpyruvate carboxykinase 1	25	10	18	10	1	671	73.4	7.08	364	10		Not Found	Not Found	Not Found	Not Found	Not Found	Not Found	High	High	High	High
High	AT4G36945.1	PLC-like phosphodiesterases superfamily protein	13	5	12	5	1	408	44.3	5.15	363	5		High	High	High	High	Not Found	High	Not Found	Not Found	Not Found	High
High	ATCG01060.1	iron-sulfur cluster binding;electron carriers;4 iron, 4 sulfur cluster binding	72	5	13	5	1	81	9	7.08	363	5		Not Found	Not Found	Not Found	Not Found	Not Found	Not Found	High	High	High	High
High	AT5G28740.1	Tetratricopeptide repeat (TPR)-like superfamily protein	13	11	15	11	1	917	107	6.28	359	11		High	Not Found	High	Not Found	High	High	Not Found	Not Found	Not Found	Not Found
High	AT5G23010.1	methylthioalkylmalate synthase 1	19	7	13	5	1	506	55.1	7.25	359	7		Not Found	Not Found	Not Found	Not Found	Not Found	Not Found	High	Not Found	High	High
High	AT2G21250.1	NAD(P)-linked oxidoreductase superfamily protein	45	11	26	11	1	309	35	6.62	358	11		Not Found	Not Found	Not Found	Not Found	Not Found	Not Found	High	High	High	High
High	AT4G19880.2	Glutathione S-transferase family protein	15	5	16	5	1	382	43.6	7.91	358	5		Not Found	Not Found	Not Found	Not Found	Not Found	Not Found	High	High	High	High
High	AT1G66670.1	CLP protease proteolytic subunit 3	29	6	12	6	1	309	33.9	7.72	358	6		Not Found	Not Found	Not Found	High	Not Found	Not Found	High	High	High	High
High	AT4G21580.1	oxidoreductase, zinc-binding dehydrogenase family protein	38	8	18	8	1	325	34.4	6.89	357	8		Not Found	Not Found	Not Found	Not Found	Not Found	Not Found	High	Not Found	High	High
High	AT1G78060.1	Glycosyl hydrolase family protein	25	12	17	12	1	767	83.8	8.03	357	12		Not Found	Not Found	Not Found	Not Found	Not Found	Not Found	High	High	High	High
High	AT2G24940.1	membrane-associated progesterone binding protein 2	38	3	8	3	1	100	11	4.88	357	3		Not Found	Not Found	Not Found	Not Found	Not Found	Not Found	High	Not Found	High	High
High	AT1G21680.1	DPP6 N-terminal domain-like protein	35	17	22	16	1	706	78.4	6.79	355	17		Not Found	Not Found	Not Found	Not Found	Not Found	Not Found	High	Not Found	High	High
High	ATCG00770.1	ribosomal protein S8	51	6	14	6	1	134	15.5	10.93	354	6		Not Found	Not Found	Not Found	Not Found	Not Found	Not Found	High	High	High	High
High	AT2G39390.1	Ribosomal L29 family protein	35	5	25	2	1	123	14.2	10.92	354	5		Not Found	Not Found	Not Found	Not Found	Not Found	Not Found	Not Found	High	High	High
High	AT5G44070.1	phytochelatin synthase 1 (PCS1)	12	5	11	5	1	485	54.4	6.6	353	5		Not Found	Not Found	Not Found	Not Found	Not Found	Not Found	High	Not Found	High	High
High	AT2G43560.1	FKBP-like peptidyl-prolyl cis-trans isomerase family protein	45	9	29	9	1	223	23.5	8.25	353	9		Not Found	Not Found	Not Found	Not Found	Not Found	Not Found	High	High	High	High
High	AT3G13290.1	varicose-related	4	4	11	1	1	1340	145.8	6.13	352	4		Not Found	Not Found	Not Found	Not Found	Not Found	Not Found	Not Found	Not Found	Not Found	High
High	AT3G28270.2	Protein of unknown function (DUF677)	29	10	22	10	1	374	41.6	5.31	352	10		Not Found	Not Found	Not Found	Not Found	Not Found	Not Found	High	Not Found	High	High
High	AT5G35790.1	glucose-6-phosphate dehydrogenase 1	22	10	18	10	1	576	65.4	7.74	351	10		Not Found	Not Found	Not Found	Not Found	Not Found	Not Found	High	Not Found	High	High
High	AT5G55860.1	Plant protein of unknown function (DUF827)	10	6	8	6	1	649	72.4	5.48	350	6		Not Found	Not Found	Not Found	Not Found	High	High	Not Found	Not Found	Not Found	Not Found
High	AT4G14800.2	20S proteasome beta subunit D2	29	5	15	2	1	215	23.8	6.11	349	5		Not Found	Not Found	Not Found	Not Found	Not Found	Not Found	High	High	High	High
High	AT3G18230.1	Octicosapeptide/Phox/Bem1p family protein	9	5	11	5	1	666	70.9	5.4	349	5	Phospho [S41(100)]	High	High	High	Not Found	Not Found	Not Found	High	Not Found	High	High
High	AT5G42650.1	allene oxide synthase	35	13	16	13	1	518	58.2	8.66	348	13		Not Found	Not Found	Not Found	Not Found	Not Found	Not Found	High	High	High	High
High	AT3G04600.1	Nucleotidylyl transferase superfamily protein	28	8	12	8	1	402	45.7	5.95	347	8	Acetyl [N-Term]	Not Found	Not Found	Not Found	Not Found	Not Found	Not Found	High	Not Found	High	High
High	AT2G44040.1	Dihydrodipicolinate reductase, bacterial/plant	29	7	13	7	1	347	37.5	6.46	346	7		Not Found	Not Found	Not Found	Not Found	Not Found	Not Found	High	Not Found	High	High
High	AT2G26340.1	unknown protein; FUNCTIONS IN: molecular_function unknown; INVOLVED IN: biological_process unknown; LOCATED IN: chloroplast thylakoid membrane, chloroplast thylakoid lumen, chloroplast; EXPRESSED IN: 22 plant structures; EXPRESSED DURING: 13 growth stages; Has 38 Blast hits to 38 proteins in 13 species: Archae - 0; Bacteria - 0; Metazoa - 0; Fungi - 0; Plants - 38; Viruses - 0; Other Eukaryotes -…	26	4	10	4	1	253	27.8	7.4	346	4		Not Found	Not Found	Not Found	Not Found	Not Found	Not Found	High	Not Found	High	High
High	AT2G42910.1	Phosphoribosyltransferase family protein	33	7	15	7	1	337	37.5	6.46	345	7	Acetyl [N-Term]	Not Found	Not Found	Not Found	Not Found	Not Found	Not Found	High	Not Found	High	High
High	AT1G11580.1	methylesterase PCR A	10	5	13	4	1	557	61.6	8.78	345	5		Not Found	Not Found	Not Found	Not Found	Not Found	Not Found	High	High	High	High
High	AT1G59610.1	dynamin-like 3	15	12	17	5	1	920	100.2	9.04	345	12		High	High	High	High	Not Found	Not Found	High	Not Found	Medium	Not Found
High	AT1G73060.1	Low PSII Accumulation 3	28	6	13	6	1	358	40	5.22	344	6		Not Found	Not Found	Not Found	Not Found	Not Found	Not Found	High	High	High	High
High	AT1G11430.1	plastid developmental protein DAG, putative	40	6	22	6	1	232	26.2	8.88	344	6		High	High	Not Found	Not Found	Not Found	Not Found	High	Not Found	High	High
High	AT1G62180.1	5'adenylylphosphosulfate reductase 2	20	6	9	6	1	454	50.6	6.87	344	6		Not Found	Not Found	Not Found	Not Found	Not Found	Not Found	High	Not Found	High	High
High	AT3G54960.1	PDI-like 1-3	15	8	16	8	1	579	64.2	4.83	344	8		Not Found	Not Found	Not Found	Not Found	High	High	High	Not Found	High	Not Found
High	AT2G05220.1	Ribosomal S17 family protein	62	8	23	8	1	140	15.9	10.04	344	8		Not Found	Not Found	Not Found	Not Found	Not Found	Not Found	Medium	High	High	High
High	AT3G55250.1	unknown protein; FUNCTIONS IN: molecular_function unknown; INVOLVED IN: biological_process unknown; LOCATED IN: mitochondrion, chloroplast, nucleus; EXPRESSED IN: 23 plant structures; EXPRESSED DURING: 13 growth stages; Has 46 Blast hits to 46 proteins in 17 species: Archae - 0; Bacteria - 0; Metazoa - 0; Fungi - 0; Plants - 46; Viruses - 0; Other Eukaryotes - 0 (source: NCBI BLink).	16	4	11	4	1	277	31.2	6.07	344	4		Not Found	Not Found	Not Found	Not Found	Not Found	Not Found	High	High	High	High
High	AT1G31330.1	photosystem I subunit F	22	4	11	4	1	221	24.2	9.54	344	4		Not Found	Not Found	Not Found	Not Found	Not Found	Not Found	High	High	High	High
High	AT1G50840.1	polymerase gamma 2	13	12	18	9	1	1050	117.2	6.98	344	12		High	High	High	High	Not Found	Not Found	Not Found	Not Found	Not Found	Not Found
High	AT4G10060.1	Beta-glucosidase, GBA2 type family protein	13	10	13	10	1	922	104.3	6.23	343	10		High	High	High	Not Found	Not Found	Not Found	Not Found	Not Found	Not Found	Not Found
High	AT5G13030.1	unknown protein; FUNCTIONS IN: molecular_function unknown; INVOLVED IN: biological_process unknown; LOCATED IN: chloroplast; EXPRESSED IN: 23 plant structures; EXPRESSED DURING: 13 growth stages; CONTAINS InterPro DOMAIN/s: Uncharacterised protein family UPF0061 (InterPro:IPR003846); Has 5046 Blast hits to 4997 proteins in 1211 species: Archae - 8; Bacteria - 2327; Metazoa - 120; Fungi - 134; Pla…	14	8	17	8	1	633	71.1	6.7	343	8		Not Found	Not Found	Not Found	Not Found	Not Found	Not Found	High	Not Found	High	High
High	AT5G02960.1	Ribosomal protein S12/S23 family protein	40	4	12	4	1	142	15.7	10.37	342	4		Not Found	Not Found	Not Found	Not Found	Not Found	Not Found	High	High	High	High
High	AT5G16400.1	thioredoxin F2	25	4	15	3	1	185	20	8.82	342	4		Not Found	Not Found	Not Found	Not Found	Not Found	Not Found	High	High	High	High
High	AT5G13410.1	FKBP-like peptidyl-prolyl cis-trans isomerase family protein	33	7	23	7	1	256	27.8	7.69	342	7		Not Found	Not Found	Not Found	Not Found	Not Found	Not Found	High	High	High	High
High	AT5G50210.1	quinolinate synthase	14	8	26	8	1	718	78.9	6.87	341	8		High	High	High	Not Found	Not Found	Not Found	High	Not Found	High	High
High	AT1G75750.1	GAST1 protein homolog 1	47	5	18	5	1	98	10.7	9.11	341	5		Not Found	Not Found	Not Found	Not Found	Not Found	Not Found	High	High	High	High
High	AT4G25050.2	acyl carrier protein 4	30	2	7	2	1	149	15.9	5.1	340	2		Not Found	Not Found	Not Found	Not Found	Not Found	Not Found	High	High	High	High
High	AT1G09590.1	Translation protein SH3-like family protein	34	6	17	6	1	164	18.6	10.46	340	6		Not Found	Not Found	Not Found	Not Found	Not Found	Not Found	High	High	High	High
High	AT5G12110.1	Glutathione S-transferase, C-terminal-like;Translation elongation factor EF1B/ribosomal protein S6	25	4	15	2	1	228	24.8	4.69	340	4		Not Found	Not Found	Not Found	Not Found	Not Found	Not Found	High	High	Not Found	Not Found
High	AT2G02560.1	cullin-associated and neddylation dissociated	6	7	12	7	1	1219	134.8	6.1	339	7		High	Not Found	Not Found	Not Found	Not Found	Not Found	Not Found	High	High	High
High	AT3G26720.1	Glycosyl hydrolase family 38 protein	8	7	12	7	1	1019	115.1	6.73	338	7		High	High	High	Not Found	Not Found	Not Found	High	Not Found	High	High
High	AT3G56910.1	plastid-specific 50S ribosomal protein 5	23	3	12	3	1	148	16.4	10.86	338	3		High	High	High	High	Not Found	Not Found	High	High	High	High
High	AT4G39970.1	Haloacid dehalogenase-like hydrolase (HAD) superfamily protein	30	7	14	7	1	316	34.6	5.6	338	7		Not Found	Not Found	Not Found	Not Found	Not Found	Not Found	High	Not Found	High	High
High	AT5G14320.1	Ribosomal protein S13/S18 family	39	9	23	9	1	169	19.1	10.26	336	9		Not Found	Not Found	Not Found	Not Found	Not Found	Not Found	High	High	High	High
High	AT4G39980.1	3-deoxy-D-arabino-heptulosonate 7-phosphate synthase 1	23	11	16	7	1	525	57.9	8.06	336	11		Not Found	Not Found	Not Found	Not Found	Not Found	Not Found	High	Not Found	High	High
High	AT2G25840.2	Nucleotidylyl transferase superfamily protein	38	9	16	9	1	412	45.8	7.9	336	9		Not Found	Not Found	Not Found	Not Found	Not Found	Not Found	High	Not Found	High	High
High	ATCG00750.1	ribosomal protein S11	33	4	14	4	1	138	15	12.25	336	4		Not Found	Not Found	Not Found	Not Found	Not Found	Not Found	High	High	High	High
High	ATCG00720.1	photosynthetic electron transfer B	36	6	9	6	1	215	24.1	8.76	336	6		Not Found	Not Found	Not Found	Not Found	Not Found	Not Found	Not Found	High	Not Found	Not Found
High	AT2G17265.1	homoserine kinase	41	10	18	10	1	370	38.5	8.29	336	10		Not Found	Not Found	Not Found	Not Found	Not Found	Not Found	High	Not Found	High	High
High	AT3G01310.1	Phosphoglycerate mutase-like family protein	9	9	11	9	1	1056	119.5	5.91	335	9	Phospho [T850(100)]	High	Not Found	High	High	Not Found	Not Found	Medium	Not Found	Not Found	Not Found
High	AT4G35250.1	NAD(P)-binding Rossmann-fold superfamily protein	24	9	10	9	1	395	43.7	8.43	335	9		Not Found	Not Found	Not Found	Not Found	Not Found	Not Found	Not Found	High	Not Found	Not Found
High	AT3G10740.1	alpha-L-arabinofuranosidase 1	14	6	9	6	1	678	75	5.77	335	6		Not Found	Not Found	Not Found	Not Found	Not Found	Not Found	High	Not Found	High	High
High	AT4G01050.1	thylakoid rhodanese-like	19	6	8	6	1	466	49.4	5.3	333	6		Not Found	Not Found	Not Found	Not Found	Not Found	Not Found	High	High	Not Found	Not Found
High	AT3G02540.1	Rad23 UV excision repair protein family	19	5	10	4	1	419	44.2	4.83	333	5		Not Found	Not Found	Not Found	Not Found	Not Found	Not Found	High	Not Found	High	High
High	AT3G53970.1	proteasome inhibitor-related	8	2	6	2	1	302	32.1	5.12	332	2		Not Found	Not Found	Not Found	Not Found	Not Found	Not Found	High	Not Found	High	High
High	AT5G45280.2	Pectinacetylesterase family protein	26	8	18	4	1	391	42	8.66	332	8		Not Found	Not Found	Not Found	Not Found	Not Found	Not Found	High	Not Found	High	High
High	AT3G20820.1	Leucine-rich repeat (LRR) family protein	26	6	13	6	1	365	39.8	8.41	331	6		Not Found	Not Found	Not Found	Not Found	Not Found	Not Found	High	Not Found	High	High
High	AT2G02500.1	Nucleotide-diphospho-sugar transferases superfamily protein	29	6	13	6	1	302	33.9	6.16	330	6		Not Found	Not Found	Not Found	Not Found	Not Found	Not Found	High	Not Found	High	High
High	AT1G01800.1	NAD(P)-binding Rossmann-fold superfamily protein	30	8	15	7	1	295	31.6	5.39	330	8		Not Found	Not Found	Not Found	Not Found	Not Found	Not Found	High	High	High	High
High	AT4G05530.1	indole-3-butyric acid response 1	13	4	10	4	1	254	26.7	8.38	329	4		Not Found	Not Found	Not Found	Not Found	Not Found	Not Found	High	Not Found	High	High
High	AT1G50900.1	Ankyrin repeat family protein	39	4	9	4	1	175	19.2	6.19	329	4		Not Found	Not Found	Not Found	Not Found	Not Found	Not Found	High	Not Found	High	High
High	AT3G13860.1	heat shock protein 60-3A	14	7	14	7	1	572	60.4	6.1	329	7		Not Found	Not Found	High	Not Found	Not Found	Not Found	High	Not Found	High	High
High	AT3G28940.1	AIG2-like (avirulence induced gene) family protein	37	5	15	5	1	169	19.5	5.07	328	5		Not Found	Not Found	Not Found	Not Found	Not Found	Not Found	High	Not Found	High	High
High	AT3G60880.2	dihydrodipicolinate synthase 1	9	3	14	1	1	365	40.6	7.14	328	3		High	Not Found	Not Found	Not Found	Not Found	Not Found	Not Found	Not Found	High	High
High	AT4G33670.1	NAD(P)-linked oxidoreductase superfamily protein	30	5	9	5	1	319	34.5	5.71	328	5		Not Found	Not Found	Not Found	Not Found	Not Found	Not Found	High	Not Found	High	High
High	AT5G17990.1	tryptophan biosynthesis 1	16	5	14	5	1	444	46.5	7.27	327	5		Not Found	High	High	Not Found	Not Found	Not Found	High	High	High	High
High	AT1G11650.2	RNA-binding (RRM/RBD/RNP motifs) family protein	17	5	18	5	1	405	44.1	5.87	326	5		Not Found	Not Found	High	Not Found	Not Found	Not Found	High	High	High	High
High	AT4G24490.1	RAB geranylgeranyl transferase alpha subunit 1	10	6	12	6	1	678	76.9	5.95	326	6		Not Found	High	High	High	Not Found	Not Found	High	Not Found	High	High
High	AT3G02560.1	Ribosomal protein S7e family protein	40	6	12	4	1	191	22.2	9.77	325	6		Not Found	Not Found	Not Found	Not Found	Not Found	Not Found	High	High	High	High
High	AT5G58710.1	rotamase CYP 7	35	7	19	5	1	204	21.9	9.06	325	7		Not Found	Not Found	Not Found	Not Found	Not Found	Not Found	High	High	High	High
High	AT3G28300.1	Protein of unknown function (DUF677)	29	9	17	9	1	385	42.9	5.91	324	9		Not Found	Not Found	Not Found	Not Found	Not Found	Not Found	High	Not Found	High	High
High	AT2G34970.1	Trimeric LpxA-like enzyme	12	8	10	8	1	730	81.8	4.68	321	8		Not Found	Not Found	Not Found	Not Found	High	High	Not Found	Not Found	Not Found	Not Found
High	AT5G38840.1	SMAD/FHA domain-containing protein	19	10	15	10	1	735	82.1	5.12	319	10		Not Found	High	High	High	Not Found	Not Found	Not Found	Not Found	Not Found	Not Found
High	AT3G12800.1	short-chain dehydrogenase-reductase B	27	6	15	6	1	298	31.8	9.14	318	6	Acetyl [N-Term]	Not Found	Not Found	Not Found	Not Found	Not Found	Not Found	High	Not Found	High	High
High	AT5G16730.1	Plant protein of unknown function (DUF827)	9	7	15	6	1	853	96.2	4.94	318	7		High	High	High	High	Not Found	Not Found	High	Not Found	Not Found	High
High	AT5G26360.1	TCP-1/cpn60 chaperonin family protein	28	12	15	12	1	555	60.3	5.77	317	12		Not Found	Not Found	Not Found	High	Not Found	Not Found	High	High	High	High
High	AT3G44110.1	DNAJ homologue 3	33	10	20	10	1	420	46.4	6.11	317	10		Not Found	Not Found	Not Found	Not Found	Not Found	Not Found	High	High	High	High
High	AT1G73230.1	Nascent polypeptide-associated complex NAC	70	8	14	7	1	165	18	6.21	317	8		Not Found	Not Found	Not Found	Not Found	Not Found	Not Found	Not Found	High	High	High
High	AT4G17560.1	Ribosomal protein L19 family protein	31	6	14	2	1	225	25.5	10.02	317	6		Not Found	Not Found	Not Found	Not Found	Not Found	Not Found	High	High	High	High
High	AT5G08370.1	alpha-galactosidase 2	5	2	5	2	1	396	44	7.64	316	2		Not Found	Not Found	Not Found	Not Found	Not Found	Not Found	High	Not Found	High	High
High	AT1G51980.1	Insulinase (Peptidase family M16) protein	18	7	9	7	1	503	54.4	6.33	316	7		Not Found	Not Found	Not Found	Not Found	Not Found	Not Found	Not Found	High	Not Found	Not Found
High	AT5G58250.1	unknown protein; FUNCTIONS IN: molecular_function unknown; INVOLVED IN: biological_process unknown; LOCATED IN: thylakoid, chloroplast; EXPRESSED IN: 22 plant structures; EXPRESSED DURING: 14 growth stages; CONTAINS InterPro DOMAIN/s: Protein of unknown function DUF2488 (InterPro:IPR019616); Has 1807 Blast hits to 1807 proteins in 277 species: Archae - 0; Bacteria - 0; Metazoa - 736; Fungi - 347;…	33	5	9	5	1	211	24.1	8.1	316	5		Not Found	Not Found	Not Found	Not Found	Not Found	Not Found	High	High	High	High
High	AT1G08550.1	non-photochemical quenching 1	18	5	10	5	1	462	52	5.29	316	5		Not Found	Not Found	Not Found	Not Found	Not Found	Not Found	High	High	High	High
High	AT3G56310.1	Melibiase family protein	15	4	11	4	1	437	48.3	4.92	315	4		Not Found	Not Found	Not Found	Not Found	Not Found	Not Found	High	Not Found	High	High
High	AT2G40300.1	ferritin 4	22	4	10	4	1	259	29	6.62	315	4		Not Found	Not Found	Not Found	Not Found	Not Found	Not Found	High	High	High	High
High	AT1G78580.1	trehalose-6-phosphate synthase	14	10	12	10	1	942	105.9	7.15	314	10		Not Found	High	High	High	Not Found	Not Found	Not Found	Not Found	Not Found	Not Found
High	AT3G04920.1	Ribosomal protein S24e family protein	31	5	13	3	1	133	15.4	10.7	314	5		Not Found	Not Found	Not Found	Not Found	Not Found	Not Found	Not Found	High	High	High
High	AT4G22240.1	Plastid-lipid associated protein PAP / fibrillin family protein	35	8	11	8	1	310	33.6	5.83	314	8		Not Found	Not Found	Not Found	Not Found	Not Found	Not Found	High	High	Medium	Medium
High	AT3G06860.1	multifunctional protein 2	17	8	17	7	1	725	78.8	9.17	313	8		Not Found	Not Found	Not Found	Not Found	Not Found	Not Found	High	High	High	High
High	AT5G42950.1	GYF domain-containing protein	6	9	11	9	1	1714	187.5	6.74	313	9	Acetyl [N-Term]	Not Found	High	High	High	Not Found	Not Found	High	Not Found	Not Found	Not Found
High	AT1G72160.1	Sec14p-like phosphatidylinositol transfer family protein	35	14	28	13	1	490	56.1	5.3	312	14	Acetyl [N-Term]; Phospho [S458(98.9)]	Medium	Medium	Not Found	High	Not Found	Not Found	High	High	High	High
High	AT4G01070.1	UDP-Glycosyltransferase superfamily protein	29	9	13	9	1	480	52.9	6.19	312	9		Not Found	Not Found	Not Found	Not Found	Not Found	Not Found	High	Not Found	High	High
High	AT1G02930.1	glutathione S-transferase 6	54	10	31	3	1	208	23.5	6.23	312	10		Not Found	Not Found	Not Found	Not Found	Not Found	Not Found	High	Not Found	High	High
High	AT1G60140.1	trehalose phosphate synthase	8	5	16	2	1	861	97.3	6.62	310	5		High	High	High	High	Not Found	Not Found	Not Found	Not Found	Not Found	Not Found
High	AT5G13980.1	Glycosyl hydrolase family 38 protein	11	8	16	8	1	1024	115.8	6.44	310	8	Phospho [T300(98.8)]	Not Found	High	High	Not Found	Not Found	Not Found	High	Not Found	High	High
High	AT3G54440.3	glycoside hydrolase family 2 protein	10	10	15	10	1	1120	126.7	5.77	310	10		High	Not Found	High	High	Not Found	Not Found	Not Found	Not Found	Not Found	High
High	AT1G11720.2	starch synthase 3	9	9	11	9	1	1094	124.2	6.76	309	9		Not Found	High	High	High	Not Found	Not Found	High	Not Found	Not Found	High
High	AT4G16990.2	disease resistance protein (TIR-NBS class), putative	13	10	10	10	1	796	91.1	8.29	309	10		Not Found	Not Found	Not Found	Not Found	Not Found	High	High	Not Found	Not Found	Not Found
High	AT3G23400.1	Plastid-lipid associated protein PAP / fibrillin family protein	24	5	7	5	1	284	30.4	6.13	308	5		Not Found	Not Found	Not Found	Not Found	Not Found	Not Found	Not Found	High	High	Not Found
High	AT1G48830.1	Ribosomal protein S7e family protein	38	5	13	5	1	191	21.9	9.8	307	5	Acetyl [N-Term]	Not Found	Not Found	Not Found	Not Found	Not Found	Not Found	High	High	High	High
High	AT4G22930.1	pyrimidin 4	44	10	16	10	1	377	41.9	8.46	306	10		Not Found	Not Found	Not Found	Not Found	Not Found	Not Found	High	High	High	High
High	AT5G28060.1	Ribosomal protein S24e family protein	27	4	14	2	1	133	15.4	10.52	306	4		Not Found	Not Found	Not Found	Not Found	Not Found	Not Found	Not Found	High	High	High
High	AT4G36760.1	aminopeptidase P1	17	8	14	8	1	645	71.9	5.31	305	8	Acetyl [N-Term]	Not Found	Not Found	Not Found	Not Found	Not Found	Not Found	High	High	High	High
High	AT1G78630.1	Ribosomal protein L13 family protein	37	5	13	5	1	241	26.8	9.92	304	5		Not Found	Not Found	Not Found	Not Found	Not Found	Not Found	High	High	High	High
High	AT3G63410.1	S-adenosyl-L-methionine-dependent methyltransferases superfamily protein	31	7	7	7	1	338	37.9	9.1	304	7		Not Found	Not Found	Not Found	Not Found	Not Found	Not Found	Medium	High	Not Found	Not Found
High	AT1G55090.1	carbon-nitrogen hydrolase family protein	8	4	7	4	1	725	80.8	5.85	304	4	Phospho [T129(100)]	Not Found	Not Found	Not Found	Medium	Not Found	Not Found	High	Not Found	High	High
High	AT3G02660.1	Tyrosyl-tRNA synthetase, class Ib, bacterial/mitochondrial	11	4	10	4	1	511	56.6	6.38	303	4		Not Found	Not Found	Not Found	Not Found	Not Found	Not Found	High	High	High	High
High	AT5G44020.1	HAD superfamily, subfamily IIIB acid phosphatase	46	10	10	10	1	272	31	7.91	301	10		Not Found	Not Found	Not Found	Not Found	Not Found	Not Found	High	Not Found	Not Found	Not Found
High	AT1G80460.1	Actin-like ATPase superfamily protein	16	7	17	7	1	522	56.4	6.28	300	7		Not Found	Not Found	Not Found	High	Not Found	Not Found	High	Not Found	High	High
High	AT1G77940.1	Ribosomal protein L7Ae/L30e/S12e/Gadd45 family protein	52	4	10	2	1	112	12.3	9.58	300	4		Not Found	Not Found	Not Found	Not Found	Not Found	Not Found	Not Found	Not Found	High	High
High	AT2G32700.7	LEUNIG_homolog	8	5	8	5	1	806	87.6	7.4	299	5		High	High	High	Not Found	High	High	Not Found	Not Found	Not Found	Not Found
High	AT4G34120.1	Cystathionine beta-synthase (CBS) family protein	42	8	15	8	1	238	25.9	8.35	298	8		Not Found	Not Found	Not Found	Not Found	Not Found	Not Found	High	High	High	High
High	AT1G55860.1	ubiquitin-protein ligase 1	3	10	14	4	1	3930	432.3	5.21	298	10		Not Found	Not Found	Not Found	High	Not Found	Not Found	High	Not Found	High	Not Found
High	AT1G04170.1	eukaryotic translation initiation factor 2 gamma subunit	19	7	14	7	1	465	50.8	8.76	298	7		Not Found	Not Found	Not Found	Not Found	Not Found	Not Found	Not Found	High	High	High
High	AT4G31840.1	early nodulin-like protein 15	21	5	11	5	1	177	19	8.84	298	5		High	High	High	High	Not Found	Not Found	Not Found	Not Found	Not Found	Not Found
High	AT4G38225.3	unknown protein; FUNCTIONS IN: molecular_function unknown; INVOLVED IN: biological_process unknown; LOCATED IN: chloroplast; EXPRESSED IN: 21 plant structures; EXPRESSED DURING: 13 growth stages; Has 35333 Blast hits to 34131 proteins in 2444 species: Archae - 798; Bacteria - 22429; Metazoa - 974; Fungi - 991; Plants - 531; Viruses - 0; Other Eukaryotes - 9610 (source: NCBI BLink).	34	7	10	7	1	365	40.1	5.21	298	7		Not Found	Not Found	High	Not Found	Not Found	Not Found	High	Not Found	High	High
High	AT5G05780.1	RP non-ATPase subunit 8A	22	5	11	5	1	308	34.7	6.54	297	5		High	High	High	Not Found	Not Found	Not Found	High	High	High	High
High	AT2G37600.1	Ribosomal protein L36e family protein	32	6	17	2	1	113	12.7	11.75	296	6		Not Found	Not Found	Not Found	Not Found	Not Found	Not Found	High	Not Found	High	High
High	AT4G36810.1	geranylgeranyl pyrophosphate synthase 1	20	5	12	5	1	371	40.1	6.64	296	5		Not Found	Not Found	Not Found	Not Found	Not Found	Not Found	High	Not Found	High	High
High	AT1G74360.1	Leucine-rich repeat protein kinase family protein	6	6	11	6	1	1106	121.8	6.86	296	6		High	High	High	Not Found	Not Found	Not Found	Not Found	Not Found	Not Found	Not Found
High	AT5G14920.1	Gibberellin-regulated family protein	11	4	17	4	1	275	29.1	9.94	294	4		Not Found	Not Found	Not Found	High	High	High	High	Not Found	High	High
High	AT1G05520.1	Sec23/Sec24 protein transport family protein	5	3	10	1	1	783	86.3	5.64	294	3		Not Found	Not Found	Not Found	Not Found	Not Found	Not Found	Not Found	Not Found	High	High
High	AT1G20440.1	cold-regulated 47	45	7	17	6	1	265	29.9	4.77	294	7		High	Not Found	Not Found	Not Found	Not Found	Not Found	Not Found	Not Found	High	High
High	AT5G13850.1	nascent polypeptide-associated complex subunit alpha-like protein 3	29	4	8	1	1	204	22	4.55	294	4		Not Found	Not Found	Not Found	Not Found	Not Found	Not Found	Not Found	High	High	Not Found
High	AT2G17340.1	Uncharacterised conserved protein (UCP030210)	24	6	10	6	1	367	40.8	4.92	293	6		Not Found	Not Found	Not Found	Not Found	Not Found	Not Found	High	High	High	High
High	AT5G16840.2	binding partner of acd11 1	32	6	9	6	1	260	27.3	5.63	293	6		Not Found	Not Found	Not Found	Not Found	Not Found	Not Found	High	Not Found	High	High
High	AT3G10090.1	Nucleic acid-binding, OB-fold-like protein	19	1	6	1	1	64	7.4	10.83	293	1		Not Found	Not Found	Not Found	Not Found	Not Found	Not Found	High	High	High	High
High	AT2G34590.1	Transketolase family protein	15	5	19	5	1	406	44	5.8	291	5		Not Found	High	High	Not Found	Not Found	Not Found	High	Not Found	High	High
High	AT2G26670.1	Plant haem oxygenase (decyclizing) family protein	30	7	15	7	1	282	32.7	6.95	290	7		Not Found	Not Found	Not Found	Not Found	Not Found	Not Found	High	Not Found	High	High
High	AT4G26500.1	chloroplast sulfur E	24	6	9	6	1	371	40.8	5.64	289	6		Not Found	Not Found	Not Found	Not Found	Not Found	Not Found	High	Not Found	High	High
High	AT5G02450.1	Ribosomal protein L36e family protein	44	8	20	4	1	108	12.2	11.58	289	8		Not Found	Not Found	Not Found	Not Found	Not Found	Not Found	High	High	High	High
High	AT5G16130.1	Ribosomal protein S7e family protein	49	6	11	4	1	190	22	9.74	288	6		Not Found	Not Found	Not Found	Not Found	Not Found	Not Found	High	High	Not Found	High
High	AT2G43100.1	isopropylmalate isomerase 2	19	3	10	1	1	256	27	6.11	287	3		Not Found	Not Found	Not Found	Not Found	Not Found	Not Found	Not Found	Not Found	High	High
High	AT1G52670.1	Single hybrid motif superfamily protein	35	5	11	5	1	274	29.6	8.38	286	5		Not Found	Not Found	Not Found	Not Found	Not Found	Not Found	High	Not Found	High	High
High	AT1G02920.1	glutathione S-transferase 7	53	10	30	3	1	209	23.6	6.62	286	10		Not Found	Not Found	Not Found	Not Found	Not Found	Not Found	Not Found	Not Found	High	High
High	AT3G09810.1	isocitrate dehydrogenase VI	32	9	19	5	1	374	40.6	7.17	284	9		Not Found	Not Found	Not Found	Not Found	Not Found	Not Found	High	Not Found	High	High
High	AT1G17050.1	solanesyl diphosphate synthase 2	28	6	9	6	1	417	46	5.58	283	6		Not Found	Not Found	Not Found	Not Found	Not Found	Not Found	High	Not Found	High	High
High	AT2G45180.1	Bifunctional inhibitor/lipid-transfer protein/seed storage 2S albumin superfamily protein	46	4	9	4	1	134	13.9	9	283	4		Not Found	Not Found	Not Found	Not Found	Not Found	Not Found	High	High	Not Found	Not Found
High	AT5G40770.1	prohibitin 3	28	5	5	5	1	277	30.4	7.64	283	5	Acetyl [N-Term]	Not Found	Not Found	Not Found	Not Found	Not Found	Not Found	Not Found	High	Not Found	Not Found
High	AT3G26520.1	tonoplast intrinsic protein 2	17	2	6	2	1	253	25.8	5.06	283	2		Not Found	Not Found	Not Found	Not Found	Not Found	Not Found	High	High	High	High
High	AT1G16460.2	rhodanese homologue 2	28	7	13	7	1	342	37.4	6.13	282	7		Not Found	High	Not Found	High	Not Found	Not Found	High	Not Found	High	High
High	AT5G16440.1	isopentenyl diphosphate isomerase 1	33	7	13	4	1	291	33.2	6.02	282	7		Not Found	Not Found	Not Found	Not Found	Not Found	Not Found	High	High	Not Found	High
High	AT4G29670.1	atypical CYS HIS rich thioredoxin 2	23	4	10	4	1	235	25.8	8.78	282	4		Not Found	Not Found	Not Found	Not Found	Not Found	Not Found	High	Not Found	High	High
High	AT1G08830.1	copper/zinc superoxide dismutase 1	18	2	10	1	1	152	15.1	5.6	281	2		Not Found	Not Found	Not Found	Not Found	Not Found	Not Found	High	Not Found	High	Not Found
High	AT1G52380.1	NUP50 (Nucleoporin 50 kDa) protein	9	3	8	3	1	440	46.6	4.92	281	3	Acetyl [N-Term]	Not Found	Not Found	Not Found	Not Found	Not Found	Not Found	High	Not Found	High	High
High	AT2G29570.1	proliferating cell nuclear antigen 2	37	8	16	2	1	264	29.2	4.72	281	8		Not Found	Not Found	Not Found	Not Found	Not Found	Not Found	High	Not Found	High	High
High	AT3G04870.1	zeta-carotene desaturase	15	7	11	7	1	558	61.6	7.37	281	7		Not Found	Not Found	Not Found	Not Found	Not Found	Not Found	High	High	High	High
High	AT3G17210.1	heat stable protein 1	74	5	12	5	1	109	12.2	5.68	281	5		Not Found	Not Found	Not Found	Not Found	Not Found	Not Found	High	High	High	High
High	AT1G76180.1	Dehydrin family protein	11	2	8	1	1	185	20.8	5.48	281	2		Not Found	Not Found	Not Found	Not Found	Not Found	Not Found	High	Not Found	High	High
High	AT5G64040.1	photosystem I reaction center subunit PSI-N, chloroplast, putative / PSI-N, putative (PSAN)	28	4	9	4	1	171	18.4	8.92	280	4		Not Found	Not Found	Not Found	Not Found	Not Found	Not Found	High	High	High	High
High	AT1G32960.1	Subtilase family protein	7	5	8	2	1	777	83.6	6.73	280	5		High	High	Not Found	Not Found	Not Found	Not Found	Not Found	Not Found	Not Found	Not Found
High	AT1G77490.1	thylakoidal ascorbate peroxidase	25	7	23	3	1	426	46.1	7.28	280	7		Not Found	Not Found	Not Found	Not Found	Not Found	Not Found	High	High	High	Not Found
High	AT3G52200.2	Dihydrolipoamide acetyltransferase, long form protein	7	4	14	4	1	713	77.8	6.21	279	4		Not Found	High	High	High	Not Found	Not Found	High	Not Found	High	High
High	AT1G56500.1	haloacid dehalogenase-like hydrolase family protein	5	4	9	4	1	1055	114.3	5.63	279	4		Not Found	Not Found	Not Found	Not Found	Not Found	Not Found	High	Not Found	High	High
High	AT2G22450.1	riboflavin biosynthesis protein, putative	9	4	7	4	1	476	52.2	6.16	279	4		Not Found	Not Found	Not Found	Not Found	Not Found	Not Found	Medium	Not Found	High	High
High	AT2G33590.1	NAD(P)-binding Rossmann-fold superfamily protein	24	7	11	7	1	321	35.9	6.92	279	7		Not Found	Not Found	Not Found	Not Found	Not Found	Not Found	High	High	High	High
High	AT3G22630.1	20S proteasome beta subunit D1	23	4	10	1	1	204	22.5	6.39	278	4		Not Found	Not Found	Not Found	Not Found	Not Found	Not Found	Medium	Not Found	High	High
High	AT4G01610.1	Cysteine proteinases superfamily protein	11	3	7	3	1	359	39.4	6.18	278	3		Not Found	Not Found	Not Found	Not Found	Not Found	Not Found	High	Not Found	High	High
High	AT2G39020.1	Acyl-CoA N-acyltransferases (NAT) superfamily protein	18	3	6	3	1	236	26.4	6.1	278	3		Not Found	Not Found	Not Found	Not Found	Not Found	Not Found	High	Not Found	High	High
High	AT5G45620.1	Proteasome component (PCI) domain protein	11	4	12	2	1	386	44.1	5.31	277	4	Acetyl [N-Term]	Not Found	Not Found	Not Found	Not Found	Not Found	Not Found	High	High	High	High
High	AT5G19860.1	Protein of unknown function, DUF538	18	2	5	2	1	181	20.4	4.78	277	2		Not Found	Not Found	Not Found	Not Found	Not Found	Not Found	High	High	High	High
High	AT3G54890.1	photosystem I light harvesting complex gene 1	16	4	7	4	1	241	26	6.68	277	4		Not Found	Not Found	Not Found	Not Found	Not Found	Not Found	Not Found	High	Not Found	Not Found
High	AT4G10300.1	RmlC-like cupins superfamily protein	45	6	22	6	1	134	14.9	8.68	277	6		Not Found	Medium	Not Found	Not Found	Not Found	Not Found	High	High	High	High
High	AT3G55260.1	beta-hexosaminidase 1	15	6	11	6	1	541	61.2	6.27	276	6		Not Found	Not Found	Not Found	Not Found	Not Found	Not Found	High	High	High	High
High	AT1G79850.1	ribosomal protein S17	33	4	14	4	1	149	16.3	10.56	276	4		Not Found	Not Found	Not Found	Not Found	Not Found	Not Found	High	High	High	High
High	AT5G48220.1	Aldolase-type TIM barrel family protein	27	8	12	8	1	379	41.9	6.01	276	8		Not Found	Not Found	Not Found	Not Found	Not Found	Not Found	High	Not Found	High	High
High	AT4G15570.1	P-loop containing nucleoside triphosphate hydrolases superfamily protein	18	10	15	10	1	818	91.5	5.74	275	10		High	High	High	Not Found	Not Found	Not Found	Not Found	Not Found	Not Found	Not Found
High	AT2G05520.1	glycine-rich protein 3	8	1	4	1	1	145	14.3	8.65	275	1		High	High	High	High	Not Found	Not Found	Not Found	Not Found	Not Found	Not Found
High	AT1G10290.1	dynamin-like protein 6	15	12	14	5	1	914	99.1	9.04	275	12		Not Found	Not Found	High	High	Not Found	Not Found	Not Found	Not Found	Not Found	Not Found
High	AT5G55230.1	microtubule-associated proteins 65-1	23	9	11	9	1	587	65.7	5.06	275	9		Not Found	Not Found	High	Not Found	Not Found	Not Found	High	High	High	High
High	AT5G46210.1	cullin4	5	3	9	3	1	792	91.4	8.02	275	3		High	Not Found	High	High	Not Found	Not Found	High	Not Found	High	High
High	AT5G17170.1	rubredoxin family protein	33	5	7	5	1	271	28.4	9.57	274	5		Not Found	Not Found	Not Found	Not Found	Not Found	Not Found	Not Found	High	Not Found	Not Found
High	AT2G26930.1	4-(cytidine 5'-phospho)-2-C-methyl-D-erithritol kinase	9	3	6	3	1	383	42	7.02	274	3		Not Found	Not Found	Not Found	Not Found	Not Found	Not Found	High	Not Found	High	High
High	AT2G22170.1	Lipase/lipooxygenase, PLAT/LH2 family protein	25	4	7	3	1	183	20.1	5.31	273	4		Not Found	Not Found	Not Found	Not Found	Not Found	Not Found	High	High	Not Found	Not Found
High	AT5G40370.2	Glutaredoxin family protein	34	3	11	3	1	136	14.9	5.87	271	3		Not Found	Not Found	Not Found	Not Found	Not Found	Not Found	High	High	High	High
High	AT3G15610.1	Transducin/WD40 repeat-like superfamily protein	25	7	12	7	1	341	37.3	6.47	270	7		Not Found	Not Found	Not Found	High	Not Found	Not Found	High	Not Found	High	High
High	AT5G64300.1	GTP cyclohydrolase II	10	5	10	5	1	543	59	5.87	270	5		Not Found	Not Found	Not Found	Not Found	Not Found	Not Found	High	High	High	High
High	ATCG00650.1	ribosomal protein S18	36	5	10	5	1	101	12.1	12.16	268	5		Not Found	Not Found	Not Found	Not Found	Not Found	Not Found	High	High	High	High
High	AT3G04550.1	unknown protein; INVOLVED IN: biological_process unknown; LOCATED IN: chloroplast stroma, chloroplast; EXPRESSED IN: 22 plant structures; EXPRESSED DURING: 13 growth stages; BEST Arabidopsis thaliana protein match is: unknown protein (TAIR:AT5G28500.1); Has 110 Blast hits to 110 proteins in 51 species: Archae - 0; Bacteria - 67; Metazoa - 1; Fungi - 0; Plants - 41; Viruses - 0; Other Eukaryotes -…	32	11	16	11	1	449	50.2	5.96	268	11		Not Found	Not Found	Not Found	Medium	Not Found	Not Found	High	Not Found	High	High
High	AT1G18590.1	sulfotransferase 17	45	12	22	7	1	346	39.9	6.47	268	12		Not Found	Not Found	Not Found	Not Found	Not Found	Not Found	High	Not Found	High	High
High	AT3G46040.1	ribosomal protein S15A D	45	7	18	1	1	130	14.8	9.94	267	7		Not Found	Not Found	Not Found	Not Found	Not Found	Not Found	Not Found	Not Found	Not Found	High
High	AT5G62350.1	Plant invertase/pectin methylesterase inhibitor superfamily protein	36	4	10	4	1	202	22.2	9.06	266	4		Not Found	Not Found	Not Found	Not Found	Not Found	Not Found	High	Not Found	High	High
High	AT1G66240.1	homolog of anti-oxidant 1	49	4	9	4	1	106	11.4	7.94	266	4		Not Found	Not Found	Not Found	Not Found	Not Found	Not Found	High	Not Found	High	High
High	AT2G26740.1	soluble epoxide hydrolase	20	5	13	5	1	321	36.4	5.44	266	5		Not Found	Not Found	Not Found	Not Found	Not Found	Not Found	High	High	High	High
High	AT3G54600.1	Class I glutamine amidotransferase-like superfamily protein	12	5	11	4	1	399	43.1	5.86	266	5		Not Found	Not Found	Not Found	Not Found	Not Found	Not Found	High	Not Found	High	High
High	AT1G21670.1	LOCATED IN: cell wall, plant-type cell wall; EXPRESSED IN: 23 plant structures; EXPRESSED DURING: 14 growth stages; CONTAINS InterPro DOMAIN/s: WD40-like Beta Propeller (InterPro:IPR011659), Six-bladed beta-propeller, TolB-like (InterPro:IPR011042); BEST Arabidopsis thaliana protein match is: DPP6 N-terminal domain-like protein (TAIR:AT1G21680.1); Has 8461 Blast hits to 5060 proteins in 1257 spec…	11	5	13	4	1	703	77.2	9.29	265	5		Not Found	Not Found	High	Not Found	Not Found	Not Found	High	Not Found	High	High
High	AT3G07660.1	Kinase-related protein of unknown function (DUF1296)	9	5	7	5	1	841	90	6.92	264	5		Not Found	High	High	Not Found	Not Found	Not Found	Not Found	Not Found	Not Found	Not Found
High	AT2G21060.1	glycine-rich protein 2B	22	2	4	2	1	201	19.1	6.76	264	2		Not Found	Not Found	Not Found	Not Found	Not Found	Not Found	High	Not Found	High	High
High	AT2G45440.1	dihydrodipicolinate synthase	8	3	12	1	1	365	40.3	7.56	264	3		High	Not Found	Not Found	Not Found	Not Found	Not Found	Not Found	Not Found	Not Found	Not Found
High	AT1G17720.1	Protein phosphatase 2A, regulatory subunit PR55	13	5	8	4	1	501	56.2	5.82	263	5		Not Found	Not Found	Not Found	Not Found	Not Found	Not Found	High	Not Found	High	High
High	AT5G11720.1	Glycosyl hydrolases family 31 protein	5	4	8	3	1	902	101.1	5.9	262	4		High	Not Found	Not Found	Not Found	High	High	Not Found	Not Found	Not Found	Not Found
High	AT3G09500.1	Ribosomal L29 family protein	35	5	23	2	1	123	14.3	10.92	262	5		Not Found	Not Found	Not Found	Not Found	Not Found	Not Found	Not Found	High	High	High
High	AT3G11450.1	DnaJ domain ;Myb-like DNA-binding domain	20	12	17	7	1	647	73.9	8.5	261	12		Not Found	High	High	Not Found	Not Found	Not Found	High	Not Found	Not Found	Not Found
High	AT2G13560.1	NAD-dependent malic enzyme 1	22	10	20	10	1	623	69.6	5.45	261	10		Not Found	Not Found	Not Found	Not Found	Not Found	Not Found	High	High	High	High
High	AT3G56490.1	HIS triad family protein 3	35	4	10	4	1	147	16	7.2	261	4		Not Found	Not Found	Not Found	Not Found	Not Found	Not Found	High	High	High	High
High	AT3G19420.1	PTEN 2	10	4	13	4	1	611	66.4	5.49	259	4		Not Found	High	High	High	Not Found	Not Found	High	Not Found	High	High
High	AT1G13280.1	allene oxide cyclase 4	20	4	9	4	1	254	27.8	9.07	259	4		Not Found	Not Found	Not Found	Not Found	Not Found	Not Found	High	Not Found	High	High
High	AT4G04770.1	ATP binding cassette protein 1	25	9	15	9	1	557	61.8	6.86	257	9		Not Found	Not Found	Not Found	Not Found	Not Found	Not Found	High	Not Found	High	High
High	AT5G48760.1	Ribosomal protein L13 family protein	28	5	12	1	1	206	23.6	10.37	257	5		Not Found	Not Found	Not Found	Not Found	Not Found	Not Found	Not Found	Not Found	High	Not Found
High	AT5G37850.1	pfkB-like carbohydrate kinase family protein	23	4	7	4	1	343	38.1	7.06	255	4		Not Found	Not Found	Not Found	Not Found	Not Found	Not Found	High	High	High	High
High	AT4G17520.1	Hyaluronan / mRNA binding family	28	6	9	4	1	360	38.9	8.75	255	6		Not Found	Not Found	Not Found	Not Found	Not Found	Not Found	High	Not Found	Not Found	Not Found
High	AT4G34920.1	PLC-like phosphodiesterases superfamily protein	26	5	10	5	1	318	36.4	6.02	254	5	Acetyl [N-Term]	Not Found	Not Found	Not Found	Not Found	Not Found	Not Found	High	Not Found	High	High
High	ATCG00790.1	ribosomal protein L16	49	5	13	5	1	135	15.3	11.62	253	5		Not Found	Not Found	Not Found	Not Found	Not Found	Not Found	High	High	High	High
High	AT4G04040.1	Phosphofructokinase family protein	20	8	14	5	1	569	62.7	5.6	252	8		Not Found	Not Found	Not Found	Not Found	Not Found	Not Found	High	Not Found	High	Not Found
High	AT3G16260.1	tRNAse Z4	11	7	10	6	1	942	104.7	7.9	251	7		Not Found	High	High	Not Found	Not Found	Not Found	Not Found	Not Found	Not Found	Not Found
High	AT4G23400.1	plasma membrane intrinsic protein 1;5	20	3	10	1	1	287	30.6	8.82	251	3		Not Found	Not Found	Not Found	Not Found	Not Found	Not Found	High	High	High	High
High	AT5G23900.1	Ribosomal protein L13e family protein	26	5	17	1	1	206	23.5	11	251	5		Not Found	Not Found	Not Found	Not Found	Not Found	Not Found	Not Found	Not Found	High	High
High	AT1G32440.1	plastidial pyruvate kinase 3	10	5	12	3	1	571	62.6	7.81	251	5		Not Found	Not Found	Not Found	Not Found	Not Found	Not Found	High	Not Found	High	High
High	AT4G15510.1	Photosystem II reaction center PsbP family protein	23	6	10	6	1	287	32.2	8.84	250	6		Not Found	Not Found	Not Found	Not Found	Not Found	Not Found	High	Not Found	High	High
High	AT5G57850.1	D-aminoacid aminotransferase-like PLP-dependent enzymes superfamily protein	35	9	17	9	1	373	41	8.4	250	9		Not Found	Not Found	Not Found	Not Found	Not Found	Not Found	High	High	High	High
High	AT1G20160.1	Subtilisin-like serine endopeptidase family protein	11	6	6	6	1	769	81.4	6	249	6		Not Found	Not Found	Not Found	Not Found	High	Not Found	Not Found	Not Found	Not Found	Not Found
High	AT1G06290.1	acyl-CoA oxidase 3	6	3	7	3	1	675	75.6	7.99	249	3		Not Found	Not Found	Not Found	Not Found	Not Found	Not Found	High	Not Found	High	High
High	AT1G01080.2	RNA-binding (RRM/RBD/RNP motifs) family protein	18	4	12	4	1	294	32.7	8.9	249	4		Not Found	Not Found	Not Found	Not Found	Not Found	Not Found	Not Found	Not Found	High	High
High	AT2G22240.1	myo-inositol-1-phosphate synthase 2	17	6	12	1	1	510	56.3	5.49	248	6		Not Found	Not Found	Not Found	Not Found	Not Found	Not Found	Not Found	Not Found	High	Not Found
High	AT2G17630.1	Pyridoxal phosphate (PLP)-dependent transferases superfamily protein	25	8	18	2	1	422	46.6	8.06	247	8		Not Found	Not Found	Not Found	Not Found	Not Found	Not Found	Not Found	Not Found	High	High
High	AT1G79830.4	golgin candidate 5	5	5	8	5	1	976	110.7	4.88	247	5		Not Found	High	High	High	Not Found	Not Found	Not Found	Not Found	Not Found	Not Found
High	AT1G31860.1	histidine biosynthesis bifunctional protein (HISIE)	17	4	9	4	1	281	31.6	6.16	247	4		Not Found	Not Found	Not Found	Not Found	Not Found	Not Found	High	Not Found	High	High
High	AT1G51680.1	4-coumarate:CoA ligase 1	15	7	17	7	1	561	61	5.43	247	7		Not Found	Not Found	Not Found	Not Found	Not Found	Not Found	High	Not Found	High	High
High	AT4G24510.1	HXXXD-type acyl-transferase family protein	29	9	12	9	1	421	47.2	5.6	247	9		Not Found	Not Found	Not Found	Not Found	Not Found	Not Found	High	Not Found	High	High
High	AT2G37690.1	phosphoribosylaminoimidazole carboxylase, putative / AIR carboxylase, putative	13	7	17	7	1	642	69.7	7.01	247	7		Not Found	High	Not Found	Not Found	Not Found	Not Found	High	High	High	High
High	AT4G20830.1	FAD-binding Berberine family protein	15	9	14	9	1	570	63.5	9.58	246	9		Not Found	Not Found	Not Found	Not Found	Not Found	Not Found	High	High	High	High
High	AT2G19520.1	Transducin family protein / WD-40 repeat family protein	19	7	14	7	1	507	55.7	6.23	246	7		Not Found	Not Found	Not Found	Not Found	Not Found	Not Found	High	Not Found	High	High
High	AT5G61790.1	calnexin 1	17	8	8	8	1	530	60.4	4.91	246	8		Not Found	Not Found	Not Found	Not Found	Not Found	Not Found	Not Found	High	Not Found	Not Found
High	AT2G31750.1	UDP-glucosyl transferase 74D1	41	11	21	10	1	456	51	5.38	245	11		Not Found	Not Found	Not Found	Not Found	Not Found	Not Found	High	High	High	High
High	AT2G37500.1	arginine biosynthesis protein ArgJ family	19	6	11	6	1	468	48.7	6.65	244	6		Not Found	Not Found	Not Found	Not Found	Not Found	Not Found	High	Not Found	High	High
High	AT5G49980.1	auxin F-box protein 5	15	5	7	5	1	619	69.3	5.3	244	5		High	High	High	Not Found	Not Found	Not Found	High	Not Found	Not Found	High
High	AT2G27100.1	C2H2 zinc-finger protein SERRATE (SE)	8	5	7	5	1	720	81	8.38	244	5		Not Found	Not Found	Not Found	Not Found	High	High	Not Found	Not Found	Not Found	Not Found
High	AT5G54430.1	Adenine nucleotide alpha hydrolases-like superfamily protein	48	6	22	5	1	242	26.2	6.57	243	6	Phospho [S21(100); T41(100)]; Acetyl [N-Term]	Not Found	Not Found	Not Found	Not Found	Not Found	Not Found	High	Not Found	High	High
High	AT5G41950.1	Tetratricopeptide repeat (TPR)-like superfamily protein	10	5	8	5	1	565	62.4	4.75	243	5		Not Found	Not Found	Not Found	Not Found	Not Found	Not Found	High	Not Found	High	High
High	AT5G25070.1	unknown protein; FUNCTIONS IN: molecular_function unknown; INVOLVED IN: biological_process unknown; LOCATED IN: cellular_component unknown; EXPRESSED IN: 23 plant structures; EXPRESSED DURING: 13 growth stages; Has 1807 Blast hits to 1807 proteins in 277 species: Archae - 0; Bacteria - 0; Metazoa - 736; Fungi - 347; Plants - 385; Viruses - 0; Other Eukaryotes - 339 (source: NCBI BLink).	10	6	10	6	1	736	82.1	4.7	243	6		High	High	High	High	Not Found	Not Found	Not Found	Not Found	Medium	Not Found
High	AT4G24930.1	thylakoid lumenal 17.9 kDa protein, chloroplast	17	3	7	3	1	225	24.7	6.67	242	3		Not Found	Not Found	Not Found	Not Found	Not Found	Not Found	High	High	High	High
High	AT5G58220.3	transthyretin-like protein	13	2	5	1	1	311	34.1	6.35	242	2		Not Found	Not Found	Not Found	Not Found	Not Found	Not Found	High	Not Found	High	High
High	AT2G19740.1	Ribosomal protein L31e family protein	38	3	13	2	1	119	13.7	9.94	241	3		Not Found	Not Found	Not Found	Not Found	Not Found	Not Found	High	High	High	Not Found
High	AT1G50370.1	Calcineurin-like metallo-phosphoesterase superfamily protein	21	5	9	5	1	303	34.8	5.07	240	5		Not Found	Not Found	Not Found	Not Found	Not Found	Not Found	High	Not Found	High	High
High	AT5G09900.1	26S proteasome regulatory subunit, putative (RPN5)	24	8	12	8	1	442	50.8	7.4	239	8		Not Found	Not Found	Not Found	Not Found	Not Found	Not Found	High	Not Found	High	High
High	AT2G17420.1	NADPH-dependent thioredoxin reductase A	28	7	15	4	1	378	40	6.7	239	7		Not Found	Not Found	Not Found	Not Found	Not Found	Not Found	High	High	High	High
High	AT1G30630.1	Coatomer epsilon subunit	48	7	10	7	1	292	32.6	5.57	239	7	Acetyl [N-Term]	Not Found	Not Found	Not Found	Not Found	Not Found	Not Found	High	High	High	High
High	AT5G08410.1	ferredoxin/thioredoxin reductase subunit A (variable subunit) 2	16	3	14	3	1	184	20.1	8.91	238	3		Not Found	Not Found	Not Found	Not Found	Not Found	Not Found	High	High	High	High
High	ATCG00420.1	NADH dehydrogenase subunit J	28	4	10	4	1	158	18.5	7.03	238	4		Not Found	Not Found	Not Found	Not Found	Not Found	Not Found	High	High	High	High
High	AT5G11580.1	Regulator of chromosome condensation (RCC1) family protein	5	2	7	2	1	553	60.5	5.22	238	2		Not Found	Not Found	Not Found	Not Found	Not Found	Not Found	High	Not Found	High	High
High	ATCG00560.1	photosystem II reaction center protein L	97	2	5	2	1	38	4.5	4.5	237	2	Acetyl [N-Term]	Not Found	Not Found	Not Found	Not Found	Not Found	Not Found	Not Found	High	High	High
High	AT4G39960.1	Molecular chaperone Hsp40/DnaJ family protein	13	5	7	3	1	447	48	9.06	236	5		Not Found	Not Found	Not Found	Not Found	Not Found	Not Found	High	Not Found	High	High
High	AT1G79530.1	glyceraldehyde-3-phosphate dehydrogenase of plastid 1	7	3	15	2	1	422	44.8	8.63	236	3		Not Found	Not Found	Not Found	Not Found	Not Found	Not Found	High	Not Found	Medium	Medium
High	AT1G30360.1	Early-responsive to dehydration stress protein (ERD4)	11	6	6	5	1	724	81.9	9.23	235	6		Not Found	Not Found	Not Found	Not Found	Not Found	Not Found	Not Found	High	Not Found	Not Found
High	AT1G16720.1	high chlorophyll fluorescence phenotype 173	14	6	10	6	1	598	65.7	9.03	235	6		Not Found	Not Found	High	Not Found	Not Found	Not Found	High	High	High	Not Found
High	AT4G36360.1	beta-galactosidase 3	13	9	13	8	1	856	95.1	7.21	235	9		Not Found	Not Found	Not Found	Not Found	High	Not Found	High	Medium	High	High
High	AT1G08490.1	chloroplastic NIFS-like cysteine desulfurase	15	4	10	4	1	463	50.5	6.71	234	4		Not Found	Not Found	Not Found	Not Found	Not Found	Not Found	High	High	High	High
High	AT3G12050.1	Aha1 domain-containing protein	29	6	11	6	1	360	40.2	5.9	234	6		Not Found	Not Found	Not Found	Not Found	Not Found	Not Found	High	High	High	High
High	AT3G18080.1	B-S glucosidase 44	16	6	9	4	1	512	58.9	9.42	233	6		Not Found	Not Found	Not Found	Not Found	Not Found	Not Found	High	Not Found	Not Found	Not Found
High	AT2G35780.1	serine carboxypeptidase-like 26	9	3	7	3	1	452	51.5	6.92	233	3		Not Found	Not Found	Not Found	Not Found	Not Found	Not Found	High	Not Found	High	High
High	AT5G24400.1	NagB/RpiA/CoA transferase-like superfamily protein	29	7	14	7	1	325	35.6	7.77	232	7		Not Found	Not Found	Not Found	Not Found	Not Found	Not Found	High	Not Found	High	High
High	AT4G38890.1	FMN-linked oxidoreductases superfamily protein	10	6	7	6	1	691	77.5	6.51	232	6	Acetyl [N-Term]	Not Found	Not Found	High	Not Found	High	Not Found	Not Found	Not Found	Not Found	Not Found
High	AT1G58290.1	Glutamyl-tRNA reductase family protein	15	7	14	7	1	543	59.5	7.84	231	7		Not Found	Not Found	Not Found	Not Found	Not Found	Not Found	High	Not Found	High	High
High	AT3G50440.1	methyl esterase 10	22	4	5	4	1	288	32.9	6.04	230	4		Not Found	Not Found	Not Found	Not Found	Not Found	Not Found	High	Not Found	High	High
High	AT3G06720.1	importin alpha isoform 1	30	11	14	4	1	532	58.6	5.27	230	11		Not Found	Not Found	Not Found	Not Found	Not Found	Not Found	High	Not Found	High	High
High	AT4G36940.1	nicotinate phosphoribosyltransferase 1	11	6	12	6	1	559	62.4	6.25	230	6		Not Found	Not Found	Not Found	Not Found	Not Found	Not Found	High	Not Found	High	High
High	AT2G47450.1	chloroplast signal recognition particle component (CAO)	19	4	9	4	1	373	41.3	4.61	230	4		Not Found	Not Found	Not Found	Not Found	Not Found	Not Found	High	Not Found	High	High
High	AT3G27300.1	glucose-6-phosphate dehydrogenase 5	18	8	17	3	1	516	59.1	8.31	230	8		Not Found	Not Found	Not Found	Not Found	Not Found	Not Found	Medium	High	High	High
High	AT5G49650.1	xylulose kinase-2	14	6	11	6	1	558	61.3	5.53	229	6		Not Found	Not Found	Not Found	Not Found	Not Found	Not Found	High	Not Found	High	High
High	AT4G10480.1	Nascent polypeptide-associated complex (NAC), alpha subunit family protein	25	4	8	4	1	212	23.2	4.42	229	4		Not Found	Not Found	Not Found	Not Found	Not Found	Not Found	High	High	High	High
High	AT1G35420.2	alpha/beta-Hydrolases superfamily protein	13	3	7	3	1	315	34.8	5.45	229	3		Not Found	Not Found	Not Found	Not Found	Not Found	Not Found	High	Not Found	High	High
High	AT5G48120.1	ARM repeat superfamily protein	2	2	4	2	1	1134	124.2	6.04	229	2		Not Found	High	High	High	Not Found	Not Found	Not Found	Not Found	Not Found	Not Found
High	AT2G30050.1	transducin family protein / WD-40 repeat family protein	18	4	10	3	1	302	32.6	5.74	229	4		Not Found	Not Found	Not Found	Not Found	Not Found	Not Found	High	Not Found	High	High
High	AT3G09900.1	RAB GTPase homolog E1E	22	5	15	1	1	218	24.3	8.21	229	5		Medium	Medium	Medium	Not Found	Not Found	Not Found	Not Found	Not Found	Not Found	Not Found
High	AT1G07370.1	proliferating cellular nuclear antigen 1	33	7	12	1	1	263	29.1	4.75	228	7		Not Found	Not Found	Not Found	Not Found	Not Found	Not Found	High	Not Found	Not Found	Not Found
High	AT3G19710.1	branched-chain aminotransferase4	29	8	18	8	1	354	39	6.16	228	8		Not Found	Not Found	Not Found	Not Found	Not Found	Not Found	High	Not Found	High	High
High	AT5G56680.1	Class II aminoacyl-tRNA and biotin synthetases superfamily protein	27	11	23	11	1	572	63.7	5.58	228	11	Acetyl [N-Term]	Not Found	Not Found	Not Found	Not Found	Not Found	Not Found	High	High	High	High
High	AT3G59870.1	unknown protein; FUNCTIONS IN: molecular_function unknown; INVOLVED IN: biological_process unknown; LOCATED IN: chloroplast; EXPRESSED IN: 23 plant structures; EXPRESSED DURING: 13 growth stages; BEST Arabidopsis thaliana protein match is: unknown protein (TAIR:AT2G43945.1); Has 292 Blast hits to 292 proteins in 84 species: Archae - 0; Bacteria - 122; Metazoa - 0; Fungi - 0; Plants - 46; Viruses …	29	6	16	4	1	288	32.4	7.37	228	6		Not Found	Not Found	Not Found	Not Found	Not Found	Not Found	High	High	High	High
High	AT4G11420.1	eukaryotic translation initiation factor 3A	10	9	15	9	1	987	114.2	9.17	227	9	Acetyl [N-Term]	Not Found	Not Found	High	High	Not Found	Not Found	Medium	High	High	High
High	AT2G04039.1	unknown protein; FUNCTIONS IN: molecular_function unknown; LOCATED IN: chloroplast; EXPRESSED IN: 21 plant structures; EXPRESSED DURING: 13 growth stages; CONTAINS InterPro DOMAIN/s: Protein of unknown function DUF2996 (InterPro:IPR021374); Has 159 Blast hits to 159 proteins in 52 species: Archae - 0; Bacteria - 76; Metazoa - 0; Fungi - 0; Plants - 38; Viruses - 0; Other Eukaryotes - 45 (source: …	35	4	9	4	1	199	21.4	6.58	227	4		Not Found	Not Found	Not Found	Not Found	Not Found	Not Found	High	Not Found	High	High
High	AT3G06810.1	acyl-CoA dehydrogenase-related	8	5	6	5	1	824	91.7	8.32	227	5		Not Found	Not Found	High	Not Found	High	Not Found	Not Found	Not Found	Not Found	Not Found
High	AT4G09020.1	isoamylase 3	8	5	8	5	1	764	86.3	6.05	226	5		Not Found	Not Found	Not Found	Not Found	Not Found	Not Found	High	Not Found	High	High
High	AT3G05090.1	Transducin/WD40 repeat-like superfamily protein	12	7	12	7	1	753	82.1	7.21	226	7	Phospho [S190(99.6)]	High	High	High	Not Found	Not Found	High	Not Found	Not Found	Not Found	Not Found
High	AT1G65010.1	Plant protein of unknown function (DUF827)	9	8	11	7	1	1345	152.6	4.94	225	8		Not Found	Not Found	Not Found	Not Found	Not Found	Not Found	High	Not Found	High	High
High	AT3G32980.1	Peroxidase superfamily protein	23	6	15	2	1	352	38.8	6.67	225	6		Not Found	Not Found	Not Found	Not Found	Not Found	Not Found	Not Found	High	Not Found	Not Found
High	AT1G51690.1	protein phosphatase 2A 55 kDa regulatory subunit B alpha isoform	19	7	11	6	1	513	56.9	5.72	224	7		Not Found	Not Found	Not Found	Not Found	Not Found	Not Found	High	Not Found	High	High
High	AT3G17020.1	Adenine nucleotide alpha hydrolases-like superfamily protein	11	1	5	1	1	163	17.8	6.92	224	1		Not Found	Not Found	Not Found	Not Found	Not Found	Not Found	High	High	High	High
High	AT2G29290.2	NAD(P)-binding Rossmann-fold superfamily protein	30	5	10	4	1	262	28.4	5.43	224	5		Not Found	Not Found	Not Found	Not Found	Not Found	Not Found	High	High	High	High
High	AT1G64980.1	Nucleotide-diphospho-sugar transferases superfamily protein	20	4	11	4	1	259	30.2	5.67	223	4		Not Found	Not Found	Not Found	Not Found	Not Found	Not Found	High	Not Found	High	High
High	AT3G26900.1	shikimate kinase like 1	9	2	7	2	1	280	30.5	5.16	223	2		Not Found	Not Found	Not Found	Not Found	Not Found	Not Found	High	Not Found	High	High
High	AT1G53580.1	glyoxalase II 3	36	5	11	5	1	294	32.3	7.01	222	5		Not Found	Not Found	Not Found	Not Found	Not Found	Not Found	High	Not Found	High	High
High	AT1G79040.1	photosystem II subunit R	29	3	5	3	1	140	14.6	9.63	221	3		Not Found	Not Found	Not Found	Not Found	Not Found	Not Found	Not Found	High	Not Found	Not Found
High	AT1G67680.1	SRP72 RNA-binding domain	22	9	11	9	1	664	73	8.82	220	9		Not Found	High	High	High	Not Found	Not Found	Not Found	Not Found	Not Found	Medium
High	AT1G33600.1	Leucine-rich repeat (LRR) family protein	18	6	10	5	1	478	52.4	8.97	220	6		Not Found	Not Found	Not Found	Not Found	Not Found	Not Found	High	Not Found	High	High
High	AT2G22250.2	aspartate aminotransferase	15	5	11	5	1	475	51	7.9	219	5		Not Found	Not Found	High	Not Found	Not Found	Not Found	High	Not Found	High	High
High	AT1G02150.1	Tetratricopeptide repeat (TPR)-like superfamily protein	17	6	11	6	1	524	59.8	8.07	219	6		Not Found	Not Found	Not Found	High	Not Found	Not Found	High	High	High	High
High	AT1G29400.1	MEI2-like protein 5	9	7	11	7	1	800	88.2	6.2	219	7	Phospho [S522(100)]	Not Found	High	High	Not Found	Not Found	Not Found	High	Not Found	High	Not Found
High	AT3G50270.1	HXXXD-type acyl-transferase family protein	6	3	9	3	1	450	49.8	6.25	218	3		Not Found	Not Found	Not Found	Not Found	Not Found	Not Found	High	Not Found	High	High
High	AT1G27310.1	nuclear transport factor 2A	82	4	10	4	1	122	13.5	6.51	218	4		Not Found	Not Found	Not Found	Not Found	Not Found	Not Found	High	High	High	High
High	AT2G17840.1	Senescence/dehydration-associated protein-related	14	5	8	5	1	452	49	5.41	218	5		Not Found	Not Found	Not Found	Not Found	Not Found	Not Found	High	Not Found	High	High
High	AT1G15950.1	cinnamoyl coa reductase 1	22	5	11	5	1	344	37.5	6.55	217	5		Not Found	Not Found	Not Found	Not Found	Not Found	Not Found	High	Not Found	High	High
High	AT4G11820.2	hydroxymethylglutaryl-CoA synthase / HMG-CoA synthase / 3-hydroxy-3-methylglutaryl coenzyme A synthase	22	7	9	7	1	461	51.1	6.4	217	7		Not Found	Not Found	Not Found	Not Found	Not Found	Not Found	High	High	High	High
High	AT1G36310.1	S-adenosyl-L-methionine-dependent methyltransferases superfamily protein	4	1	3	1	1	404	44.9	5.66	217	1		Not Found	Not Found	Not Found	Not Found	Not Found	Not Found	High	Not Found	High	High
High	AT2G42810.2	protein phosphatase 5.2	10	4	8	4	1	538	60.2	6.84	217	4		Not Found	Not Found	Not Found	Not Found	Not Found	Not Found	High	Not Found	High	High
High	AT4G22570.1	adenine phosphoribosyl transferase 3	19	3	9	2	1	183	20.3	6.09	217	3	Acetyl [N-Term]	Not Found	Not Found	Not Found	Not Found	Not Found	Not Found	High	High	High	High
High	AT5G27700.1	Ribosomal protein S21e	18	1	4	1	1	82	9.1	8	216	1	Acetyl [N-Term]	Not Found	Not Found	Not Found	Not Found	Not Found	Not Found	Not Found	Not Found	High	High
High	AT2G05830.1	NagB/RpiA/CoA transferase-like superfamily protein	31	7	13	7	1	374	39.6	6.3	216	7		Not Found	Not Found	Not Found	Not Found	Not Found	Not Found	High	High	High	High
High	AT2G19750.1	Ribosomal protein S30 family protein	16	1	5	1	1	62	6.9	12.23	216	1		Not Found	Not Found	Not Found	Not Found	High	High	Not Found	High	High	High
High	AT3G13490.1	Lysyl-tRNA synthetase, class II	9	4	10	4	1	602	67.5	6.02	215	4		Not Found	Not Found	Not Found	Not Found	Not Found	Not Found	High	Not Found	High	High
High	AT2G46820.1	photosystem I P subunit	24	3	7	3	1	174	18.5	7.94	215	3		Not Found	Not Found	Not Found	Not Found	Not Found	Not Found	High	High	Not Found	Not Found
High	AT3G19760.1	eukaryotic initiation factor 4A-III	9	4	18	2	1	408	45.8	6.23	215	4		Not Found	Not Found	Not Found	Not Found	Not Found	Not Found	High	Not Found	Not Found	High
High	AT1G08110.4	lactoylglutathione lyase family protein / glyoxalase I family protein	31	6	11	6	1	235	26.5	6.92	215	6		Not Found	Not Found	Not Found	Not Found	Not Found	Not Found	High	High	High	High
High	ATCG00660.1	ribosomal protein L20	40	4	8	4	1	117	14.2	11.88	215	4		Medium	High	High	Not Found	Not Found	Not Found	High	High	Not Found	Not Found
High	AT1G75270.1	dehydroascorbate reductase 2	12	2	5	2	1	213	23.4	6.14	214	2		Not Found	Not Found	Not Found	Not Found	Not Found	Not Found	Not Found	Not Found	High	High
High	AT3G07720.1	Galactose oxidase/kelch repeat superfamily protein	17	3	7	3	1	329	35.7	5.22	213	3		Not Found	Not Found	Not Found	Not Found	Not Found	Not Found	High	Not Found	High	High
High	AT5G64380.1	Inositol monophosphatase family protein	20	6	11	6	1	404	43.9	6.86	212	6		Not Found	Not Found	High	Not Found	Not Found	Not Found	High	Not Found	High	High
High	AT1G70830.1	MLP-like protein 28	40	8	20	7	1	335	37.6	5.34	212	8		Not Found	Not Found	Not Found	Not Found	Not Found	Not Found	High	Not Found	High	High
High	AT5G05570.1	transducin family protein / WD-40 repeat family protein	4	3	6	3	1	1124	122.6	5.77	212	3		High	Not Found	High	High	Not Found	Not Found	Not Found	Not Found	Not Found	Not Found
High	AT5G25610.1	BURP domain-containing protein	10	3	9	3	1	392	42.2	9.36	212	3		Not Found	Not Found	Not Found	Not Found	Not Found	Not Found	High	Not Found	High	High
High	AT4G29120.1	6-phosphogluconate dehydrogenase family protein	25	6	8	6	1	334	35.3	8.4	211	6		Not Found	Not Found	Not Found	Not Found	Not Found	Not Found	High	Not Found	High	High
High	AT2G02740.1	ssDNA-binding transcriptional regulator	22	5	7	4	1	268	29.7	9.52	211	5		Not Found	Not Found	Not Found	Not Found	Not Found	Not Found	High	Not Found	High	Not Found
High	AT1G55670.1	photosystem I subunit G	16	4	11	4	1	160	17.1	9.57	211	4		Not Found	Not Found	Not Found	Not Found	Not Found	Not Found	High	High	High	High
High	AT3G54640.1	tryptophan synthase alpha chain	41	6	15	6	1	312	33.2	7.28	211	6		Not Found	Not Found	Not Found	Not Found	Not Found	Not Found	High	Not Found	High	High
High	AT1G02100.3	Leucine carboxyl methyltransferase	4	1	3	1	1	332	37.5	6.13	211	1		Not Found	Not Found	Not Found	Not Found	Not Found	Not Found	High	Not Found	High	High
High	AT2G06050.2	oxophytodienoate-reductase 3	30	7	8	7	1	391	42.7	7.87	210	7		Not Found	Not Found	Not Found	Not Found	Not Found	Not Found	High	Not Found	High	High
High	AT4G25450.1	non-intrinsic ABC protein 8	9	3	3	3	1	714	77.9	8.98	210	3		Not Found	Not Found	Not Found	Not Found	Not Found	Not Found	Not Found	High	Not Found	Not Found
High	AT4G33220.1	pectin methylesterase 44	13	6	10	5	1	525	58.5	7.23	210	6		Not Found	Not Found	Not Found	Not Found	Not Found	Not Found	High	Not Found	Not Found	Not Found
High	AT2G30490.1	cinnamate-4-hydroxylase	20	8	8	8	1	505	57.8	8.78	209	8		Not Found	Not Found	Not Found	Not Found	Not Found	Not Found	Not Found	High	Not Found	Not Found
High	AT3G03980.1	NAD(P)-binding Rossmann-fold superfamily protein	33	7	13	7	1	270	28.1	6.55	209	7	Acetyl [N-Term]	Not Found	Not Found	Not Found	Not Found	Not Found	Not Found	High	Not Found	High	High
High	AT5G66760.1	succinate dehydrogenase 1-1	16	6	8	6	1	634	69.6	6.29	209	6		Not Found	Not Found	Not Found	Not Found	Not Found	Not Found	High	High	Not Found	Not Found
High	AT5G39570.1	FUNCTIONS IN: molecular_function unknown; INVOLVED IN: biological_process unknown; LOCATED IN: cytosol, nucleus; EXPRESSED IN: 25 plant structures; EXPRESSED DURING: 14 growth stages; BEST Arabidopsis thaliana protein match is: glycine-rich protein (TAIR:AT3G29075.1); Has 30201 Blast hits to 17322 proteins in 780 species: Archae - 12; Bacteria - 1396; Metazoa - 17338; Fungi - 3422; Plants - 5037;…	18	3	7	3	1	381	43.5	4.78	208	3		Not Found	Not Found	Not Found	Not Found	Not Found	Not Found	Not Found	High	High	High
High	AT5G60980.2	Nuclear transport factor 2 (NTF2) family protein with RNA binding (RRM-RBD-RNP motifs) domain	10	3	4	3	1	460	49.5	5.96	208	3		Not Found	Not Found	Not Found	Not Found	Not Found	Not Found	High	Not Found	Not Found	High
High	AT4G20980.1	Eukaryotic translation initiation factor 3 subunit 7 (eIF-3)	11	5	8	5	1	591	66.7	5.77	208	5		Not Found	Not Found	Not Found	Not Found	Not Found	Not Found	High	High	High	High
High	AT4G29590.1	S-adenosyl-L-methionine-dependent methyltransferases superfamily protein	18	4	9	4	1	317	35.4	7.49	208	4		Not Found	Not Found	Not Found	Not Found	Not Found	Not Found	High	Not Found	High	High
High	AT5G49530.1	SIN-like family protein	11	7	9	7	1	689	77.7	6.06	208	7		High	High	High	High	Not Found	Not Found	Not Found	Not Found	Not Found	Not Found
High	AT5G41970.1	Metal-dependent protein hydrolase	21	7	18	7	1	373	42.3	6.29	208	7		Not Found	Not Found	Not Found	Not Found	Not Found	Not Found	High	Not Found	High	High
High	AT5G53850.2	haloacid dehalogenase-like hydrolase family protein	19	7	13	7	1	507	56.5	6.2	208	7	Acetyl [N-Term]	Not Found	Not Found	Not Found	Not Found	Not Found	Not Found	High	Not Found	High	High
High	AT3G55750.1	Ribosomal protein L35Ae family protein	47	4	15	4	1	111	12.8	10.68	207	4		Not Found	Not Found	Not Found	Not Found	Not Found	Not Found	High	High	High	High
High	AT3G16530.1	Legume lectin family protein	26	5	12	3	1	276	30.5	7.55	207	5		Not Found	Not Found	Not Found	Not Found	Not Found	Not Found	Not Found	Not Found	High	High
High	AT3G62110.1	Pectin lyase-like superfamily protein	7	3	6	3	1	471	52	6.47	207	3		Not Found	Not Found	Not Found	Not Found	Not Found	Not Found	High	Not Found	High	High
High	AT4G30690.1	Translation initiation factor 3 protein	24	5	9	4	1	281	31.8	9.52	206	5		Not Found	Not Found	Not Found	Not Found	Not Found	Not Found	High	Not Found	High	High
High	AT2G24090.1	Ribosomal protein L35	10	1	7	1	1	145	16.1	11.84	206	1		High	High	High	Not Found	High	Not Found	Not Found	Not Found	High	High
High	AT1G68590.1	Ribosomal protein PSRP-3/Ycf65	43	4	13	4	1	166	18.5	9.23	206	4		Not Found	Not Found	Not Found	Not Found	Not Found	Not Found	High	High	High	High
High	AT4G10570.1	ubiquitin-specific protease 9	8	8	9	1	1	923	103.6	5.29	206	8		Not Found	Not Found	High	Not Found	Not Found	Not Found	Not Found	Not Found	Not Found	Not Found
High	AT2G26540.1	uroporphyrinogen-III synthase family protein	40	5	9	5	1	321	34.2	8.02	205	5		Not Found	Not Found	Not Found	Not Found	Not Found	Not Found	High	Not Found	High	High
High	AT1G70320.1	ubiquitin-protein ligase 2	3	8	12	2	1	3658	403.4	4.94	205	8		Not Found	Not Found	Not Found	Not Found	Not Found	Not Found	Not Found	Not Found	Not Found	High
High	AT5G47870.1	FUNCTIONS IN: molecular_function unknown; INVOLVED IN: biological_process unknown; LOCATED IN: chloroplast; EXPRESSED IN: 22 plant structures; EXPRESSED DURING: 13 growth stages; BEST Arabidopsis thaliana protein match is: cobalt ion binding (TAIR:AT1G71310.1); Has 1807 Blast hits to 1807 proteins in 277 species: Archae - 0; Bacteria - 0; Metazoa - 736; Fungi - 347; Plants - 385; Viruses - 0; Oth…	35	4	10	4	1	199	21.4	8.18	204	4		Not Found	Not Found	Not Found	Not Found	Not Found	Not Found	High	Not Found	High	High
High	AT3G48720.1	HXXXD-type acyl-transferase family protein	16	5	10	5	1	430	48	5.66	204	5		Not Found	Not Found	Not Found	Not Found	Not Found	Not Found	High	Not Found	High	High
High	AT1G58270.1	TRAF-like family protein	12	4	7	4	1	396	45	5.82	204	4		Not Found	Not Found	Not Found	Not Found	Not Found	Not Found	High	High	High	High
High	AT4G10590.2	ubiquitin-specific protease 10	9	9	11	2	1	910	102.6	5.21	203	9		High	High	Not Found	Not Found	Not Found	Not Found	Not Found	Not Found	Not Found	Not Found
High	AT1G11870.2	Seryl-tRNA synthetase	18	5	7	5	1	514	57.3	6.95	202	5		Not Found	Not Found	Not Found	Not Found	Not Found	Not Found	High	Not Found	High	High
High	AT5G64860.1	disproportionating enzyme	14	6	10	6	1	576	64.4	5.69	202	6		Not Found	Not Found	Not Found	Not Found	Not Found	Not Found	High	Not Found	High	High
High	AT1G54780.1	thylakoid lumen 18.3 kDa protein	24	6	6	6	1	285	31.1	8.84	201	6		Not Found	Not Found	Not Found	Not Found	Not Found	Not Found	Not Found	High	Not Found	Not Found
High	AT4G27320.1	Adenine nucleotide alpha hydrolases-like superfamily protein	36	7	11	6	1	260	28.1	6.25	201	7		Not Found	Not Found	Not Found	Not Found	Not Found	Not Found	High	Not Found	High	High
High	AT2G45990.1	unknown protein; FUNCTIONS IN: molecular_function unknown; INVOLVED IN: biological_process unknown; LOCATED IN: chloroplast, chloroplast stroma; EXPRESSED IN: 22 plant structures; EXPRESSED DURING: 13 growth stages; Has 312 Blast hits to 312 proteins in 90 species: Archae - 0; Bacteria - 131; Metazoa - 0; Fungi - 0; Plants - 67; Viruses - 0; Other Eukaryotes - 114 (source: NCBI BLink).	25	7	16	7	1	268	30.1	5.17	201	7		Not Found	Not Found	Not Found	Not Found	Not Found	Not Found	High	Not Found	High	High
High	AT4G38680.1	glycine rich protein 2	11	1	6	1	1	203	19.1	5.92	201	1		Not Found	Not Found	Not Found	Not Found	Not Found	Not Found	High	High	High	High
High	AT2G24820.1	translocon at the inner envelope membrane of chloroplasts 55-II	17	7	8	7	1	539	60.6	8.69	200	7		Not Found	Not Found	Not Found	Not Found	Not Found	Not Found	Not Found	High	Not Found	Not Found
High	AT1G53520.1	Chalcone-flavanone isomerase family protein	17	4	9	4	1	287	30.7	8.41	200	4		Not Found	Not Found	Not Found	Not Found	Not Found	Not Found	High	Not Found	High	High
High	AT3G21750.1	UDP-glucosyl transferase 71B1	12	4	8	4	1	473	52.6	5.49	199	4		Not Found	Not Found	Not Found	Not Found	Not Found	Not Found	High	Not Found	High	High
High	AT4G01690.1	Flavin containing amine oxidoreductase family	15	5	6	5	1	537	57.7	9.03	199	5		Not Found	Not Found	Not Found	Not Found	Not Found	Not Found	High	High	Not Found	Not Found
High	AT1G54630.1	acyl carrier protein 3	23	2	5	2	1	136	14.6	5.31	199	2		Not Found	Not Found	Not Found	Not Found	Not Found	Not Found	High	High	High	High
High	AT4G29410.1	Ribosomal L28e protein family	23	4	7	3	1	143	15.9	11.05	199	4	Acetyl [N-Term]	Not Found	Not Found	Not Found	Not Found	Not Found	Not Found	Not Found	High	Not Found	High
High	AT2G33120.2	synaptobrevin-related protein 1	15	3	7	3	1	229	25.8	8.78	199	3	Acetyl [N-Term]	Not Found	Not Found	Not Found	Not Found	Not Found	Not Found	High	High	High	High
High	AT4G00570.1	NAD-dependent malic enzyme 2	13	7	10	7	1	607	66.6	7.06	198	7		Not Found	Not Found	Not Found	Not Found	Not Found	Not Found	High	Not Found	High	High
High	AT4G39730.1	Lipase/lipooxygenase, PLAT/LH2 family protein	22	3	5	2	1	181	20.1	5.19	198	3		Not Found	Not Found	Not Found	Not Found	Not Found	Not Found	High	High	Not Found	Not Found
High	AT4G39150.1	DNAJ heat shock N-terminal domain-containing protein	17	4	17	4	1	345	38.4	7.5	198	4		Not Found	Not Found	Not Found	Not Found	Not Found	Not Found	High	High	High	High
High	AT3G48170.1	aldehyde dehydrogenase 10A9	11	4	8	2	1	503	54.9	5.52	198	4		Not Found	Not Found	Not Found	Not Found	Not Found	Not Found	High	Not Found	High	High
High	AT1G22870.1	Protein kinase family protein with ARM repeat domain	6	6	9	1	1	913	100	7.53	197	6		Not Found	Medium	Not Found	Not Found	Not Found	Not Found	Not Found	Not Found	Not Found	Not Found
High	AT3G58990.1	isopropylmalate isomerase 1	24	4	12	2	1	253	27.2	6.87	196	4		Not Found	Not Found	Not Found	Not Found	Not Found	Not Found	High	Not Found	High	High
High	AT2G18230.1	pyrophosphorylase 2	21	4	10	3	1	218	24.7	6.09	196	4	Acetyl [N-Term]	Not Found	Not Found	Not Found	Not Found	Not Found	Not Found	High	Not Found	High	High
High	ATCG00820.1	ribosomal protein S19	37	3	5	3	1	92	10.6	10.77	195	3		Not Found	Not Found	Not Found	Not Found	Not Found	Not Found	High	High	High	High
High	AT4G33580.2	beta carbonic anhydrase 5	24	5	11	5	1	302	33.5	8.57	195	5		Not Found	Not Found	Not Found	Not Found	Not Found	Not Found	High	Not Found	High	High
High	AT2G36145.1	unknown protein; FUNCTIONS IN: molecular_function unknown; INVOLVED IN: biological_process unknown; LOCATED IN: chloroplast thylakoid membrane, chloroplast stroma, chloroplast; EXPRESSED IN: 19 plant structures; EXPRESSED DURING: 13 growth stages; Has 49 Blast hits to 49 proteins in 17 species: Archae - 0; Bacteria - 0; Metazoa - 0; Fungi - 0; Plants - 49; Viruses - 0; Other Eukaryotes - 0 (sourc…	9	2	8	2	1	186	19.9	9.2	195	2		Not Found	Not Found	Not Found	Not Found	Not Found	Not Found	High	Not Found	High	High
High	AT3G15260.1	Protein phosphatase 2C family protein	6	2	6	1	1	289	31.6	5.81	195	2		Not Found	Not Found	Not Found	Not Found	Not Found	Not Found	High	Not Found	Not Found	Not Found
High	AT1G47710.1	Serine protease inhibitor (SERPIN) family protein	16	6	9	6	1	391	42.6	5.08	195	6		Not Found	Not Found	Not Found	Not Found	Not Found	Not Found	High	Not Found	High	High
High	AT2G37040.1	PHE ammonia lyase 1	15	7	12	2	1	725	78.7	6.3	194	7		Not Found	Not Found	Not Found	Not Found	Not Found	Not Found	High	Not Found	High	High
High	AT4G35000.1	ascorbate peroxidase 3	19	5	8	5	1	287	31.6	6.95	193	5		Not Found	Not Found	Not Found	Not Found	Not Found	Not Found	High	High	High	Not Found
High	AT1G49670.2	ARP protein (REF)	12	5	7	5	1	652	70.5	9.01	193	5		Not Found	Not Found	Not Found	Not Found	Not Found	Not Found	High	Not Found	High	High
High	AT4G39080.1	vacuolar proton ATPase A3	6	4	4	4	1	821	92.8	5.94	193	4		Not Found	Not Found	Not Found	Not Found	Not Found	Not Found	Not Found	High	Not Found	Not Found
High	AT3G01280.1	voltage dependent anion channel 1	15	3	5	2	1	276	29.4	8.73	192	3		Not Found	Not Found	Not Found	Not Found	Not Found	Not Found	Not Found	High	Not Found	Not Found
High	AT1G74070.1	Cyclophilin-like peptidyl-prolyl cis-trans isomerase family protein	23	6	7	6	1	317	34.4	9.47	192	6		Not Found	Not Found	Not Found	Not Found	Not Found	Not Found	High	Not Found	High	High
High	AT2G43790.1	MAP kinase 6	12	3	6	2	1	395	45	5.48	192	3		Not Found	Not Found	Not Found	Not Found	Not Found	Not Found	High	Not Found	High	High
High	AT1G63680.1	acid-amino acid ligases;ligases;ATP binding;ATP binding;ligases	12	7	7	7	1	772	85.5	4.69	192	7		High	Not Found	Not Found	Not Found	High	Not Found	Not Found	Not Found	Not Found	Not Found
High	AT5G38660.1	acclimation of photosynthesis to environment	22	4	4	4	1	286	31.4	8.4	192	4		Not Found	Not Found	Not Found	Not Found	Not Found	Not Found	Not Found	High	Not Found	Not Found
High	AT3G51160.1	NAD(P)-binding Rossmann-fold superfamily protein	21	6	14	6	1	373	41.9	6.11	191	6		Not Found	Not Found	Not Found	Not Found	Not Found	Not Found	High	Not Found	High	High
High	AT2G44490.1	Glycosyl hydrolase superfamily protein	9	4	9	4	1	560	63.9	5.96	190	4		Not Found	Not Found	Not Found	Not Found	Not Found	Not Found	High	Not Found	High	High
High	AT3G17810.1	pyrimidine 1	24	7	13	7	1	426	46.8	6.8	190	7		Not Found	Not Found	Not Found	Not Found	Not Found	Not Found	High	High	High	High
High	AT4G19006.1	Proteasome component (PCI) domain protein	8	3	9	1	1	386	44	5.24	190	3	Acetyl [N-Term]	Not Found	Not Found	Not Found	Not Found	Not Found	Not Found	Not Found	Not Found	High	High
High	AT5G20080.1	FAD/NAD(P)-binding oxidoreductase	21	4	8	4	1	328	36	8.69	190	4		Not Found	Not Found	Not Found	Not Found	Not Found	Not Found	High	High	High	High
High	AT1G14250.1	GDA1/CD39 nucleoside phosphatase family protein	6	2	4	2	1	488	53.5	7.55	189	2		Not Found	Not Found	Not Found	Not Found	Not Found	Not Found	High	Not Found	High	High
High	AT4G16390.1	pentatricopeptide (PPR) repeat-containing protein	10	5	7	5	1	702	78.2	6.23	189	5		High	High	High	High	Not Found	Not Found	High	Not Found	Not Found	High
High	AT3G57290.1	eukaryotic translation initiation factor 3E	15	5	10	5	1	441	51.7	5.86	189	5		Not Found	Not Found	Not Found	Not Found	Not Found	Not Found	High	High	High	High
High	AT1G15730.1	Cobalamin biosynthesis CobW-like protein	10	4	7	2	1	448	50.2	5.5	189	4		Not Found	Not Found	Not Found	Not Found	Not Found	Not Found	High	Not Found	High	High
High	AT2G32520.1	alpha/beta-Hydrolases superfamily protein	31	5	11	5	1	239	25.9	5.47	188	5		Not Found	Not Found	Not Found	Not Found	Not Found	Not Found	High	High	High	High
High	AT3G59980.1	Nucleic acid-binding, OB-fold-like protein	31	5	8	5	1	273	29.7	7.87	188	5		Not Found	Not Found	Not Found	Not Found	Not Found	Not Found	High	High	High	High
High	AT4G39400.1	Leucine-rich receptor-like protein kinase family protein	6	7	10	6	1	1196	130.5	6.42	188	7		High	High	High	High	Not Found	Not Found	Not Found	Not Found	Not Found	Not Found
High	AT4G34740.1	GLN phosphoribosyl pyrophosphate amidotransferase 2	16	6	12	6	1	561	61	6.76	188	6		Not Found	Not Found	Not Found	Not Found	Not Found	Not Found	High	Not Found	High	High
High	AT1G64790.1	ILITYHIA	4	7	9	7	1	2610	284.6	7.17	188	7		Not Found	Not Found	Not Found	Not Found	Not Found	Not Found	High	Not Found	High	High
High	AT3G52840.1	beta-galactosidase 2	11	6	9	4	1	727	82	8.4	188	6		Not Found	Not Found	Not Found	Not Found	Not Found	Not Found	High	Not Found	High	Not Found
High	AT5G64570.1	beta-D-xylosidase 4	6	4	8	3	1	784	84.3	7.66	188	4		Not Found	Not Found	Not Found	Not Found	Not Found	Not Found	High	High	High	Not Found
High	AT2G46280.1	TGF-beta receptor interacting protein 1	25	6	9	6	1	328	36.4	6.99	187	6		Not Found	Not Found	Not Found	Medium	Not Found	Not Found	High	High	High	High
High	AT1G20810.1	FKBP-like peptidyl-prolyl cis-trans isomerase family protein	27	5	13	5	1	232	25.5	9.32	187	5		Not Found	Not Found	Not Found	Not Found	Not Found	Not Found	High	Not Found	High	High
High	AT2G39770.1	Glucose-1-phosphate adenylyltransferase family protein	14	4	9	4	1	361	39.6	6.73	187	4		Not Found	Not Found	Not Found	Not Found	Not Found	Not Found	High	Not Found	High	High
High	AT1G20225.1	Thioredoxin superfamily protein	9	1	3	1	1	233	26	7.11	187	1		Not Found	Not Found	Not Found	Not Found	Not Found	Not Found	High	Not Found	High	High
High	AT5G58590.1	RAN binding protein 1	19	3	5	2	1	219	24.7	4.74	187	3		Not Found	Not Found	Not Found	Not Found	Not Found	Not Found	Not Found	Not Found	High	High
High	AT1G17890.1	NAD(P)-binding Rossmann-fold superfamily protein	21	4	7	4	1	328	36.2	6.74	187	4		Not Found	Not Found	Not Found	Not Found	Not Found	Not Found	High	Not Found	High	High
High	AT5G41520.1	RNA binding Plectin/S10 domain-containing protein	32	4	11	4	1	180	19.7	9.73	187	4		Not Found	Not Found	Not Found	Not Found	Not Found	Not Found	Not Found	High	High	High
High	AT3G19820.1	cell elongation protein / DWARF1 / DIMINUTO (DIM)	10	5	5	5	1	561	65.4	7.97	186	5		Not Found	Not Found	Not Found	Not Found	Not Found	Not Found	Not Found	High	Not Found	Not Found
High	AT3G56090.1	ferritin 3	33	5	13	5	1	259	28.8	5.8	186	5		Not Found	Not Found	Not Found	Not Found	Not Found	Not Found	High	High	High	High
High	AT1G62640.1	3-ketoacyl-acyl carrier protein synthase III	25	7	11	7	1	404	42.8	7.36	186	7		Not Found	High	High	Not Found	Not Found	Not Found	High	High	High	High
High	AT1G21500.1	unknown protein; Has 29 Blast hits to 29 proteins in 12 species: Archae - 0; Bacteria - 0; Metazoa - 0; Fungi - 2; Plants - 27; Viruses - 0; Other Eukaryotes - 0 (source: NCBI BLink).	27	3	6	3	1	126	13.3	10.65	185	3		Not Found	Not Found	Not Found	Not Found	Not Found	Not Found	High	Not Found	High	High
High	AT5G18100.1	copper/zinc superoxide dismutase 3	32	4	10	3	1	164	16.9	7.64	185	4		Not Found	Not Found	Not Found	Not Found	Not Found	Not Found	High	Not Found	High	High
High	AT2G28290.1	P-loop containing nucleoside triphosphate hydrolases superfamily protein	2	5	8	5	1	3574	389.6	4.87	185	5		High	High	High	High	Not Found	Not Found	Not Found	Not Found	Not Found	Not Found
High	AT1G74960.2	fatty acid biosynthesis 1	25	10	17	10	1	541	57.6	7.87	185	10		Not Found	High	Not Found	Not Found	Not Found	Not Found	High	Not Found	High	High
High	AT5G19150.1	pfkB-like carbohydrate kinase family protein	4	1	3	1	1	365	39.2	7.03	185	1		Not Found	Not Found	Not Found	Not Found	Not Found	Not Found	High	Not Found	High	High
High	AT1G65220.1	ARM repeat superfamily protein	12	5	13	1	1	411	47	5.52	184	5		Not Found	Not Found	Not Found	Not Found	Not Found	Not Found	High	Not Found	High	High
High	AT1G55805.1	BolA-like family protein	7	1	3	1	1	160	17.7	9.23	184	1		Not Found	Not Found	Not Found	Not Found	Not Found	Not Found	High	Not Found	High	High
High	AT3G53420.1	plasma membrane intrinsic protein 2A	12	4	14	4	1	287	30.5	8.4	184	4		Not Found	High	High	Medium	Not Found	Not Found	High	High	High	High
High	AT3G10350.1	P-loop containing nucleoside triphosphate hydrolases superfamily protein	18	6	12	6	1	411	44.7	7.78	184	6		Not Found	Not Found	Not Found	Not Found	Not Found	Not Found	High	High	High	High
High	AT1G79750.1	NADP-malic enzyme 4	5	2	5	1	1	646	71.1	6.58	183	2		Not Found	Not Found	Not Found	Not Found	Not Found	Not Found	Not Found	Not Found	Not Found	High
High	AT1G66530.1	Arginyl-tRNA synthetase, class Ic	12	8	16	2	1	590	66.4	6.35	182	8		Not Found	Not Found	Not Found	Not Found	Not Found	Not Found	Not Found	Not Found	High	High
High	AT5G25090.1	early nodulin-like protein 13	16	3	9	2	1	186	19.8	8.87	182	3		High	High	High	High	Not Found	Not Found	Not Found	Not Found	Medium	Medium
High	AT3G12080.1	GTP-binding family protein	6	2	3	2	1	663	73.1	6.52	182	2		Not Found	Not Found	Not Found	Not Found	Not Found	Not Found	High	Not Found	High	High
High	AT5G15970.1	stress-responsive protein (KIN2) / stress-induced protein (KIN2) / cold-responsive protein (COR6.6) / cold-regulated protein (COR6.6)	23	1	4	1	1	66	6.5	9.13	182	1		Not Found	Not Found	Not Found	Not Found	Not Found	Not Found	High	Not Found	High	High
High	AT1G50320.1	thioredoxin X	26	4	11	4	1	182	19.6	8.88	181	4		Not Found	Not Found	Not Found	Not Found	Not Found	Not Found	High	High	High	High
High	AT2G24050.1	MIF4G domain-containing protein / MA3 domain-containing protein	8	6	13	5	1	747	82.8	7.66	181	6		Not Found	High	High	Not Found	Not Found	Not Found	High	Not Found	High	High
High	AT5G17380.1	Thiamine pyrophosphate dependent pyruvate decarboxylase family protein	18	8	10	8	1	572	61.4	6.05	181	8		Not Found	Not Found	Not Found	Not Found	Not Found	Not Found	Not Found	High	High	High
High	AT2G39080.1	NAD(P)-binding Rossmann-fold superfamily protein	30	7	10	7	1	351	38.2	8.02	181	7		Not Found	Not Found	Not Found	Not Found	Not Found	Not Found	High	Not Found	High	High
High	AT2G30695.1	FUNCTIONS IN: molecular_function unknown; INVOLVED IN: protein folding, protein transport; LOCATED IN: chloroplast stroma, chloroplast; EXPRESSED IN: 23 plant structures; EXPRESSED DURING: 13 growth stages; CONTAINS InterPro DOMAIN/s: Trigger factor, ribosome-binding, bacterial (InterPro:IPR008881); Has 253 Blast hits to 253 proteins in 72 species: Archae - 0; Bacteria - 138; Metazoa - 0; Fungi -…	20	4	10	4	1	199	22.2	6.79	181	4		Not Found	Not Found	Not Found	Not Found	Not Found	Not Found	High	Not Found	High	High
High	AT3G47070.1	LOCATED IN: thylakoid, chloroplast thylakoid membrane, chloroplast, chloroplast envelope; EXPRESSED IN: 22 plant structures; EXPRESSED DURING: 13 growth stages; CONTAINS InterPro DOMAIN/s: Thylakoid soluble phosphoprotein TSP9 (InterPro:IPR021584); Has 37 Blast hits to 37 proteins in 10 species: Archae - 0; Bacteria - 0; Metazoa - 0; Fungi - 0; Plants - 37; Viruses - 0; Other Eukaryotes - 0 (sour…	33	3	9	3	1	100	10.5	9.74	181	3		Not Found	Not Found	Not Found	Not Found	Not Found	Not Found	High	High	High	High
High	AT4G11600.1	glutathione peroxidase 6	39	7	17	6	1	232	25.6	9.35	180	7		Not Found	Not Found	Not Found	Not Found	Not Found	Not Found	High	High	High	High
High	AT5G13780.1	Acyl-CoA N-acyltransferases (NAT) superfamily protein	24	3	6	3	1	192	21.7	7.37	179	3		Not Found	Not Found	Not Found	Not Found	Not Found	Not Found	High	Not Found	High	High
High	AT1G04710.1	peroxisomal 3-ketoacyl-CoA thiolase 4	11	4	8	1	1	443	46.6	8.29	179	4		Not Found	Not Found	Not Found	Not Found	Not Found	Not Found	High	Not Found	Not Found	Not Found
High	AT4G21860.1	methionine sulfoxide reductase B 2	19	3	11	3	1	202	22	8.56	179	3		Not Found	Not Found	Not Found	Not Found	Not Found	Not Found	High	High	High	High
High	AT4G14890.1	2Fe-2S ferredoxin-like superfamily protein	13	1	2	1	1	154	16.7	4.84	179	1		Not Found	Not Found	Not Found	Not Found	Not Found	Not Found	Not Found	Not Found	High	High
High	AT1G56580.1	Protein of unknown function, DUF538	33	5	10	4	1	166	18.4	7.18	179	5		Not Found	Not Found	Not Found	Not Found	Not Found	Not Found	High	Not Found	Not Found	Not Found
High	AT5G20990.1	molybdopterin biosynthesis CNX1 protein / molybdenum cofactor biosynthesis enzyme CNX1 (CNX1)	17	10	15	10	1	670	71.2	6.28	178	10		Not Found	High	High	Not Found	Not Found	Not Found	High	Not Found	High	High
High	AT4G29360.1	O-Glycosyl hydrolases family 17 protein	9	4	8	4	1	534	57.6	5.14	177	4		High	Not Found	High	High	High	Not Found	Not Found	Not Found	Not Found	Not Found
High	AT4G35460.1	NADPH-dependent thioredoxin reductase B	14	4	9	1	1	375	39.6	7.36	177	4		Not Found	Not Found	Not Found	Not Found	Not Found	Not Found	High	Not Found	Not Found	Not Found
High	AT3G52230.1	unknown protein; FUNCTIONS IN: molecular_function unknown; INVOLVED IN: biological_process unknown; LOCATED IN: chloroplast outer membrane, chloroplast thylakoid membrane, chloroplast, chloroplast envelope; EXPRESSED IN: 24 plant structures; EXPRESSED DURING: 13 growth stages; Has 29 Blast hits to 29 proteins in 12 species: Archae - 0; Bacteria - 0; Metazoa - 3; Fungi - 0; Plants - 26; Viruses - …	53	4	5	4	1	145	16.1	4.64	177	4		Not Found	Not Found	Not Found	Not Found	Not Found	Not Found	Not Found	High	Not Found	Not Found
High	AT1G33680.1	KH domain-containing protein	12	7	9	7	1	763	80.4	4.82	176	7		Not Found	Not Found	High	High	Not Found	Not Found	High	Not Found	High	High
High	AT1G08680.4	ARF GAP-like zinc finger-containing protein ZIGA4	8	3	5	3	1	651	71.5	5.64	175	3		High	High	Not Found	Not Found	Not Found	Not Found	High	Not Found	High	Not Found
High	AT3G45640.1	mitogen-activated protein kinase 3	15	3	6	2	1	370	42.7	5.97	175	3		Not Found	Not Found	Not Found	Not Found	Not Found	Not Found	Not Found	Not Found	High	High
High	AT5G22510.1	alkaline/neutral invertase	12	7	11	6	1	617	69.2	6.24	174	7		Not Found	Not Found	Not Found	Not Found	Not Found	Not Found	High	Not Found	High	High
High	AT5G65730.1	xyloglucan endotransglucosylase/hydrolase 6	38	6	12	5	1	292	33.7	7.11	174	6		Not Found	Not Found	Not Found	Not Found	Not Found	Not Found	High	Not Found	High	High
High	AT3G55010.1	phosphoribosylformylglycinamidine cyclo-ligase, chloroplast / phosphoribosyl-aminoimidazole synthetase / AIR synthase (PUR5)	22	4	7	4	1	389	41.5	5.52	174	4		Not Found	Not Found	Not Found	Not Found	Not Found	Not Found	High	Not Found	High	High
High	AT1G41830.1	SKU5-similar 6	7	3	6	1	1	542	60.5	9.45	174	3		Not Found	Not Found	Not Found	Not Found	Not Found	Not Found	High	High	Not Found	Not Found
High	AT1G63660.1	GMP synthase (glutamine-hydrolyzing), putative / glutamine amidotransferase, putative	17	7	8	7	1	534	59.3	6.54	174	7		Not Found	Not Found	Not Found	Not Found	Not Found	Not Found	High	High	High	High
High	AT4G20960.1	Cytidine/deoxycytidylate deaminase family protein	12	3	5	3	1	426	46.6	6.46	173	3		Not Found	Not Found	Not Found	Not Found	Not Found	Not Found	High	Not Found	High	High
High	AT4G17830.2	Peptidase M20/M25/M40 family protein	14	3	5	3	1	445	48.7	5.35	173	3		Not Found	Not Found	Not Found	Not Found	Not Found	Not Found	Not Found	High	High	High
High	AT3G23570.1	alpha/beta-Hydrolases superfamily protein	44	6	8	6	1	239	26.5	5.48	173	6	Acetyl [N-Term]	Not Found	Not Found	Not Found	Not Found	Not Found	Not Found	High	Not Found	High	High
High	AT4G11260.1	phosphatase-related	18	5	8	5	1	358	39.7	5.11	173	5		Not Found	Not Found	Not Found	Not Found	Not Found	Not Found	High	Not Found	High	High
High	AT2G31790.1	UDP-Glycosyltransferase superfamily protein	21	7	13	6	1	457	51.6	5.71	173	7		Not Found	Not Found	Not Found	Not Found	Not Found	Not Found	High	Not Found	High	Medium
High	AT3G43800.1	glutathione S-transferase tau 27	13	4	9	4	1	227	26.7	5.57	172	4		Not Found	Not Found	Not Found	Not Found	Not Found	Not Found	High	Not Found	High	High
High	AT3G02780.1	isopentenyl pyrophosphate:dimethylallyl pyrophosphate isomerase 2	37	8	15	5	1	284	32.6	6.55	172	8		Not Found	Not Found	Not Found	Not Found	Not Found	Not Found	High	High	High	High
High	AT1G36390.1	Co-chaperone GrpE family protein	29	6	10	6	1	279	31.2	9.41	172	6		Not Found	Not Found	Not Found	Not Found	Not Found	Not Found	High	High	High	High
High	AT5G04420.1	Galactose oxidase/kelch repeat superfamily protein	6	3	6	3	1	514	56.6	6.01	172	3		Not Found	Not Found	Not Found	Not Found	Not Found	Not Found	High	Not Found	High	High
High	AT3G52560.4	ubiquitin E2 variant 1D-4	17	2	4	1	1	164	18.6	6.38	171	2		Not Found	Not Found	Not Found	Not Found	Not Found	Not Found	Not Found	Not Found	High	High
High	AT3G57020.1	Calcium-dependent phosphotriesterase superfamily protein	10	2	3	2	1	370	41.4	7.01	171	2		Not Found	Not Found	Not Found	Not Found	Not Found	Not Found	Not Found	High	Not Found	Not Found
High	AT4G01370.1	MAP kinase 4	11	4	6	3	1	376	42.8	6.11	171	4		Not Found	Not Found	Not Found	Not Found	Not Found	Not Found	High	High	High	Not Found
High	AT5G65720.1	nitrogen fixation S (NIFS)-like 1	7	2	3	2	1	453	50.3	6.99	170	2		Not Found	Not Found	Not Found	Not Found	Not Found	Not Found	High	Not Found	Not Found	Not Found
High	AT4G19170.1	nine-cis-epoxycarotenoid dioxygenase 4	10	4	6	4	1	595	65.6	6.92	170	4		Not Found	Not Found	Not Found	Not Found	Not Found	Not Found	High	Not Found	High	High
High	AT1G10370.1	Glutathione S-transferase family protein	34	5	8	5	1	227	25.3	6.6	170	5		Not Found	Not Found	Not Found	Not Found	Not Found	Not Found	High	Not Found	High	High
High	AT3G13120.1	Ribosomal protein S10p/S20e family protein	15	3	8	3	1	191	20.8	8.84	170	3		Not Found	Not Found	Not Found	Not Found	Not Found	Not Found	High	High	High	High
High	AT4G03200.1	catalytics	5	4	8	4	1	818	91.8	6.34	170	4		Not Found	Not Found	High	Medium	Not Found	Not Found	High	Not Found	Not Found	Not Found
High	AT5G48930.1	hydroxycinnamoyl-CoA shikimate/quinate hydroxycinnamoyl transferase	18	6	12	6	1	433	47.9	6.67	170	6		Not Found	Not Found	Not Found	Not Found	Not Found	Not Found	High	Not Found	High	High
High	AT2G24060.1	Translation initiation factor 3 protein	9	2	6	1	1	312	35.1	5.95	168	2		Not Found	Not Found	Not Found	Not Found	Not Found	Not Found	Not Found	Not Found	High	High
High	AT4G22513.1	Bifunctional inhibitor/lipid-transfer protein/seed storage 2S albumin superfamily protein	17	2	6	2	1	115	12.1	7.88	168	2		Not Found	Not Found	Not Found	Not Found	Not Found	Not Found	High	Not Found	High	High
High	AT3G56130.1	biotin/lipoyl attachment domain-containing protein	41	5	7	2	1	281	29.6	8.72	168	5		Not Found	Not Found	Not Found	Not Found	Not Found	Not Found	High	Not Found	Not Found	High
High	AT3G01520.1	Adenine nucleotide alpha hydrolases-like superfamily protein	41	7	14	7	1	175	19.6	5.9	168	7		Not Found	Not Found	Not Found	Not Found	Not Found	Not Found	High	Not Found	High	High
High	AT5G36170.1	high chlorophyll fluorescent 109	14	5	8	5	1	456	50.9	5.45	168	5		Not Found	Not Found	Not Found	Not Found	Not Found	Not Found	High	Not Found	High	High
High	AT2G45540.1	WD-40 repeat family protein / beige-related	6	12	16	12	1	2946	321.7	5.85	168	12		Not Found	Not Found	Not Found	High	Not Found	Not Found	High	Not Found	High	High
High	AT1G61900.1	unknown protein; FUNCTIONS IN: molecular_function unknown; INVOLVED IN: biological_process unknown; LOCATED IN: anchored to plasma membrane, plasma membrane, anchored to membrane; EXPRESSED IN: 23 plant structures; EXPRESSED DURING: 13 growth stages; BEST Arabidopsis thaliana protein match is: unknown protein (TAIR:AT2G30700.1); Has 65 Blast hits to 65 proteins in 12 species: Archae - 0; Bacteria…	5	2	5	2	1	433	47	6.68	167	2		Not Found	Not Found	Not Found	Not Found	High	Not Found	Not Found	Not Found	High	High
High	AT5G06110.1	DnaJ domain ;Myb-like DNA-binding domain	17	11	12	6	1	663	75.6	8.54	167	11		Not Found	High	High	Not Found	Not Found	Not Found	Not Found	Not Found	Not Found	Not Found
High	AT4G28440.1	Nucleic acid-binding, OB-fold-like protein	31	3	5	3	1	153	16.4	9.41	166	3	Acetyl [N-Term]	Not Found	Not Found	Not Found	Not Found	Not Found	Not Found	High	High	High	High
High	AT3G44860.1	farnesoic acid carboxyl-O-methyltransferase	14	4	6	4	1	348	38.5	5.95	166	4		Not Found	Not Found	Not Found	Not Found	Not Found	Not Found	High	Not Found	High	High
High	AT1G01960.1	SEC7-like guanine nucleotide exchange family protein	8	12	15	11	1	1750	194.8	5.64	166	12		High	Not Found	Not Found	High	Not Found	Not Found	High	Not Found	High	High
High	AT5G59910.1	Histone superfamily protein	33	5	7	5	1	150	16.4	9.99	166	5		High	High	High	Not Found	Not Found	High	Not Found	High	Not Found	Not Found
High	AT5G04740.1	ACT domain-containing protein	27	7	14	7	1	301	33.2	5.48	165	7		Not Found	Not Found	Not Found	Not Found	Not Found	Not Found	High	High	High	High
High	AT2G17410.1	ARID/BRIGHT DNA-binding domain-containing protein	12	6	8	6	1	786	86.5	4.67	165	6		Not Found	High	High	High	Not Found	High	Not Found	Not Found	Not Found	Not Found
High	AT3G22220.1	hAT transposon superfamily	4	3	3	3	1	761	86.3	5.67	164	3		Not Found	Not Found	Not Found	Not Found	High	Not Found	Not Found	Not Found	Not Found	Not Found
High	AT1G06000.1	UDP-Glycosyltransferase superfamily protein	15	5	8	5	1	435	48.1	6.18	164	5		Not Found	Not Found	Not Found	Not Found	Not Found	Not Found	High	High	High	High
High	AT2G20360.1	NAD(P)-binding Rossmann-fold superfamily protein	15	3	3	3	1	402	43.9	9.23	163	3		Not Found	Not Found	Not Found	Not Found	Not Found	Not Found	Not Found	High	Not Found	Not Found
High	AT2G21370.1	xylulose kinase-1	7	2	3	2	1	478	52.4	6.8	163	2		Not Found	Not Found	Not Found	Not Found	Not Found	Not Found	High	Not Found	High	Not Found
High	AT1G22430.1	GroES-like zinc-binding dehydrogenase family protein	24	7	12	7	1	388	42.5	6.54	163	7	Phospho [S356(100); T359(100)]	Not Found	Not Found	Not Found	Not Found	Not Found	Not Found	High	High	High	High
High	ATCG00840.1	ribosomal protein L23.1	26	3	6	3	1	93	10.8	10.65	163	3		Not Found	Not Found	Not Found	Not Found	Not Found	Not Found	High	High	Not Found	High
High	AT5G23310.1	Fe superoxide dismutase 3	16	3	4	3	1	263	30.3	8.48	162	3		Not Found	Not Found	Not Found	Not Found	Not Found	Not Found	High	High	High	Not Found
High	AT5G61020.1	evolutionarily conserved C-terminal region 3	5	2	4	1	1	495	55.2	8.13	162	2		Not Found	Not Found	Not Found	Not Found	Not Found	Not Found	High	Not Found	Not Found	Not Found
High	AT5G59750.2	DHBP synthase RibB-like alpha/beta domain;GTP cyclohydrolase II	10	4	9	4	1	543	60.1	6.16	161	4		Not Found	Not Found	Not Found	High	Not Found	Not Found	High	Not Found	High	High
High	AT2G47710.1	Adenine nucleotide alpha hydrolases-like superfamily protein	51	4	7	4	1	162	17.3	7.88	161	4		Not Found	Not Found	Not Found	Not Found	Not Found	Not Found	High	Not Found	High	High
High	AT5G57290.1	60S acidic ribosomal protein family	22	2	6	2	1	120	11.9	4.51	161	2		Not Found	Not Found	Not Found	Not Found	Not Found	Not Found	Not Found	High	High	High
High	AT5G59730.1	exocyst subunit exo70 family protein H7	4	1	2	1	1	634	71.2	5.91	161	1		Not Found	Not Found	Not Found	Not Found	Not Found	Not Found	High	Not Found	High	Not Found
High	AT5G14910.1	Heavy metal transport/detoxification superfamily protein	20	2	5	2	1	178	18.9	5.27	161	2		Not Found	Not Found	Not Found	Not Found	Not Found	Not Found	Not Found	High	High	High
High	AT1G14410.1	ssDNA-binding transcriptional regulator	21	4	6	3	1	263	29	9.38	161	4		Not Found	Not Found	Not Found	Not Found	Not Found	Not Found	High	Not Found	High	Not Found
High	AT3G18860.1	transducin family protein / WD-40 repeat family protein	8	5	8	5	1	760	84.2	5.58	161	5		Not Found	Not Found	High	Not Found	Not Found	Not Found	High	Not Found	High	High
High	AT4G27960.2	ubiquitin conjugating enzyme 9	31	3	8	3	1	178	20.2	7.42	160	3		Not Found	Not Found	Not Found	Not Found	Not Found	Not Found	High	Not Found	High	High
High	AT2G44610.1	Ras-related small GTP-binding family protein	15	3	6	2	1	208	23.1	7.9	160	3		Not Found	Not Found	Not Found	Not Found	Not Found	Not Found	Not Found	High	Not Found	Not Found
High	AT3G27430.2	N-terminal nucleophile aminohydrolases (Ntn hydrolases) superfamily protein	18	6	14	1	1	273	29.5	7.12	160	6		Not Found	Not Found	Not Found	Not Found	Not Found	Not Found	Not Found	High	High	High
High	AT2G30520.1	Phototropic-responsive NPH3 family protein	7	3	5	3	1	593	65.8	7.55	160	3		Not Found	Not Found	Not Found	Not Found	Not Found	Not Found	High	Not Found	High	High
High	AT2G25280.1	CONTAINS InterPro DOMAIN/s: UPF0103/Mediator of ErbB2-driven cell motility (Memo), related (InterPro:IPR002737); Has 1074 Blast hits to 1072 proteins in 474 species: Archae - 213; Bacteria - 366; Metazoa - 159; Fungi - 135; Plants - 54; Viruses - 0; Other Eukaryotes - 147 (source: NCBI BLink).	4	1	3	1	1	291	32.6	6.84	160	1		Not Found	Not Found	Not Found	Not Found	Not Found	Not Found	Not Found	Not Found	High	High
High	AT2G27030.3	calmodulin 5	34	5	9	5	1	181	20.6	4.82	160	5	Acetyl [N-Term]	Not Found	Not Found	Not Found	Not Found	Not Found	Not Found	Not Found	Not Found	High	High
High	ATCG00580.1	photosystem II reaction center protein E	23	2	4	2	1	83	9.4	4.94	160	2		Not Found	Not Found	Not Found	Not Found	Not Found	Not Found	Not Found	High	Not Found	Not Found
High	AT1G29310.1	SecY protein transport family protein	11	4	4	4	1	475	52	9	159	4		Not Found	Not Found	Not Found	Not Found	Not Found	Not Found	Not Found	High	Not Found	Not Found
High	AT2G44760.1	Domain of unknown function (DUF3598)	11	4	8	4	1	500	55.8	6.3	158	4		Not Found	Not Found	Not Found	Not Found	Not Found	Not Found	High	Not Found	High	High
High	AT4G18040.1	eukaryotic translation initiation factor 4E	6	1	4	1	1	235	26.5	5.12	158	1		Not Found	Not Found	Not Found	Not Found	Not Found	Not Found	High	Not Found	High	High
High	AT1G32160.1	Protein of unknown function (DUF760)	15	5	9	5	1	406	45.8	5.77	158	5		Not Found	Not Found	Not Found	Not Found	Not Found	Not Found	High	Not Found	High	High
High	AT1G04530.1	Tetratricopeptide repeat (TPR)-like superfamily protein	11	2	3	2	1	310	34.5	4.42	158	2		Not Found	Not Found	Not Found	Not Found	Not Found	Not Found	Not Found	Not Found	High	High
High	AT3G04880.1	DNA-damage-repair/toleration protein (DRT102)	12	3	5	3	1	310	33.2	5.33	157	3	Acetyl [N-Term]	Not Found	High	High	Not Found	Not Found	Not Found	High	Not Found	High	High
High	AT1G28200.1	FH interacting protein 1	14	3	6	3	1	259	27.9	6.64	157	3		Not Found	Not Found	Not Found	Not Found	Not Found	Not Found	High	Not Found	High	High
High	AT5G18860.1	inosine-uridine preferring nucleoside hydrolase family protein	6	5	10	5	1	890	99	7.71	157	5		High	High	High	High	Not Found	Not Found	Not Found	Not Found	Not Found	Not Found
High	AT3G09670.1	Tudor/PWWP/MBT superfamily protein	6	3	5	3	1	726	79.2	5.52	156	3		High	High	High	High	Not Found	Not Found	Not Found	Not Found	Not Found	Not Found
High	AT1G07440.1	NAD(P)-binding Rossmann-fold superfamily protein	8	2	4	1	1	266	28.3	6.98	156	2		Not Found	Not Found	Not Found	Not Found	Not Found	Not Found	Not Found	Not Found	High	High
High	AT5G40760.1	glucose-6-phosphate dehydrogenase 6	19	8	12	3	1	515	59.1	6.43	156	8		Not Found	Not Found	Not Found	Not Found	Not Found	Not Found	Not Found	Not Found	High	High
High	AT5G58220.1	transthyretin-like protein	11	2	3	1	1	324	35.5	6.62	156	2		Not Found	Not Found	Not Found	Not Found	Not Found	Not Found	Not Found	Not Found	High	Not Found
High	AT5G63800.1	Glycosyl hydrolase family 35 protein	16	9	12	8	1	718	79.7	8.84	155	9		Not Found	Not Found	Not Found	Not Found	Not Found	Not Found	High	Not Found	High	High
High	ATMG00070.1	NADH dehydrogenase subunit 9	12	2	5	2	1	190	22.7	8	155	2		Not Found	Not Found	Not Found	Not Found	Not Found	Not Found	High	High	High	High
High	AT4G16830.1	Hyaluronan / mRNA binding family	23	5	9	4	1	355	37.4	8.06	155	5		Not Found	Not Found	Not Found	Not Found	Not Found	Not Found	High	Not Found	High	High
High	AT4G13010.1	Oxidoreductase, zinc-binding dehydrogenase family protein	15	3	5	3	1	329	34.4	8.95	155	3		Not Found	Not Found	Not Found	Not Found	Not Found	Not Found	Medium	High	High	High
High	AT5G54600.1	Translation protein SH3-like family protein	31	6	21	6	1	198	22	9.69	153	6		Not Found	Not Found	Not Found	Not Found	Not Found	Not Found	High	High	High	High
High	AT2G26230.1	uricase / urate oxidase / nodulin 35, putative	14	3	6	3	1	309	34.9	8.48	153	3		Not Found	Not Found	Not Found	Not Found	Not Found	Not Found	High	Not Found	High	High
High	AT1G27090.1	glycine-rich protein	24	6	10	6	1	420	46	5.39	153	6		Not Found	Not Found	Not Found	Not Found	Not Found	Not Found	High	High	High	High
High	AT5G22620.3	phosphoglycerate/bisphosphoglycerate mutase family protein	17	6	9	6	1	460	50.8	7.46	153	6		Not Found	Not Found	Not Found	Not Found	Not Found	Not Found	High	Not Found	High	High
High	AT5G21100.1	Plant L-ascorbate oxidase	6	3	7	2	1	573	64.2	8.28	152	3		Not Found	Not Found	Not Found	Not Found	Not Found	Not Found	High	Not Found	High	High
High	AT5G66090.1	unknown protein; FUNCTIONS IN: molecular_function unknown; LOCATED IN: chloroplast, chloroplast stroma; EXPRESSED IN: 21 plant structures; EXPRESSED DURING: 13 growth stages; Has 30201 Blast hits to 17322 proteins in 780 species: Archae - 12; Bacteria - 1396; Metazoa - 17338; Fungi - 3422; Plants - 5037; Viruses - 0; Other Eukaryotes - 2996 (source: NCBI BLink).	25	4	6	4	1	210	22.5	6.7	152	4		Not Found	Not Found	Not Found	Not Found	Not Found	Not Found	High	Not Found	High	High
High	AT1G32220.1	NAD(P)-binding Rossmann-fold superfamily protein	18	4	6	4	1	296	32	5.77	152	4		Not Found	Not Found	Not Found	Not Found	Not Found	Not Found	High	High	High	High
High	AT1G03000.1	peroxin 6	8	6	8	6	1	941	103	6.13	152	6		High	High	High	Not Found	Not Found	Not Found	Not Found	Not Found	Not Found	Not Found
High	AT5G01650.2	Tautomerase/MIF superfamily protein	21	2	6	2	1	122	13.2	6.52	152	2		Not Found	Not Found	Not Found	Not Found	Not Found	Not Found	Medium	High	High	High
High	AT4G29810.1	MAP kinase kinase 2	17	4	9	4	1	363	39.8	6.44	152	4	Phospho [S56(100)]	Not Found	Not Found	Not Found	Not Found	Not Found	Not Found	High	Not Found	High	High
High	AT3G15410.2	Leucine-rich repeat (LRR) family protein	4	2	3	2	1	590	64.8	6.09	152	2		Not Found	Not Found	Not Found	Not Found	Not Found	Not Found	High	Not Found	High	Not Found
High	AT5G47190.1	Ribosomal protein L19 family protein	22	6	13	2	1	229	25.5	10.07	151	6		Not Found	Not Found	Not Found	Not Found	Not Found	Not Found	Medium	High	High	Not Found
High	AT5G27030.2	TOPLESS-related 3	6	6	12	1	1	1134	125.5	7.3	151	6		Not Found	High	High	High	Not Found	Not Found	Not Found	Not Found	Not Found	Not Found
High	AT4G14430.1	indole-3-butyric acid response 10	19	3	5	3	1	240	25.8	8.4	150	3		Not Found	Not Found	Not Found	Not Found	Not Found	Not Found	High	Not Found	High	High
High	AT3G62310.1	RNA helicase family protein	7	4	5	4	1	726	82.6	7.31	150	4		Not Found	Not Found	Not Found	Not Found	Not Found	Not Found	High	Not Found	Not Found	High
High	AT5G12470.1	Protein of unknown function (DUF3411)	15	4	4	4	1	386	41.3	7.43	148	4		Not Found	Not Found	Not Found	Not Found	Not Found	Not Found	Not Found	High	Not Found	Not Found
High	AT3G15190.1	chloroplast 30S ribosomal protein S20, putative	30	5	8	5	1	202	21.8	10.13	148	5		Not Found	Not Found	Not Found	Not Found	Not Found	Not Found	High	High	High	High
High	AT4G10040.1	cytochrome c-2	21	2	6	1	1	112	12.2	9.32	148	2		Not Found	Not Found	Not Found	Not Found	Not Found	Not Found	High	Not Found	Not Found	Not Found
High	AT3G62750.1	beta glucosidase 8	14	6	13	5	1	497	56.1	6.25	148	6		Not Found	Not Found	Not Found	Not Found	Not Found	Not Found	High	Not Found	High	High
High	AT2G04700.1	ferredoxin thioredoxin reductase catalytic beta chain family protein	31	5	5	5	1	146	16.4	7.88	147	5		Not Found	Not Found	High	Not Found	Not Found	Not Found	High	High	High	Not Found
High	AT4G04910.1	AAA-type ATPase family protein	13	5	5	5	1	742	81.4	6.1	147	5		Not Found	Not Found	Medium	Not Found	Not Found	Not Found	High	Not Found	Not Found	Not Found
High	AT5G23140.1	nuclear-encoded CLP protease P7	29	4	6	4	1	241	26.3	7.24	147	4		Not Found	Not Found	Not Found	Not Found	Not Found	Not Found	High	Not Found	High	High
High	AT3G04820.1	Pseudouridine synthase family protein	7	4	6	4	1	715	79.4	6.1	147	4		High	High	High	Not Found	Not Found	Not Found	Not Found	Not Found	Not Found	Not Found
High	AT2G38860.2	Class I glutamine amidotransferase-like superfamily protein	5	2	5	1	1	398	42.7	5.22	147	2		Not Found	Not Found	Not Found	Not Found	Not Found	Not Found	Not Found	Not Found	High	High
High	AT2G01350.1	quinolinate phoshoribosyltransferase	22	5	6	5	1	348	37.9	6.3	147	5		Not Found	Not Found	Not Found	Not Found	Not Found	Not Found	High	Not Found	High	High
High	AT1G21770.1	Acyl-CoA N-acyltransferases (NAT) superfamily protein	9	1	3	1	1	111	12.6	6.87	147	1	Acetyl [N-Term]	Not Found	Not Found	Not Found	Not Found	Not Found	Not Found	High	Not Found	High	High
High	AT3G63160.1	FUNCTIONS IN: molecular_function unknown; INVOLVED IN: biological_process unknown; LOCATED IN: chloroplast outer membrane, thylakoid, chloroplast thylakoid membrane, chloroplast, chloroplast envelope; EXPRESSED IN: 21 plant structures; EXPRESSED DURING: 13 growth stages; BEST Arabidopsis thaliana protein match is: outer envelope membrane protein 7 (TAIR:AT3G52420.1); Has 26 Blast hits to 26 prote…	36	2	4	2	1	69	7.3	9.09	146	2		Not Found	Not Found	Not Found	Not Found	Not Found	Not Found	High	High	Not Found	Not Found
High	AT5G50250.1	chloroplast RNA-binding protein 31B	13	3	4	3	1	289	31.9	4.96	146	3		Not Found	Not Found	Not Found	Not Found	Not Found	Not Found	High	Not Found	High	High
High	AT3G55020.1	Ypt/Rab-GAP domain of gyp1p superfamily protein	4	4	5	4	1	777	87.1	4.94	145	4		High	Not Found	High	High	Not Found	Not Found	Not Found	Not Found	Not Found	Not Found
High	AT2G25430.1	epsin N-terminal homology (ENTH) domain-containing protein / clathrin assembly protein-related	5	3	6	3	1	653	72	5.43	144	3		Not Found	Not Found	Not Found	Not Found	Not Found	Not Found	High	Not Found	High	High
High	AT2G04650.1	ADP-glucose pyrophosphorylase family protein	6	2	7	1	1	406	44.9	6.62	144	2		Not Found	Not Found	Not Found	Not Found	Not Found	Not Found	Not Found	Not Found	Not Found	High
High	AT5G17560.1	BolA-like family protein	22	3	4	3	1	177	19.5	9.6	144	3		Not Found	Not Found	Not Found	Not Found	Not Found	Not Found	High	Not Found	High	High
High	AT1G15710.1	prephenate dehydrogenase family protein	4	1	3	1	1	358	40.6	7.78	144	1		Not Found	Not Found	Not Found	Not Found	Not Found	Not Found	High	Not Found	High	High
High	AT4G15545.1	unknown protein; BEST Arabidopsis thaliana protein match is: unknown protein (TAIR:AT1G16520.1); Has 30201 Blast hits to 17322 proteins in 780 species: Archae - 12; Bacteria - 1396; Metazoa - 17338; Fungi - 3422; Plants - 5037; Viruses - 0; Other Eukaryotes - 2996 (source: NCBI BLink).	17	4	8	4	1	337	37.2	5.01	144	4		Not Found	Not Found	Not Found	Not Found	Not Found	Not Found	High	Not Found	High	High
High	AT3G57520.1	seed imbibition 2	5	4	9	3	1	773	85.1	5.73	143	4		High	Medium	High	Not Found	Not Found	High	Not Found	High	Not Found	Not Found
High	AT2G21620.1	Adenine nucleotide alpha hydrolases-like superfamily protein	45	6	9	6	1	187	20.6	5.62	143	6	Acetyl [N-Term]	Not Found	Not Found	Not Found	Not Found	Not Found	Not Found	High	Not Found	High	High
High	AT4G25370.1	Double Clp-N motif protein	35	7	16	7	1	238	26	9.19	143	7		Not Found	Not Found	Not Found	Not Found	Not Found	Not Found	High	High	High	High
High	AT5G66040.1	sulfurtransferase protein 16	54	4	8	4	1	120	12.7	7.03	141	4		Not Found	Not Found	Not Found	Not Found	Not Found	Not Found	High	Not Found	High	High
High	AT1G15250.1	Zinc-binding ribosomal protein family protein	11	1	4	1	1	95	10.8	11.87	141	1		Not Found	Not Found	Not Found	Not Found	Not Found	Not Found	Not Found	Not Found	High	High
High	AT3G22060.1	Receptor-like protein kinase-related family protein	21	5	7	5	1	252	27.8	8.75	141	5		Not Found	Not Found	Not Found	Not Found	Not Found	Not Found	High	High	High	High
High	AT5G64120.1	Peroxidase superfamily protein	13	3	3	3	1	328	34.9	8.21	140	3		Not Found	Not Found	Not Found	Not Found	Not Found	Not Found	Not Found	High	Not Found	Not Found
High	AT1G54030.1	GDSL-like Lipase/Acylhydrolase superfamily protein	3	1	3	1	1	417	46.1	6.73	140	1		Not Found	Not Found	Not Found	Not Found	Not Found	Not Found	High	Not Found	High	High
High	AT5G18400.2	Cytokine-induced anti-apoptosis inhibitor 1, Fe-S biogenesis	6	1	3	1	1	272	29.4	4.93	140	1		Not Found	Not Found	Not Found	Not Found	Not Found	Not Found	High	Not Found	High	High
High	AT4G08900.1	arginase	23	5	12	2	1	342	37.3	6.55	139	5		Not Found	Not Found	Not Found	Not Found	Not Found	Not Found	Not Found	Not Found	High	High
High	AT1G03090.2	methylcrotonyl-CoA carboxylase alpha chain, mitochondrial / 3-methylcrotonyl-CoA carboxylase 1 (MCCA)	6	3	5	3	1	734	80.4	6.9	139	3		Not Found	Not Found	Not Found	Not Found	Not Found	Not Found	High	Not Found	High	High
High	AT5G47930.1	Zinc-binding ribosomal protein family protein	25	2	5	1	1	84	9.5	8.95	139	2		Not Found	Not Found	Not Found	Not Found	Not Found	Not Found	High	Not Found	Not Found	Not Found
High	AT4G37550.1	Acetamidase/Formamidase family protein	9	2	4	2	1	452	49.6	5.53	138	2		Not Found	Not Found	Not Found	Not Found	Not Found	Not Found	High	Not Found	High	High
High	AT5G15090.1	voltage dependent anion channel 3	26	5	6	4	1	274	29.2	8.21	138	5		Not Found	Not Found	Not Found	Not Found	Not Found	Not Found	Not Found	High	Not Found	Not Found
High	AT1G74030.1	enolase 1	9	3	4	3	1	477	51.4	6.13	138	3		Not Found	Not Found	Not Found	Not Found	Not Found	Not Found	High	High	High	Not Found
High	AT2G23610.1	methyl esterase 3	23	4	8	4	1	263	29.8	5.52	138	4		Not Found	Not Found	Not Found	Not Found	Not Found	Not Found	High	Not Found	High	High
High	AT2G34040.1	Apoptosis inhibitory protein 5 (API5)	13	6	7	6	1	553	61.6	7.99	138	6		Not Found	Not Found	Not Found	Not Found	Not Found	Not Found	High	Not Found	Not Found	High
High	AT2G03750.1	P-loop containing nucleoside triphosphate hydrolases superfamily protein	31	6	11	6	1	351	40.8	6.8	138	6		Not Found	Not Found	Not Found	Not Found	Not Found	Not Found	High	Not Found	High	High
High	AT3G22120.1	cell wall-plasma membrane linker protein	11	2	3	2	1	334	34.6	9.74	138	2		Not Found	Not Found	Not Found	Not Found	Not Found	Not Found	High	High	Not Found	Not Found
High	AT2G27600.1	AAA-type ATPase family protein	20	6	7	6	1	435	48.6	6.96	137	6		Not Found	Not Found	Not Found	Not Found	Not Found	Not Found	High	Not Found	Not Found	Not Found
High	AT1G08130.1	DNA ligase 1	7	5	6	5	1	790	87.7	7.99	137	5		Not Found	High	Not Found	Not Found	High	Not Found	High	Not Found	Not Found	Not Found
High	AT4G23650.1	calcium-dependent protein kinase 6	7	2	3	2	1	529	59.3	6.37	137	2		Not Found	Not Found	Not Found	Not Found	Not Found	Not Found	High	Not Found	High	Not Found
High	AT4G33640.1	unknown protein; Has 30201 Blast hits to 17322 proteins in 780 species: Archae - 12; Bacteria - 1396; Metazoa - 17338; Fungi - 3422; Plants - 5037; Viruses - 0; Other Eukaryotes - 2996 (source: NCBI BLink).	45	3	4	3	1	95	10.4	5.91	137	3	Acetyl [N-Term]	Not Found	Not Found	Not Found	Not Found	Not Found	Not Found	High	Not Found	High	Not Found
High	AT4G13050.1	Acyl-ACP thioesterase	4	1	3	1	1	367	42.2	8.18	137	1		Not Found	Not Found	Not Found	Not Found	Not Found	Not Found	High	Not Found	High	High
High	ATCG00710.1	photosystem II reaction center protein H	29	2	6	2	1	73	7.7	6.55	137	2	Phospho [T3(100); T5(100)]	Not Found	Not Found	Not Found	Not Found	Not Found	Not Found	Not Found	High	Not Found	Not Found
High	AT5G11110.1	sucrose phosphate synthase 2F	8	6	20	1	1	1047	116.9	6.62	137	6		Medium	Not Found	Not Found	High	Not Found	Not Found	High	Not Found	Not Found	Not Found
High	AT2G33040.1	gamma subunit of Mt ATP synthase	8	2	2	2	1	325	35.4	8.9	135	2		Not Found	Not Found	Not Found	Not Found	Not Found	Not Found	Not Found	High	Not Found	Not Found
High	AT5G16290.1	VALINE-TOLERANT 1	10	4	5	4	1	477	52.3	7.28	135	4		Not Found	Not Found	Not Found	Not Found	Not Found	Not Found	High	High	High	High
High	AT3G61870.1	unknown protein; FUNCTIONS IN: molecular_function unknown; INVOLVED IN: biological_process unknown; LOCATED IN: chloroplast, chloroplast inner membrane, chloroplast envelope; EXPRESSED IN: 23 plant structures; EXPRESSED DURING: 14 growth stages; Has 200 Blast hits to 200 proteins in 73 species: Archae - 0; Bacteria - 112; Metazoa - 0; Fungi - 0; Plants - 53; Viruses - 0; Other Eukaryotes - 35 (so…	15	2	3	2	1	272	29.6	9.31	135	2		Not Found	Not Found	Not Found	Not Found	Not Found	Not Found	Not Found	High	Not Found	Not Found
High	AT4G20430.1	Subtilase family protein	10	5	5	5	1	856	91.8	8.85	134	5		High	Not Found	High	High	Not Found	Not Found	Not Found	Not Found	Not Found	Not Found
High	AT1G47200.1	WPP domain protein 2	12	1	1	1	1	180	19.1	4.53	134	1		Not Found	Not Found	Not Found	Not Found	Not Found	Not Found	Not Found	Not Found	High	Not Found
High	AT4G02230.1	Ribosomal protein L19e family protein	19	4	17	1	1	208	24.2	11.39	134	4		Not Found	Not Found	Not Found	Not Found	Not Found	Not Found	Not Found	High	Not Found	Not Found
High	AT5G56630.1	phosphofructokinase 7	8	3	5	2	1	485	53.4	7.31	134	3		Not Found	Not Found	Not Found	Not Found	Not Found	Not Found	Not Found	Not Found	High	High
High	AT1G06690.1	NAD(P)-linked oxidoreductase superfamily protein	19	5	6	5	1	377	41.5	8.82	134	5		Not Found	Not Found	Not Found	Not Found	Not Found	Not Found	High	High	Not Found	Not Found
High	AT4G00620.1	Amino acid dehydrogenase family protein	23	4	5	4	1	360	38.7	8.28	133	4		Not Found	Not Found	Not Found	Not Found	Not Found	Not Found	High	Not Found	Not Found	High
High	AT1G64710.1	GroES-like zinc-binding dehydrogenase family protein	9	3	7	3	1	396	43.2	6.6	133	3		Not Found	Not Found	Not Found	Not Found	Not Found	Not Found	High	Not Found	High	High
High	AT5G63400.1	adenylate kinase 1	12	2	3	2	1	246	26.9	7.36	133	2		Not Found	Not Found	Not Found	Not Found	Not Found	Not Found	High	High	Not Found	Not Found
High	AT3G17770.1	Dihydroxyacetone kinase	10	5	7	5	1	595	61.9	5.14	133	5		Not Found	Not Found	Not Found	Not Found	Not Found	Not Found	High	Not Found	High	High
High	AT3G20810.2	2-oxoglutarate (2OG) and Fe(II)-dependent oxygenase superfamily protein	7	2	3	2	1	429	48	5.47	132	2	Acetyl [N-Term]	Not Found	Not Found	Not Found	Not Found	Not Found	Not Found	High	Not Found	High	High
High	AT1G07660.1	Histone superfamily protein	39	4	5	4	1	103	11.4	11.47	132	4		Not Found	Not Found	Not Found	Not Found	Not Found	High	High	High	Not Found	Not Found
High	AT5G10010.1	unknown protein; FUNCTIONS IN: molecular_function unknown; INVOLVED IN: biological_process unknown; LOCATED IN: nucleolus; EXPRESSED IN: 25 plant structures; EXPRESSED DURING: 15 growth stages; BEST Arabidopsis thaliana protein match is: unknown protein (TAIR:AT5G64910.1); Has 33260 Blast hits to 16857 proteins in 1270 species: Archae - 88; Bacteria - 3040; Metazoa - 11915; Fungi - 3137; Plants -…	12	4	9	4	1	434	50.5	4.97	131	4		Not Found	Not Found	Not Found	Not Found	High	High	Not Found	Not Found	High	High
High	AT5G50960.1	nucleotide binding protein 35	11	3	3	3	1	350	37.3	4.89	131	3		Not Found	Not Found	High	Not Found	Not Found	Not Found	High	Not Found	Not Found	Not Found
High	AT1G12520.1	copper chaperone for SOD1	20	4	8	4	1	320	33.8	5.78	130	4		Not Found	Not Found	Not Found	Not Found	Not Found	Not Found	High	Not Found	High	High
High	AT5G36160.1	Tyrosine transaminase family protein	23	6	8	6	1	420	46.4	5.02	130	6		Not Found	Not Found	Not Found	Not Found	Not Found	Not Found	High	High	High	High
High	AT3G14010.1	CTC-interacting domain 4	3	2	4	2	1	595	65.7	6.92	129	2		Not Found	Not Found	Not Found	Not Found	High	Not Found	High	Not Found	High	Not Found
High	AT5G66720.1	Protein phosphatase 2C family protein	10	3	6	3	1	414	43.8	7.69	129	3		Not Found	Not Found	Not Found	Not Found	Not Found	Not Found	High	Not Found	High	High
High	AT1G74850.1	plastid transcriptionally active 2	3	2	3	2	1	862	96.3	5.94	129	2		Not Found	Not Found	Not Found	Not Found	Not Found	Not Found	High	High	High	Not Found
High	AT5G52970.1	thylakoid lumen 15.0 kDa protein	19	3	7	3	1	223	24.6	5.78	129	3		Not Found	Not Found	Not Found	Not Found	Not Found	Not Found	High	Not Found	High	High
High	AT1G05560.1	UDP-glucosyltransferase 75B1	9	3	4	3	1	469	52.8	5.69	128	3		Not Found	Not Found	Not Found	Not Found	Not Found	Not Found	High	High	Not Found	High
High	AT1G45145.1	thioredoxin H-type 5	28	3	4	3	1	118	13.1	5.27	128	3		Not Found	Not Found	Not Found	Not Found	Not Found	Not Found	High	High	High	High
High	AT5G40580.1	20S proteasome beta subunit PBB2	18	6	11	1	1	274	29.6	7.18	128	6		Not Found	Not Found	Not Found	Not Found	Not Found	Not Found	Not Found	Not Found	High	High
High	AT2G21470.2	SUMO-activating enzyme 2	9	7	11	7	1	700	78.5	6.01	128	7	Acetyl [N-Term]	High	High	High	High	Not Found	Not Found	Not Found	Not Found	High	Not Found
High	AT2G34460.1	NAD(P)-binding Rossmann-fold superfamily protein	19	4	4	4	1	280	30.5	8.97	128	4		Not Found	Not Found	Not Found	Not Found	Not Found	Not Found	High	High	Not Found	Not Found
High	AT1G76100.1	plastocyanin 1	14	1	4	1	1	171	17.6	5.95	128	1		Not Found	Not Found	Not Found	Not Found	Not Found	Not Found	High	Not Found	High	High
High	AT5G19400.1	Telomerase activating protein Est1	2	2	2	2	1	1059	116.9	7.24	127	2		Not Found	Not Found	Not Found	Not Found	Not Found	High	Not Found	Not Found	Not Found	Not Found
High	AT5G26667.2	P-loop containing nucleoside triphosphate hydrolases superfamily protein	42	7	12	7	1	202	22.5	6.01	127	7	Acetyl [N-Term]	Not Found	Not Found	Not Found	Not Found	Not Found	Not Found	High	Not Found	High	High
High	AT5G12860.1	dicarboxylate transporter 1	5	3	3	3	1	557	59.2	9.73	127	3		Not Found	Not Found	Not Found	Not Found	Not Found	Not Found	Not Found	High	Not Found	Not Found
High	AT4G15550.1	indole-3-acetate beta-D-glucosyltransferase	9	3	5	3	1	474	53.8	5.2	127	3		Not Found	Not Found	Not Found	Not Found	Not Found	Not Found	High	Not Found	High	High
High	AT1G71695.1	Peroxidase superfamily protein	14	4	6	4	1	358	39.5	8.28	127	4		Not Found	Not Found	Not Found	Not Found	Not Found	Not Found	High	Not Found	High	High
High	AT1G58190.2	receptor like protein 9	1	2	5	1	1	1029	116.2	5.8	127	2		Not Found	Not Found	Not Found	Not Found	Not Found	Not Found	Not Found	Not Found	Not Found	Medium
High	AT3G14890.1	phosphoesterase	4	3	3	3	1	694	77.3	6.61	127	3		Not Found	Not Found	Not Found	Not Found	Not Found	High	Not Found	Not Found	Not Found	Not Found
High	AT3G16850.1	Pectin lyase-like superfamily protein	14	4	7	4	1	455	49.1	5.81	127	4		Not Found	Not Found	Not Found	Not Found	Not Found	Not Found	High	Not Found	High	High
High	AT4G28730.1	Glutaredoxin family protein	31	4	7	4	1	174	18.8	8.88	127	4		Not Found	Not Found	Not Found	Not Found	Not Found	Not Found	High	Not Found	High	High
High	AT5G01600.1	ferretin 1	24	4	5	4	1	255	28.2	6.11	127	4		Not Found	Not Found	Not Found	Not Found	Not Found	Not Found	High	High	High	Not Found
High	AT4G27560.1	UDP-Glycosyltransferase superfamily protein	18	4	5	4	1	455	50.6	5.83	127	4		Not Found	Not Found	Not Found	Not Found	Not Found	Not Found	High	Not Found	High	High
High	AT5G43960.1	Nuclear transport factor 2 (NTF2) family protein with RNA binding (RRM-RBD-RNP motifs) domain	22	6	13	6	1	450	50.1	5.01	127	6	Acetyl [N-Term]	High	Not Found	Not Found	Not Found	Not Found	Not Found	High	Not Found	High	High
High	AT3G63520.1	carotenoid cleavage dioxygenase 1	11	5	5	5	1	538	60.9	6.49	126	5		Not Found	Not Found	Not Found	Not Found	Not Found	Not Found	Not Found	High	Not Found	Not Found
High	AT4G34290.1	SWIB/MDM2 domain superfamily protein	13	3	7	3	1	144	16	9.77	126	3		Not Found	Not Found	Not Found	Not Found	Not Found	Not Found	High	High	High	High
High	AT4G17720.1	RNA-binding (RRM/RBD/RNP motifs) family protein	7	2	2	2	1	313	33.5	6.1	126	2		Not Found	Not Found	Not Found	Not Found	Not Found	Not Found	High	Not Found	Not Found	Not Found
High	AT2G26250.1	3-ketoacyl-CoA synthase 10	5	2	2	2	1	550	61.9	9.01	126	2		Not Found	Not Found	Not Found	Not Found	Not Found	Not Found	Not Found	High	Not Found	Not Found
High	AT5G13520.1	peptidase M1 family protein	8	4	4	4	1	616	69.2	5.24	126	4		Not Found	Not Found	Not Found	Not Found	Not Found	Not Found	High	Not Found	High	Not Found
High	AT1G52100.1	Mannose-binding lectin superfamily protein	7	2	2	2	1	437	47.6	7.62	126	2		Not Found	Not Found	Not Found	Not Found	Not Found	Not Found	Not Found	High	Not Found	Not Found
High	AT1G02140.1	mago nashi family protein	11	1	3	1	1	150	17.4	5.6	126	1		Not Found	Not Found	Not Found	Not Found	Not Found	Not Found	High	Not Found	High	High
High	AT2G40600.1	appr-1-p processing enzyme family protein	16	2	3	2	1	257	27.5	8.28	126	2		Not Found	Not Found	Not Found	Not Found	Not Found	Not Found	High	Not Found	Not Found	High
High	ATCG00065.1	ribosomal protein S12A	13	2	6	2	1	123	13.8	11.58	125	2		Not Found	Not Found	Not Found	Not Found	Not Found	Not Found	High	High	High	High
High	AT3G45780.1	phototropin 1	5	4	4	3	1	996	111.6	7.65	125	4	Phospho [S450(100)]	Not Found	Not Found	Not Found	Not Found	Not Found	Not Found	Not Found	Not Found	High	Medium
High	AT1G52230.1	photosystem I subunit H2	48	3	3	3	1	145	15.3	9.91	125	3		Not Found	Not Found	Not Found	Not Found	Not Found	Not Found	Not Found	High	Not Found	Not Found
High	AT1G52400.1	beta glucosidase 18	11	5	10	4	1	528	60.4	7.21	124	5		Not Found	Not Found	Not Found	Not Found	Not Found	Not Found	High	Not Found	High	High
High	AT1G10200.1	GATA type zinc finger transcription factor family protein	19	4	13	3	1	190	21	8.84	124	4		Not Found	Not Found	High	Not Found	Not Found	Not Found	High	Not Found	High	High
High	AT1G75950.1	S phase kinase-associated protein 1	27	4	6	4	1	160	17.8	4.54	124	4		Not Found	Not Found	Not Found	Not Found	Not Found	Not Found	High	Not Found	High	High
High	AT3G60370.1	FKBP-like peptidyl-prolyl cis-trans isomerase family protein	5	1	2	1	1	242	27.2	8.53	124	1		Not Found	Not Found	Not Found	Not Found	Not Found	Not Found	Not Found	Not Found	High	High
High	AT2G28360.1	SIT4 phosphatase-associated family protein	6	4	5	2	1	788	87.5	4.59	124	4		High	Not Found	Not Found	Not Found	Not Found	Not Found	Not Found	Not Found	Not Found	Not Found
High	AT4G15940.1	Fumarylacetoacetate (FAA) hydrolase family	11	2	5	2	1	222	24.1	7.49	124	2		Not Found	Not Found	Not Found	Not Found	Not Found	Not Found	Not Found	Not Found	High	High
High	AT3G46830.1	RAB GTPase homolog A2C	14	3	5	1	1	217	23.8	6.23	123	3		Not Found	Not Found	Not Found	Not Found	Not Found	Not Found	Not Found	High	Not Found	Not Found
High	AT2G17200.1	ubiquitin family protein	8	3	5	1	1	551	58	4.93	123	3		Not Found	Not Found	Not Found	Not Found	Not Found	Not Found	Not Found	Not Found	High	High
High	AT1G01790.1	K+ efflux antiporter 1	3	2	2	2	1	1193	128	5.34	123	2		Not Found	Not Found	Not Found	Not Found	Not Found	Not Found	Not Found	High	Not Found	Not Found
High	AT3G23490.1	cyanase	38	5	6	5	1	168	18.6	5.63	123	5		Not Found	Not Found	Not Found	Not Found	Not Found	Not Found	High	Not Found	High	High
High	AT1G35580.1	cytosolic invertase 1	13	6	9	6	1	551	62.8	6.83	123	6		Not Found	Not Found	Not Found	Not Found	Not Found	Not Found	High	High	High	High
High	AT5G24420.1	6-phosphogluconolactonase 5	22	4	5	4	1	252	28.5	6.23	123	4		Not Found	Not Found	Not Found	Not Found	Not Found	Not Found	High	Not Found	Not Found	High
High	AT1G70770.1	Protein of unknown function DUF2359, transmembrane	6	3	3	3	1	610	66.8	8.88	123	3		Not Found	Not Found	Not Found	Not Found	Not Found	Not Found	Not Found	High	Not Found	Not Found
High	AT1G20450.1	Dehydrin family protein	14	3	4	3	1	260	29.5	5.17	122	3		Not Found	Not Found	Not Found	Not Found	Not Found	Not Found	Not Found	Not Found	High	High
High	AT3G20370.1	TRAF-like family protein	8	2	2	2	1	379	43.4	6.58	122	2		Not Found	Not Found	Not Found	Not Found	Not Found	Not Found	Not Found	High	Not Found	Not Found
High	AT1G31812.1	acyl-CoA-binding protein 6	46	3	5	3	1	92	10.4	5.24	122	3		Not Found	Not Found	Not Found	Not Found	Not Found	Not Found	High	High	Not Found	High
High	AT2G14260.1	proline iminopeptidase	26	5	9	5	1	380	43	6.32	122	5		Not Found	Not Found	Not Found	Not Found	Not Found	Not Found	High	Not Found	High	High
High	AT2G02160.1	CCCH-type zinc finger family protein	6	3	7	3	1	669	75.8	5.2	122	3		Not Found	Not Found	Not Found	Not Found	High	High	Not Found	Not Found	Not Found	Not Found
High	AT5G48880.2	peroxisomal 3-keto-acyl-CoA thiolase 2	23	7	11	5	1	457	47.9	7.4	121	7		Not Found	Not Found	Not Found	Not Found	Not Found	Not Found	High	Not Found	High	High
High	ATCG00730.1	photosynthetic electron transfer D	6	1	5	1	1	160	17.4	7.18	121	1		Not Found	Not Found	Not Found	Not Found	Not Found	Not Found	Not Found	High	Not Found	Not Found
High	AT5G39730.1	AIG2-like (avirulence induced gene) family protein	30	5	8	5	1	172	20	5.1	121	5		Not Found	Not Found	Not Found	Not Found	Not Found	Not Found	High	Not Found	High	High
High	AT5G46800.1	Mitochondrial substrate carrier family protein	24	5	5	5	1	300	31	9.52	121	5		Not Found	Not Found	Not Found	Not Found	Not Found	Not Found	Not Found	High	Not Found	Not Found
High	AT5G08530.1	51 kDa subunit of complex I	13	5	9	5	1	486	53.4	8.16	121	5		Not Found	Not Found	Not Found	Not Found	Not Found	Not Found	High	High	High	High
High	AT3G16350.1	Homeodomain-like superfamily protein	3	1	3	1	1	387	41.2	8.9	121	1		Not Found	Not Found	Not Found	Not Found	Not Found	Not Found	High	Not Found	Not Found	High
High	AT1G01050.1	pyrophosphorylase 1	42	5	11	4	1	212	24.5	6.09	121	5		Not Found	Not Found	Not Found	Not Found	Not Found	Not Found	High	Not Found	High	High
High	AT1G66130.1	NAD(P)-binding Rossmann-fold superfamily protein	24	5	7	5	1	364	40.1	5.72	121	5		Not Found	Not Found	Not Found	Not Found	Not Found	Not Found	High	Not Found	High	High
High	AT3G22600.1	Bifunctional inhibitor/lipid-transfer protein/seed storage 2S albumin superfamily protein	6	1	3	1	1	170	17.3	5.19	121	1		High	High	High	Not Found	Not Found	Not Found	Not Found	Not Found	Not Found	Not Found
High	AT2G31170.1	Cysteinyl-tRNA synthetase, class Ia family protein	10	5	6	4	1	563	63.9	7.2	121	5		Not Found	Not Found	Not Found	Not Found	Not Found	Not Found	Not Found	Not Found	High	High
High	AT5G57020.1	myristoyl-CoA:protein N-myristoyltransferase	15	6	8	6	1	434	49.8	6.8	121	6		Not Found	Not Found	Not Found	Not Found	Not Found	Not Found	High	Not Found	High	High
High	AT3G45300.1	isovaleryl-CoA-dehydrogenase	11	3	4	3	1	409	44.7	7.53	121	3		Not Found	Not Found	Not Found	Not Found	Not Found	Not Found	Not Found	High	High	High
High	AT4G10120.1	Sucrose-phosphate synthase family protein	8	8	14	5	1	1050	118.8	6.67	120	8		Not Found	Medium	Not Found	Not Found	Not Found	Not Found	High	Not Found	High	High
High	AT2G40100.1	light harvesting complex photosystem II	25	3	4	2	1	276	30.2	5.36	120	3		Not Found	Not Found	Not Found	Not Found	Not Found	Not Found	Not Found	High	Not Found	Not Found
High	AT1G54860.1	Glycoprotein membrane precursor GPI-anchored	12	2	2	2	1	200	21.6	6.52	119	2		Not Found	Not Found	Not Found	Not Found	Not Found	Not Found	Not Found	High	Not Found	Not Found
High	AT3G19010.1	2-oxoglutarate (2OG) and Fe(II)-dependent oxygenase superfamily protein	13	4	11	4	1	349	40.7	5.45	119	4	Acetyl [N-Term]	Not Found	Not Found	Not Found	Not Found	Not Found	Not Found	High	Not Found	High	High
High	AT2G37790.1	NAD(P)-linked oxidoreductase superfamily protein	17	4	7	4	1	314	34.9	6.65	119	4		Not Found	Not Found	Not Found	Not Found	Not Found	Not Found	High	Not Found	High	High
High	AT1G01100.1	60S acidic ribosomal protein family	31	2	4	2	1	112	11.2	4.36	119	2	Phospho [S102(100)]	Not Found	Not Found	Not Found	Not Found	Not Found	Not Found	High	High	High	Medium
High	AT2G41950.1	unknown protein; FUNCTIONS IN: molecular_function unknown; INVOLVED IN: biological_process unknown; LOCATED IN: chloroplast, plant-type cell wall; EXPRESSED IN: 22 plant structures; EXPRESSED DURING: 13 growth stages; Has 53 Blast hits to 53 proteins in 24 species: Archae - 0; Bacteria - 27; Metazoa - 0; Fungi - 0; Plants - 26; Viruses - 0; Other Eukaryotes - 0 (source: NCBI BLink).	16	3	9	3	1	266	30	5.82	119	3		Not Found	Not Found	Not Found	Not Found	Not Found	Not Found	High	Not Found	High	High
High	AT5G64080.1	Bifunctional inhibitor/lipid-transfer protein/seed storage 2S albumin superfamily protein	11	2	3	2	1	182	18	6.96	118	2		High	Not Found	High	High	Not Found	Not Found	Not Found	Not Found	Not Found	Not Found
High	AT2G17190.1	ubiquitin family protein	8	3	5	1	1	538	57.2	4.79	118	3		Not Found	Not Found	Not Found	Not Found	Not Found	Not Found	High	Not Found	High	High
High	AT1G60550.1	enoyl-CoA hydratase/isomerase D	24	7	11	7	1	337	37	7.25	118	7		Not Found	Not Found	Not Found	Not Found	Not Found	Not Found	High	Not Found	High	High
High	AT3G07630.1	arogenate dehydratase 2	8	3	4	2	1	381	42.1	7.78	118	3		Not Found	Not Found	Not Found	Not Found	Not Found	Not Found	High	Not Found	High	High
High	AT5G39830.1	Trypsin family protein with PDZ domain	17	6	7	6	1	448	47.5	8.35	118	6		Not Found	Not Found	Not Found	Not Found	Not Found	Not Found	High	Not Found	High	High
High	AT3G02200.2	Proteasome component (PCI) domain protein	6	2	3	2	1	417	46.8	5.12	117	2		Not Found	Not Found	Not Found	Not Found	Not Found	Not Found	Not Found	High	High	High
High	AT2G18710.1	SECY homolog 1	6	2	2	2	1	551	59.5	9.48	117	2		Not Found	Not Found	Not Found	Not Found	Not Found	Not Found	Not Found	High	Not Found	Not Found
High	AT3G15840.1	post-illumination chlorophyll fluorescence increase	16	3	5	3	1	268	29.7	6.09	117	3		Not Found	Not Found	Not Found	Not Found	Not Found	Not Found	High	High	High	High
High	AT3G46710.1	NB-ARC domain-containing disease resistance protein	1	1	3	1	1	847	98.4	6.1	117	1	Acetyl [N-Term]	High	Not Found	Not Found	Not Found	High	Medium	Not Found	Not Found	Not Found	Not Found
High	AT1G73660.1	protein tyrosine kinase family protein	3	1	1	1	1	1030	112.1	6.16	117	1		Not Found	High	Not Found	Not Found	Not Found	Not Found	Not Found	Not Found	Not Found	Not Found
High	AT3G26618.1	eukaryotic release factor 1-3	8	3	6	3	1	435	49	5.5	117	3		Not Found	Not Found	Not Found	Not Found	Not Found	Not Found	Not Found	High	High	High
High	AT4G38460.1	geranylgeranyl reductase	11	2	4	2	1	326	35.2	6.13	117	2		Not Found	Not Found	Not Found	Not Found	Not Found	Not Found	High	Not Found	High	High
High	AT3G43980.1	Ribosomal protein S14p/S29e family protein	20	1	6	1	1	56	6.4	10.02	116	1		Not Found	Not Found	Not Found	Not Found	Not Found	Not Found	High	Not Found	High	High
High	AT2G28900.1	outer plastid envelope protein 16-1	14	2	3	2	1	148	15.5	9.13	116	2		Not Found	Not Found	Not Found	Not Found	Not Found	Not Found	High	High	Not Found	Not Found
High	AT1G75040.1	pathogenesis-related gene 5	16	3	6	3	1	239	25.2	4.98	116	3		Not Found	Not Found	Not Found	Not Found	Not Found	Not Found	High	Not Found	High	High
High	AT2G33470.1	glycolipid transfer protein 1	19	3	6	3	1	202	22.7	7.39	116	3		Not Found	Not Found	Not Found	Not Found	Not Found	Not Found	High	High	High	High
High	AT5G14060.1	Aspartate kinase family protein	9	4	6	3	1	544	59.6	6.73	115	4		Not Found	Not Found	Not Found	Not Found	Not Found	Not Found	Medium	Not Found	High	High
High	AT4G37925.1	subunit NDH-M of NAD(P)H:plastoquinone dehydrogenase complex	16	2	3	2	1	217	24.8	4.91	115	2		Not Found	Not Found	Not Found	Not Found	Not Found	Not Found	High	Not Found	High	High
High	AT2G33430.1	differentiation and greening-like 1	16	3	4	3	1	219	24.7	8.24	115	3		Not Found	Not Found	Not Found	Not Found	Not Found	Not Found	High	Not Found	High	High
High	AT2G42790.1	citrate synthase 3	8	2	3	2	1	509	56.1	7.66	114	2		Not Found	Not Found	Not Found	Not Found	Not Found	Not Found	High	Not Found	High	Not Found
High	AT4G21445.1	unknown protein; FUNCTIONS IN: molecular_function unknown; INVOLVED IN: biological_process unknown; LOCATED IN: chloroplast, chloroplast stroma; Has 30201 Blast hits to 17322 proteins in 780 species: Archae - 12; Bacteria - 1396; Metazoa - 17338; Fungi - 3422; Plants - 5037; Viruses - 0; Other Eukaryotes - 2996 (source: NCBI BLink).	25	2	2	2	1	154	17.6	7.09	114	2		Not Found	Not Found	Not Found	Not Found	Not Found	Not Found	High	Not Found	High	Not Found
High	AT1G65590.1	beta-hexosaminidase 3	22	7	7	7	1	535	60	8.15	113	7		Not Found	Not Found	Not Found	Not Found	Not Found	Not Found	High	High	Not Found	Not Found
High	AT4G22890.1	PGR5-LIKE A	22	5	5	5	1	324	35.7	5.29	113	5		Not Found	Not Found	Not Found	Not Found	Not Found	Not Found	Not Found	High	Not Found	Not Found
High	AT1G42960.1	expressed protein localized to the inner membrane of the chloroplast.	14	2	3	2	1	168	17.8	8.43	113	2		Not Found	Not Found	Not Found	Not Found	Not Found	Not Found	Not Found	High	Not Found	Not Found
High	AT2G23820.2	Metal-dependent phosphohydrolase	26	3	4	3	1	257	28.4	7.4	113	3		Not Found	Not Found	Not Found	Not Found	Not Found	Not Found	High	Not Found	Not Found	High
High	AT3G61240.1	DEA(D/H)-box RNA helicase family protein	12	3	5	2	1	498	56.7	8.4	113	3		Not Found	Not Found	Not Found	Not Found	Not Found	Not Found	High	Not Found	High	High
High	AT2G43410.2	RNA binding	7	6	7	6	1	901	99.5	6.99	112	6		Not Found	High	High	Not Found	Not Found	Not Found	Not Found	Not Found	Not Found	Not Found
High	AT5G37510.2	NADH-ubiquinone dehydrogenase, mitochondrial, putative	5	3	3	3	1	748	81.5	6.64	112	3		Not Found	Not Found	Not Found	Not Found	Not Found	Not Found	Not Found	High	Not Found	Not Found
High	AT2G03390.1	uvrB/uvrC motif-containing protein	12	2	2	2	1	330	37.4	6	112	2		Not Found	Not Found	Not Found	Not Found	Not Found	Not Found	High	Not Found	High	Not Found
High	AT3G18035.1	winged-helix DNA-binding transcription factor family protein	9	2	3	2	1	480	51.5	9.94	112	2		High	Not Found	Not Found	High	Not Found	Not Found	Not Found	Not Found	Not Found	Not Found
High	AT3G57890.2	Tubulin binding cofactor C domain-containing protein	10	4	6	4	1	609	67	5.76	111	4		Not Found	Not Found	Not Found	High	Not Found	Not Found	High	Not Found	High	High
High	AT4G34180.1	Cyclase family protein	22	4	5	4	1	255	28.4	6.44	111	4		Not Found	Not Found	Not Found	Not Found	Not Found	Not Found	High	Not Found	High	High
High	AT5G41210.1	glutathione S-transferase THETA 1	21	5	8	5	1	245	27.6	9.48	111	5		Not Found	Not Found	Not Found	Not Found	Not Found	Not Found	High	Not Found	High	High
High	AT2G19480.1	nucleosome assembly protein 1;2	5	2	3	1	1	379	43.5	4.44	111	2		Not Found	Not Found	Not Found	Not Found	Not Found	Not Found	Not Found	High	Not Found	Not Found
High	AT2G39990.1	eukaryotic translation initiation factor 2	23	4	6	4	1	293	31.8	5.14	111	4		Not Found	Not Found	Not Found	Not Found	Not Found	Not Found	Not Found	High	High	High
High	AT2G32090.1	Lactoylglutathione lyase / glyoxalase I family protein	13	1	3	1	1	135	15	5.69	111	1		Not Found	Not Found	Not Found	Not Found	Not Found	Not Found	Medium	Not Found	High	High
High	AT1G12050.1	fumarylacetoacetase, putative	25	8	9	8	1	421	46.1	5.55	110	8		Not Found	Not Found	Not Found	Not Found	Not Found	Not Found	High	Not Found	High	High
High	AT1G72610.1	germin-like protein 1	30	3	18	3	1	208	21.5	9.2	110	3		Not Found	Not Found	Not Found	Not Found	Not Found	Not Found	High	Not Found	High	High
High	AT1G09630.1	RAB GTPase 11C	14	3	4	1	1	217	24.1	6.6	110	3		Not Found	Not Found	Not Found	Not Found	Not Found	Not Found	Not Found	High	Not Found	Not Found
High	AT1G63610.2	unknown protein; FUNCTIONS IN: molecular_function unknown; INVOLVED IN: biological_process unknown; LOCATED IN: chloroplast; EXPRESSED IN: 22 plant structures; EXPRESSED DURING: 13 growth stages; BEST Arabidopsis thaliana protein match is: unknown protein (TAIR:AT2G14910.1); Has 35333 Blast hits to 34131 proteins in 2444 species: Archae - 798; Bacteria - 22429; Metazoa - 974; Fungi - 991; Plants …	18	4	6	4	1	341	38.1	6.62	110	4		Not Found	Not Found	Not Found	Not Found	Not Found	Not Found	High	Not Found	High	High
High	AT2G42690.1	alpha/beta-Hydrolases superfamily protein	3	1	3	1	1	412	46	5.25	110	1		Not Found	Not Found	Not Found	Not Found	Not Found	Not Found	High	Not Found	High	High
High	AT3G14100.1	RNA-binding (RRM/RBD/RNP motifs) family protein	11	4	6	4	1	427	47.1	7.64	110	4		Not Found	Not Found	Not Found	Not Found	Not Found	Not Found	High	Not Found	High	High
High	AT3G62240.1	RING/U-box superfamily protein	6	3	3	3	1	812	90.2	8.13	110	3		High	Not Found	High	Not Found	Not Found	Not Found	High	Not Found	Not Found	Not Found
High	AT5G18200.1	UTP:galactose-1-phosphate uridylyltransferases;ribose-5-phosphate adenylyltransferases	4	1	3	1	1	351	39	6.68	109	1		Not Found	Not Found	Not Found	Not Found	Not Found	Not Found	High	Not Found	High	High
High	AT1G72680.1	cinnamyl-alcohol dehydrogenase	4	1	2	1	1	355	38.6	7.12	109	1		Not Found	Not Found	Not Found	Not Found	Not Found	Not Found	High	Not Found	High	Not Found
High	AT1G69620.1	ribosomal protein L34	23	3	6	1	1	119	13.6	11.59	109	3		Not Found	Not Found	Not Found	Not Found	High	Not Found	Not Found	Not Found	Not Found	Not Found
High	AT1G35670.1	calcium-dependent protein kinase 2	5	3	4	3	1	495	55.9	5.43	109	3	Acetyl [N-Term]	Not Found	Not Found	Not Found	Not Found	Not Found	Not Found	High	Not Found	High	High
High	AT3G44620.2	protein tyrosine phosphatases;protein tyrosine phosphatases	29	5	16	5	1	262	29.7	8.43	109	5		Medium	Not Found	Medium	Not Found	Not Found	Not Found	High	Not Found	High	High
High	AT2G43460.1	Ribosomal L38e protein family	54	4	13	4	1	69	8.1	9.94	108	4		Not Found	Not Found	Not Found	Not Found	Not Found	Not Found	High	Not Found	High	High
High	AT2G22480.1	phosphofructokinase 5	7	3	4	3	1	537	58.6	7.25	108	3		Not Found	Not Found	High	Not Found	Not Found	Not Found	High	Not Found	Not Found	Medium
High	AT3G16370.1	GDSL-like Lipase/Acylhydrolase superfamily protein	10	2	2	2	1	353	38.2	8.31	108	2		Not Found	Not Found	Not Found	Not Found	Not Found	Not Found	High	High	Not Found	Not Found
High	AT2G44950.1	histone mono-ubiquitination 1	2	1	4	1	1	878	99.7	6.84	108	1		High	High	High	High	Not Found	Not Found	Not Found	Not Found	Not Found	Not Found
High	AT4G30310.2	FGGY family of carbohydrate kinase	11	4	6	4	1	579	62.5	6.15	108	4		Not Found	Not Found	Not Found	Not Found	Not Found	Not Found	High	Not Found	High	High
High	AT1G71860.1	protein tyrosine phosphatase 1	13	3	4	3	1	340	37.8	6.29	107	3		Not Found	Not Found	Not Found	Not Found	Not Found	Not Found	High	Not Found	High	High
High	AT1G60000.1	RNA-binding (RRM/RBD/RNP motifs) family protein	24	5	6	5	1	258	28.5	5.52	107	5		Not Found	Not Found	Not Found	Not Found	Not Found	Not Found	High	Not Found	High	High
High	AT2G38380.1	Peroxidase superfamily protein	7	3	5	1	1	349	38.1	6	107	3		Not Found	Not Found	Not Found	Not Found	Not Found	Not Found	Not Found	Not Found	High	Not Found
High	AT5G19370.1	rhodanese-like domain-containing protein / PPIC-type PPIASE domain-containing protein	25	6	6	6	1	299	33	8.41	106	6		Not Found	Not Found	Not Found	Not Found	Not Found	Not Found	High	Not Found	High	High
High	AT4G39710.1	FK506-binding protein 16-2	8	1	1	1	1	217	23.2	8.15	106	1		Not Found	Not Found	Not Found	Not Found	Not Found	Not Found	Not Found	High	Not Found	Not Found
High	AT5G45950.1	GDSL-like Lipase/Acylhydrolase superfamily protein	16	4	8	4	1	357	39.8	8.13	106	4		Not Found	Not Found	Not Found	Not Found	Not Found	Not Found	High	Not Found	High	High
[truncated: 811 more rows]

## Sheet: Supplemental Table S3
Supplemental Table S3. List of high confidence peptide groups identified for ACO1, ACO2, ACO3, RBCL, GAPA-1 and RBCS.
Master Protein Accessions	Master Protein Descriptions	Confidence	Annotated Sequence	Modifications	Modifications in Master Proteins	Qvality PEP	Qvality q-value	# Protein Groups	# Proteins	# PSMs	Positions in Master Proteins	# Missed Cleavages	Theo. MH+ [Da]	Confidence (by Search Engine): Mascot	Charge (by Search Engine): Mascot	m/z [Da] (by Search Engine): Mascot	Percolator q-Value (by Search Engine): Mascot	Percolator PEP (by Search Engine): Mascot	Ions Score (by Search Engine): Mascot
AT2G05710.1	aconitase 3	High	[K].ACDLGLQVKPWIK.[T]	1xCarbamidomethyl [C2]		1.60072e-05	0	1	1	9	AT2G05710.1 [552-564]	0	1527.84	High	2	764.422	0	1.184e-05	67
AT2G05710.1	aconitase 3	High	[K].LGSDSNKINPLVPVDLVIDHSVQVDVAR.[S]			5.13014e-07	0	1	1	1	AT2G05710.1 [203-230]	1	2999.62	High	4	750.659	0	6.208e-07	50
AT2G05710.1	aconitase 3	High	[R].YKSSGEDTIILAGAEYGSGSSR.[D]			1.67557e-05	0	1	1	2	AT2G05710.1 [856-877]	1	2248.07	High	3	750.029	0	1.231e-05	59
AT2G05710.1	aconitase 3	High	[K].LSVPENTLYSWDPNSTYIHEPPYFK.[D]			1.03221e-06	0	1	1	7	AT2G05710.1 [722-746]	0	2997.43	High	3	999.816	0	1.129e-06	42
AT2G05710.1	aconitase 3	High	[R].NCDNFQVTKEDVEK.[I]	1xCarbamidomethyl [C2]		6.56192e-07	0	1	1	13	AT2G05710.1 [145-158]	1	1725.77	High	2	863.389	0	7.662e-07	107
AT2G05710.1	aconitase 3	High	[R].NGVTATDLVLTVTQMLR.[K]			2.33595e-08	0	1	1	7	AT2G05710.1 [349-365]	0	1831.99	High	2	916.501	0	4.447e-08	135
AT2G05710.1	aconitase 3	High	[R].NGVTATDLVLTVTQMLR.[K]	1xOxidation [M15]		7.69508e-08	0	1	1	13	AT2G05710.1 [349-365]	0	1847.99	High	2	924.499	0	1.23e-07	115
AT2G05710.1	aconitase 3	High	[R].NGVTATDLVLTVTQMLRK.[H]	1xOxidation [M15]		5.82684e-06	0	1	1	4	AT2G05710.1 [349-366]	1	1976.08	High	3	659.366	0	4.957e-06	55
AT2G05710.1	aconitase 3	High	[R].SDETVAMIEAYLR.[A]			1.4565e-05	0	1	1	3	AT2G05710.1 [422-434]	0	1497.73	High	2	749.368	0	1.09e-05	80
AT2G05710.1	aconitase 3	High	[R].SDETVAMIEAYLR.[A]	1xOxidation [M7]		2.55241e-05	0	1	1	7	AT2G05710.1 [422-434]	0	1513.72	High	2	757.365	0	3.108e-05	75
AT2G05710.1; AT4G35830.1	aconitase 3 aconitase 1	High	[R].SENAVQANMELEFQR.[N]			2.23484e-07	0	2	3	8	AT2G05710.1 [231-245]; AT4G35830.1 [139-153]	0	1765.82	High	2	883.413	0	3.055e-07	109
AT2G05710.1; AT4G35830.1	aconitase 3 aconitase 1	High	[R].SENAVQANMELEFQR.[N]	1xOxidation [M9]		3.94386e-07	0	2	3	16	AT2G05710.1 [231-245]; AT4G35830.1 [139-153]	0	1781.81	High	2	891.411	0	6.743e-07	111
AT2G05710.1	aconitase 3	High	[K].SGEDADTLGLTGHER.[Y]			1.02645e-06	0	1	1	17	AT2G05710.1 [917-931]	0	1557.71	High	2	779.359	0	1.124e-06	103
AT2G05710.1; AT4G35830.1	aconitase 3 aconitase 1	High	[R].SNLVGMGIIPLCFK.[SA]	1xCarbamidomethyl [C12]		1.30173e-06	0	2	3	8	AT2G05710.1 [903-916]; AT4G35830.1 [811-824]	0	1548.83	High	2	774.918	0	2.263e-06	101
AT2G05710.1; AT4G35830.1	aconitase 3 aconitase 1	High	[R].SNLVGMGIIPLCFK.[SA]	1xCarbamidomethyl [C12]; 1xOxidation [M6]		1.56096e-06	0	2	3	14	AT2G05710.1 [903-916]; AT4G35830.1 [811-824]	0	1564.82	High	2	782.915	0	1.629e-06	90
AT2G05710.1	aconitase 3	High	[K].SSGEDTIILAGAEYGSGSSR.[D]			3.07453e-07	0	1	1	28	AT2G05710.1 [858-877]	0	1956.91	High	2	978.962	0	4.62e-07	99
AT2G05710.1; AT4G35830.1	aconitase 3 aconitase 1	High	[R].VLLQDFTGVPAVVDLACMR.[D]	1xCarbamidomethyl [C17]		3.08167e-08	0	2	2	12	AT2G05710.1 [179-197]; AT4G35830.1 [87-105]	0	2104.09	High	2	1052.55	0	5.634e-08	114
AT2G05710.1; AT4G35830.1	aconitase 3 aconitase 1	High	[R].VLLQDFTGVPAVVDLACMR.[D]	1xCarbamidomethyl [C17]; 1xOxidation [M18]		1.98148e-07	0	2	2	24	AT2G05710.1 [179-197]; AT4G35830.1 [87-105]	0	2120.09	High	2	1060.55	0	2.755e-07	84
AT2G05710.1	aconitase 3	High	[K].VVNFSFDGQPAELK.[H]			3.85287e-06	0	1	1	12	AT2G05710.1 [508-521]	0	1550.78	High	2	775.895	0	8.294e-06	77
AT2G05710.1	aconitase 3	High	[R].VYSSYLELNLDDVEPCISGPK.[R]	1xCarbamidomethyl [C16]		1.32802e-07	0	1	1	4	AT2G05710.1 [450-470]	0	2398.15	High	2	1199.58	0	1.96e-07	112
AT4G26970.1; AT2G05710.1	aconitase 2 aconitase 3	High	[K].WGSTAFQNMLVVPPGSGIVHQVNLEYLGR.[V]			7.57661e-06	0	2	2	1	AT4G26970.1 [260-288]; AT2G05710.1 [255-283]	0	3169.63	High	3	1057.21	0	6.216e-06	32
AT4G26970.1; AT2G05710.1	aconitase 2 aconitase 3	High	[K].WGSTAFQNMLVVPPGSGIVHQVNLEYLGR.[V]	1xOxidation [M9]		1.8874e-06	0	2	2	2	AT4G26970.1 [260-288]; AT2G05710.1 [255-283]	0	3185.62	High	3	1062.55	0	1.891e-06	41
AT2G05710.1	aconitase 3	High	[K].KACDLGLQVKPWIK.[T]	1xCarbamidomethyl [C3]		1.02236e-05	0	1	1	8	AT2G05710.1 [551-564]	1	1655.93	High	3	552.648	3.004e-05	6.005e-05	72
AT2G05710.1	aconitase 3	High	[K].HGSVVIAAITSCTNTSNPSVMLGAGLVAK.[K]	1xCarbamidomethyl [C12]; 1xOxidation [M21]		1.17349e-08	0	1	1	2	AT2G05710.1 [522-550]	0	2871.47	High	3	957.83	0	2.47e-08	125
AT2G05710.1; AT4G35830.1	aconitase 3 aconitase 1	High	[K].INPLVPVDLVIDHSVQVDVAR.[S]			6.95761e-08	0	2	3	14	AT2G05710.1 [210-230]; AT4G35830.1 [118-138]	0	2298.28	High	3	766.765	0	1.129e-07	73
AT2G05710.1	aconitase 3	High	[R].YTIHLPTDISEIRPGQDVTVTTDNGK.[S]			4.18251e-07	0	1	1	8	AT2G05710.1 [932-957]	0	2870.45	High	3	957.491	0	5.217e-07	49
AT2G05710.1	aconitase 3	High	[K].FVEFYGNGMSGLSLADR.[A]			2.66566e-07	0	1	1	1	AT2G05710.1 [373-389]	0	1862.87	High	2	931.942	0	3.549e-07	94
AT2G05710.1	aconitase 3	High	[K].DMTMDPPGPHNVK.[D]			4.55595e-05	0	1	1	5	AT2G05710.1 [747-759]	0	1438.65	High	2	719.825	0	2.996e-05	66
AT2G05710.1	aconitase 3	High	[R].DIWPTTEEIAEVVQSSVLPDMFR.[A]	1xOxidation [M21]		4.21608e-08	0	1	1	1	AT2G05710.1 [684-706]	0	2678.3	High	3	893.438	0	7.358e-08	50
AT2G05710.1	aconitase 3	High	[K].FVEFYGNGMSGLSLADR.[A]	1xOxidation [M9]		1.85797e-07	0	1	1	2	AT2G05710.1 [373-389]	0	1878.87	High	2	939.939	0	2.61e-07	110
AT2G05710.1	aconitase 3	High	[R].DIWPTTEEIAEVVQSSVLPDMFR.[A]			8.60005e-06	0	1	1	2	AT2G05710.1 [684-706]	0	2662.31	High	3	888.109	0	6.93e-06	48
AT2G05710.1	aconitase 3	High	[K].DAYCLLNFGDSITTDHISPAGNIQK.[D]	1xCarbamidomethyl [C4]		3.70843e-07	0	1	1	10	AT2G05710.1 [760-784]	0	2750.31	High	3	917.443	0	4.707e-07	51
AT2G05710.1	aconitase 3	High	[R].ATIANMSPEYGATMGFFPVDHVTLQYLK.[L]	2xOxidation [M6; M14]		6.88146e-07	0	1	1	8	AT2G05710.1 [390-417]	0	3133.5	High	3	1045.17	0	7.977e-07	77
AT2G05710.1	aconitase 3	High	[K].DMTMDPPGPHNVK.[D]	2xOxidation [M2; M4]		4.00217e-05	0	1	1	11	AT2G05710.1 [747-759]	0	1470.64	High	2	735.822	0	2.66e-05	63
AT2G05710.1	aconitase 3	High	[R].FDTEVELAYFNHGGILPYVIR.[N]			6.0404e-06	0	1	1	3	AT2G05710.1 [965-985]	0	2453.25	High	3	818.42	0	3.724e-05	62
AT2G05710.1	aconitase 3	High	[R].ATIANMSPEYGATMGFFPVDHVTLQYLK.[L]	1xOxidation [M]		3.92021e-08	0	1	1	5	AT2G05710.1 [390-417]	0	3117.51	High	3	1039.84	0	6.917e-08	71
AT2G05710.1	aconitase 3	High	[R].ATIANMSPEYGATMGFFPVDHVTLQYLK.[L]			1.89501e-05	0	1	1	1	AT2G05710.1 [390-417]	0	3101.51	High	3	1034.51	0	1.371e-05	36
AT2G05710.1	aconitase 3	High	[R].ANNMFVDYNEPQQDR.[V]	1xOxidation [M4]		9.95369e-07	0	1	1	17	AT2G05710.1 [435-449]	0	1856.79	High	2	928.898	0	1.568e-06	94
AT2G05710.1	aconitase 3	High	[R].ANNMFVDYNEPQQDR.[V]			6.32761e-07	0	1	1	11	AT2G05710.1 [435-449]	0	1840.79	High	2	920.899	0	7.423e-07	73
AT2G05710.1	aconitase 3	High	[K].ADWHSCLDSK.[V]	1xCarbamidomethyl [C6]		4.27221e-05	0	1	1	6	AT2G05710.1 [483-492]	0	1218.52	High	2	609.764	0	2.823e-05	52
AT2G05710.1; AT4G35830.1	aconitase 3 aconitase 1	High	[K].TSLAPGSGVVTK.[Y]			6.10459e-05	3.36373e-05	2	3	12	AT2G05710.1 [565-576]; AT4G35830.1 [473-484]	0	1116.63	High	2	558.816	1.25e-05	3.963e-05	67
AT2G05710.1	aconitase 3	High	[R].ANYLASPPLVVAYALAGTVNIDFETEPIGK.[G]			0.000141916	3.36373e-05	1	1	1	AT2G05710.1 [644-673]	0	3133.65	High	3	1045.21	3.733e-05	9.051e-05	55
AT2G05710.1	aconitase 3	High	[K].DMTMDPPGPHNVK.[D]	1xOxidation [M]		0.000154986	3.36373e-05	1	1	8	AT2G05710.1 [747-759]	0	1454.64	High	2	727.824	0.0004425	0.004032	37
AT2G05710.1	aconitase 3	High	[R].TFSSMASEHPFK.[G]	1xPhospho [S3(100)]	AT2G05710.1 1xPhospho [S91(100)]	0.000138264	3.36373e-05	1	1	1	AT2G05710.1 [89-100]	0	1448.59	High	2	724.799	3.733e-05	8.838e-05	43
AT2G05710.1	aconitase 3	High	[R].TFSSMASEHPFK.[G]			0.0001486	3.36373e-05	1	1	4	AT2G05710.1 [89-100]	0	1368.63	High	3	456.88	4.919e-05	0.0001374	45
AT2G05710.1; AT4G35830.1	aconitase 3 aconitase 1	High	[R].RGNDEIMAR.[G]			6.46087e-05	3.36373e-05	2	3	12	AT2G05710.1 [809-817]; AT4G35830.1 [717-725]	1	1061.52	High	2	531.261	3.004e-05	4.631e-05	54
AT2G05710.1	aconitase 3	High	[K].GIFTTLPKPGGGEFGK.[F]			5.96283e-05	3.36373e-05	1	1	13	AT2G05710.1 [101-116]	0	1605.86	High	2	803.436	1.25e-05	3.869e-05	65
AT2G05710.1	aconitase 3	High	[K].FYSLPALNDPR.[V]			0.000101989	3.36373e-05	1	1	13	AT2G05710.1 [117-127]	0	1292.66	High	2	646.836	4.385e-05	0.0001063	69
AT2G05710.1	aconitase 3	High	[R].NCDNFQVTK.[E]	1xCarbamidomethyl [C2]		0.000207557	6.04146e-05	1	1	7	AT2G05710.1 [145-153]	0	1125.5	High	2	563.253	4.919e-05	0.0001308	60
AT2G05710.1; AT4G35830.1	aconitase 3 aconitase 1	High	[K].QVEIPFKPAR.[V]			0.000219961	6.04146e-05	2	2	20	AT2G05710.1 [169-178]; AT4G35830.1 [77-86]	0	1184.68	High	2	592.841	6.63e-05	0.0003562	50
AT2G05710.1	aconitase 3	High	[R].IVNKLMNGEVGPK.[T]	1xOxidation [M6]		0.000335903	7.50419e-05	1	1	6	AT2G05710.1 [825-837]	1	1414.77	High	2	707.891	0.0001197	0.0008281	44
AT2G05710.1	aconitase 3	High	[K].LSVFDAAMR.[Y]	1xOxidation [M8]		0.000295183	7.50419e-05	1	1	11	AT2G05710.1 [847-855]	0	1025.51	High	2	513.258	6.58e-05	0.0002196	49
AT2G05710.1	aconitase 3	High	[K].LSVFDAAMR.[Y]			0.000296944	7.50419e-05	1	1	4	AT2G05710.1 [847-855]	0	1009.51	High	2	505.26	6.068e-05	0.0001957	64
AT2G05710.1	aconitase 3	High	[K].TVHIPSGEK.[L]			0.000338056	7.50419e-05	1	1	13	AT2G05710.1 [838-846]	0	967.521	High	3	323.178	6.068e-05	0.0001959	44
AT2G05710.1	aconitase 3	High	[R].KDFNSYGSR.[R]			0.000666056	7.50419e-05	1	1	7	AT2G05710.1 [800-808]	1	1073.5	High	2	537.254	6.63e-05	0.0004193	59
AT2G05710.1	aconitase 3	High	[K].IIDWEKTSPK.[Q]			0.000323418	7.50419e-05	1	1	1	AT2G05710.1 [159-168]	1	1216.66	High	3	406.224	6.068e-05	0.0001884	22
AT2G05710.1	aconitase 3	High	[K].LMNGEVGPK.[T]			0.00109872	9.83653e-05	1	1	5	AT2G05710.1 [829-837]	0	944.487	High	2	472.747	8.293e-05	0.0005171	48
AT2G05710.1	aconitase 3	High	[R].VDKLPYSIR.[I]			0.00120607	0.000121624	1	1	11	AT2G05710.1 [128-136]	1	1090.63	High	3	364.213	0.0003177	0.002938	41
AT2G05710.1	aconitase 3	High	[K].GPMLQGVK.[A]			0.00148065	0.000143826	1	1	7	AT2G05710.1 [883-890]	0	829.46	High	2	415.233	0.0001378	0.001236	42
AT2G05710.1; AT4G35830.1	aconitase 3 aconitase 1	High	[R].GNDEIMAR.[G]			0.00191847	0.000253765	2	3	4	AT2G05710.1 [810-817]; AT4G35830.1 [718-725]	0	905.415	High	2	453.211	0.0002393	0.00211	58
AT4G26970.1; AT2G05710.1; AT4G35830.1	aconitase 2 aconitase 3 aconitase 1	High	[R].ILLESAIR.[N]			0.00223449	0.000253765	3	3	20	AT4G26970.1 [142-149]; AT2G05710.1 [137-144]; AT4G35830.1 [45-52]	0	914.567	High	2	457.787	0.0001197	0.0009085	53
AT2G05710.1	aconitase 3	High	[R].ATYESITK.[G]			0.00188341	0.000253765	1	1	9	AT2G05710.1 [707-714]	0	912.467	High	2	456.737	0.0002649	0.002374	43
AT2G05710.1	aconitase 3	High	[K].LMNGEVGPK.[T]	1xOxidation [M2]		0.00189211	0.000253765	1	1	5	AT2G05710.1 [829-837]	0	960.482	High	2	480.744	0.0001154	0.0007907	50
AT2G05710.1; AT4G35830.1	aconitase 3 aconitase 1	High	[R].RGNDEIMAR.[G]	1xOxidation [M7]		0.00343526	0.000287887	2	3	19	AT2G05710.1 [809-817]; AT4G35830.1 [717-725]	1	1077.51	High	2	539.259	0.0001642	0.001508	50
AT2G05710.1	aconitase 3	High	[K].GPMLQGVK.[A]	1xOxidation [M3]		0.00301784	0.000287887	1	1	9	AT2G05710.1 [883-890]	0	845.455	High	2	423.231	0.001552	0.02897	46
AT2G05710.1	aconitase 3	High	[K].SFTCTVR.[F]	1xCarbamidomethyl [C4]		0.00383986	0.000351814	1	1	7	AT2G05710.1 [958-964]	0	870.414	High	2	435.711	0.0001642	0.001493	50
AT2G05710.1	aconitase 3	High	[K].NGKDVFLR.[D]			0.00489507	0.000408168	1	1	5	AT2G05710.1 [676-683]	1	948.526	High	2	474.767	0.0003214	0.003145	41
AT2G05710.1; AT4G35830.1	aconitase 3 aconitase 1	High	[R].GNDEIMAR.[G]	1xOxidation [M6]		0.0082383	0.000702865	2	3	5	AT2G05710.1 [810-817]; AT4G35830.1 [718-725]	0	921.409	High	2	461.208	0.0003214	0.003088	48
AT2G05710.1; AT4G35830.1	aconitase 3 aconitase 1	High	[KR].DFNSYGSR.[R]			0.0186989	0.00127394	2	3	10	AT2G05710.1 [801-808]; AT4G35830.1 [709-716]	0	945.406	High	2	473.207	0.001031	0.01454	34
AT2G05710.1; AT4G35830.1	aconitase 3 aconitase 1	High	[KR].DFNSYGSRR.[G]			0.0212774	0.0015393	2	3	6	AT2G05710.1 [801-809]; AT4G35830.1 [709-717]	1	1101.51	High	2	551.258	0.004611	0.1315	24
AT2G05710.1	aconitase 3	High	[R].AVSPVLDR.[L]			0.0218393	0.00159219	1	1	2	AT2G05710.1 [78-85]	0	856.489	High	2	428.748	0.001206	0.01941	35
AT2G05710.1	aconitase 3	High	[R].VTLKEMK.[A]	1xOxidation [M6]		0.0374055	0.00201271	1	1	1	AT2G05710.1 [476-482]	1	864.486	High	2	432.746	0.0009563	0.01288	41
AT2G05710.1	aconitase 3	High	[K].GNPMWNK.[L]			0.100463	0.00411886	1	1	3	AT2G05710.1 [715-721]	0	846.393	High	2	423.7	0.001744	0.03319	29
AT2G05710.1	aconitase 3	High	[K].GNPMWNK.[L]	1xOxidation [M4]		0.163558	0.00564407	1	1	7	AT2G05710.1 [715-721]	0	862.388	High	2	431.698	0.003409	0.08739	25
AT4G26970.1; AT2G05710.1; AT4G35830.1	aconitase 2 aconitase 3 aconitase 1	High	[R].GTFANIR.[I]			0.181317	0.00604405	3	4	10	AT4G26970.1 [823-829]; AT2G05710.1 [818-824]; AT4G35830.1 [726-732]	0	778.421	High	2	389.714	0.008038	0.2629	40
AT4G26970.1; AT2G05710.1; AT4G35830.1	aconitase 2 aconitase 3 aconitase 1	High	[K].SFERIHR.[S]			0.2786	0.00867739	3	4	1	AT4G26970.1 [901-907]; AT2G05710.1 [896-902]; AT4G35830.1 [804-810]	1	944.506	High	3	315.507	0.003961	0.106	24
AT4G26970.1	aconitase 2	High	[K].ADWHACLDNPVGFK.[G]	1xCarbamidomethyl [C6]		1.16404e-06	0	1	1	4	AT4G26970.1 [488-501]	0	1629.75	High	3	543.921	0	1.25e-06	72
AT4G26970.1	aconitase 2	High	[K].GEVGPNTVHIPTGEK.[L]			3.19735e-07	0	1	1	10	AT4G26970.1 [837-851]	0	1534.79	High	2	767.896	0	3.213e-06	99
AT4G26970.1	aconitase 2	High	[R].VILQDFTGVPVLVDLASMRDAVK.[N]	1xOxidation [M18]		1.18814e-05	0	1	1	1	AT4G26970.1 [184-206]	1	2502.36	High	3	834.793	0	9.152e-06	39
AT4G26970.1	aconitase 2	High	[R].VILQDFTGVPVLVDLASMR.[D]	1xOxidation [M18]		1.26632e-07	0	1	1	12	AT4G26970.1 [184-202]	0	2089.14	High	2	1045.07	0	2.17e-07	101
AT4G26970.1	aconitase 2	High	[R].VILQDFTGVPVLVDLASMR.[D]			3.38929e-08	0	1	1	5	AT4G26970.1 [184-202]	0	2073.14	High	2	1037.07	0	6.108e-08	114
AT4G26970.1	aconitase 2	High	[R].GVISEDFNSYGSR.[R]			8.22958e-06	0	1	1	7	AT4G26970.1 [801-813]	0	1430.65	High	2	715.831	0	7.354e-06	94
AT4G26970.1	aconitase 2	High	[K].TAEQDTIILAGAEYGSGSSR.[D]			5.53095e-08	0	1	1	9	AT4G26970.1 [863-882]	0	2025.97	High	2	1013.49	0	9.285e-08	108
AT4G26970.1	aconitase 2	High	[K].FVEFYGEGMSELSLADR.[A]	1xOxidation [M9]		1.50624e-07	0	1	1	6	AT4G26970.1 [378-394]	0	1965.89	High	2	983.446	0	5.697e-07	100
AT4G26970.1	aconitase 2	High	[R].SNLAGMGIIPLCFK.[A]	1xCarbamidomethyl [C12]; 1xOxidation [M6]		3.52463e-06	0	1	1	7	AT4G26970.1 [908-921]	0	1536.79	High	2	768.899	0	3.763e-06	73
AT4G26970.1	aconitase 2	High	[K].LKEGVTATDLVLTVTQILRK.[H]			2.71632e-05	0	1	1	2	AT4G26970.1 [352-371]	2	2198.31	High	4	550.334	0	1.879e-05	48
AT4G26970.1	aconitase 2	High	[R].SNLAGMGIIPLCFK.[A]	1xCarbamidomethyl [C12]		9.28173e-07	0	1	1	5	AT4G26970.1 [908-921]	0	1520.8	High	2	760.902	0	1.03e-06	77
AT4G26970.1	aconitase 2	High	[K].LLKGEVGPNTVHIPTGEK.[L]			3.55418e-06	0	1	1	6	AT4G26970.1 [834-851]	1	1889.05	High	4	473.018	0	3.248e-06	77
AT4G26970.1	aconitase 2	High	[R].SDETVSMIESYLR.[A]	1xOxidation [M7]		2.32932e-05	0	1	1	8	AT4G26970.1 [427-439]	0	1545.71	High	2	773.359	0	1.642e-05	74
AT4G26970.1	aconitase 2	High	[K].INPLVPVDLVVDHSIQVDFAR.[S]			1.98704e-07	0	1	1	6	AT4G26970.1 [215-235]	0	2346.28	High	3	782.765	0	2.767e-07	61
AT4G26970.1	aconitase 2	High	[R].SDETVSMIESYLR.[A]			3.26938e-06	0	1	1	3	AT4G26970.1 [427-439]	0	1529.72	High	2	765.362	0	3.024e-06	74
AT4G26970.1	aconitase 2	High	[K].LKEGVTATDLVLTVTQILR.[K]			2.38216e-08	0	1	1	6	AT4G26970.1 [352-370]	1	2070.22	High	2	1035.61	0	4.517e-08	113
AT4G26970.1	aconitase 2	High	[K].VSDIRPGQDVTVTTDSGK.[S]			1.629e-07	0	1	1	16	AT4G26970.1 [945-962]	0	1874.95	High	2	937.977	0	5.021e-06	82
AT4G26970.1	aconitase 2	High	[R].EVKDAYCLLNFGDSVTTDHISPAGNIQK.[T]	1xCarbamidomethyl [C7]		1.56992e-08	0	1	1	3	AT4G26970.1 [762-789]	1	3092.5	High	3	1031.51	0	3.163e-08	61
AT4G26970.1; AT2G05710.1	aconitase 2 aconitase 3	High	[K].WGSTAFQNMLVVPPGSGIVHQVNLEYLGR.[V]			7.57661e-06	0	2	2	1	AT4G26970.1 [260-288]; AT2G05710.1 [255-283]	0	3169.63	High	3	1057.21	0	6.216e-06	32
AT4G26970.1	aconitase 2	High	[K].AGEDAETLGLTGHER.[Y]			1.23096e-06	0	1	1	9	AT4G26970.1 [922-936]	0	1555.73	High	2	778.371	0	2.583e-06	100
AT4G26970.1	aconitase 2	High	[R].ANNMFVDYNEPQQER.[A]			1.07641e-06	0	1	1	5	AT4G26970.1 [440-454]	0	1854.81	High	2	927.907	0	1.169e-06	78
AT4G26970.1	aconitase 2	High	[R].ANNMFVDYNEPQQER.[A]	1xOxidation [M4]		2.25024e-06	0	1	1	11	AT4G26970.1 [440-454]	0	1870.8	High	2	935.906	0	2.197e-06	77
AT4G26970.1	aconitase 2	High	[R].ANYLASPPLVVAYALAGTVDIDFEKEPIGTR.[S]			8.20666e-08	0	1	1	3	AT4G26970.1 [649-679]	1	3290.73	High	3	1097.58	0	1.298e-07	73
AT4G26970.1	aconitase 2	High	[K].YKTAEQDTIILAGAEYGSGSSR.[D]			1.92042e-05	0	1	1	1	AT4G26970.1 [861-882]	1	2317.13	High	3	773.051	0	1.386e-05	67
AT4G26970.1	aconitase 2	High	[R].ATIANMSPEYGATMGFFPVDHVTLEYLK.[L]			2.43537e-05	0	1	1	1	AT4G26970.1 [395-422]	0	3102.5	High	3	1034.84	0	1.709e-05	27
AT4G26970.1	aconitase 2	High	[R].ATIANMSPEYGATMGFFPVDHVTLEYLK.[L]	1xOxidation [M]		1.54361e-06	0	1	1	2	AT4G26970.1 [395-422]	0	3118.49	High	3	1040.17	0	1.694e-05	51
AT4G26970.1	aconitase 2	High	[R].ATIANMSPEYGATMGFFPVDHVTLEYLK.[L]	2xOxidation [M6; M14]		2.65277e-06	0	1	1	7	AT4G26970.1 [395-422]	0	3134.48	High	3	1045.5	0	2.526e-06	63
AT4G26970.1	aconitase 2	High	[R].AYTSYLQLDLGHVEPCISGPK.[R]	1xCarbamidomethyl [C16]		4.22314e-06	0	1	1	3	AT4G26970.1 [455-475]	0	2348.16	High	3	783.391	0	3.766e-06	58
AT4G26970.1	aconitase 2	High	[K].DAYCLLNFGDSVTTDHISPAGNIQK.[T]	1xCarbamidomethyl [C4]		6.30466e-09	0	1	1	8	AT4G26970.1 [765-789]	0	2736.29	High	2	1368.65	0	1.454e-08	114
AT4G26970.1	aconitase 2	High	[K].DILTSLPKPGGGEYGK.[Y]			4.0217e-05	0	1	1	5	AT4G26970.1 [106-121]	0	1631.86	High	2	816.436	0	2.676e-05	63
AT4G26970.1	aconitase 2	High	[R].DVWPSNEEVAQVVQYSVLPSMFK.[S]			1.94098e-05	0	1	1	2	AT4G26970.1 [689-711]	0	2652.3	High	3	884.776	0	1.398e-05	31
AT4G26970.1	aconitase 2	High	[K].EGVTATDLVLTVTQILR.[K]			1.67523e-07	0	1	1	8	AT4G26970.1 [354-370]	0	1829.04	High	2	915.023	0	2.39e-07	113
AT4G26970.1	aconitase 2	High	[K].EGVTATDLVLTVTQILRK.[H]			2.5194e-05	0	1	1	2	AT4G26970.1 [354-371]	1	1957.13	High	3	653.049	0	1.758e-05	46
AT4G26970.1; AT2G05710.1	aconitase 2 aconitase 3	High	[K].WGSTAFQNMLVVPPGSGIVHQVNLEYLGR.[V]	1xOxidation [M9]		1.8874e-06	0	2	2	2	AT4G26970.1 [260-288]; AT2G05710.1 [255-283]	0	3185.62	High	3	1062.55	0	1.891e-06	41
AT4G26970.1	aconitase 2	High	[R].NCDNYQVTKDDVEK.[I]	1xCarbamidomethyl [C2]		3.21529e-07	0	1	1	10	AT4G26970.1 [150-163]	1	1727.75	High	2	864.381	0	5.135e-07	111
AT4G26970.1	aconitase 2	High	[K].QVEIAFKPAR.[V]			0.000137072	3.36373e-05	1	1	9	AT4G26970.1 [174-183]	0	1158.66	High	2	579.836	6.63e-05	0.0002581	55
AT4G26970.1	aconitase 2	High	[K].YYSLPALNDPR.[I]			0.000151584	3.36373e-05	1	1	6	AT4G26970.1 [122-132]	0	1308.66	High	2	654.833	6.63e-05	0.0003402	57
AT4G26970.1	aconitase 2	High	[K].ILDWENTSTK.[Q]			8.92313e-05	3.36373e-05	1	1	6	AT4G26970.1 [164-173]	0	1206.6	High	2	603.804	3.733e-05	8.161e-05	70
AT4G26970.1	aconitase 2	High	[K].FSYNGQPAEIK.[H]			9.01198e-05	3.36373e-05	1	1	3	AT4G26970.1 [516-526]	0	1253.62	High	2	627.312	3.004e-05	5.847e-05	59
AT4G26970.1	aconitase 2	High	[R].NCDNYQVTK.[D]	1xCarbamidomethyl [C2]		0.000149917	3.36373e-05	1	1	4	AT4G26970.1 [150-158]	0	1141.49	High	2	571.251	4.919e-05	0.0001351	59
AT4G26970.1	aconitase 2	High	[R].RGNDEVMAR.[G]			0.000172327	6.04146e-05	1	1	3	AT4G26970.1 [814-822]	1	1047.5	High	2	524.253	4.385e-05	0.0001161	41
AT4G26970.1; AT4G35830.1	aconitase 2 aconitase 1	High	[K].RPHDRVPLK.[DE]			0.000204999	6.04146e-05	2	3	8	AT4G26970.1 [476-484]; AT4G35830.1 [379-387]	1	1117.66	High	3	373.224	4.919e-05	0.000127	38
AT4G26970.1	aconitase 2	High	[K].RPHDRVPLKDMK.[A]	1xOxidation [M11]		0.000194274	6.04146e-05	1	1	4	AT4G26970.1 [476-487]	2	1507.82	High	4	377.71	4.919e-05	0.0001351	28
AT4G26970.1	aconitase 2	High	[R].IDKLPFSVR.[I]			0.000649216	7.50419e-05	1	1	9	AT4G26970.1 [133-141]	1	1074.63	High	3	358.882	0.000143	0.001373	39
AT4G26970.1	aconitase 2	High	[R].YTVHLPTK.[V]			0.000294309	7.50419e-05	1	1	12	AT4G26970.1 [937-944]	0	958.536	High	2	479.771	6.068e-05	0.000202	55
AT4G26970.1	aconitase 2	High	[K].LSVFDAASK.[Y]			0.000443419	7.50419e-05	1	1	5	AT4G26970.1 [852-860]	0	937.499	High	2	469.253	6.63e-05	0.0002672	66
AT4G26970.1	aconitase 2	High	[K].NLELEFKR.[N]			0.00079365	7.50419e-05	1	1	10	AT4G26970.1 [243-250]	1	1048.58	High	2	524.793	9.919e-05	0.0006816	50
AT4G26970.1	aconitase 2	High	[K].NMTANPPGPR.[E]			0.000360815	7.50419e-05	1	1	4	AT4G26970.1 [752-761]	0	1054.51	High	2	527.759	6.068e-05	0.0002064	40
AT4G26970.1	aconitase 2	High	[K].KASDLGLK.[V]			0.00167816	0.00021326	1	1	6	AT4G26970.1 [556-563]	1	831.493	High	2	416.25	0.0001051	0.0007019	70
AT4G26970.1; AT2G05710.1; AT4G35830.1	aconitase 2 aconitase 3 aconitase 1	High	[R].ILLESAIR.[N]			0.00223449	0.000253765	3	3	20	AT4G26970.1 [142-149]; AT2G05710.1 [137-144]; AT4G35830.1 [45-52]	0	914.567	High	2	457.787	0.0001197	0.0009085	53
AT4G26970.1	aconitase 2	High	[K].EKQEEVVK.[F]			0.00207503	0.000253765	1	1	10	AT4G26970.1 [508-515]	1	988.531	High	2	494.769	0.0001197	0.0008488	58
AT4G26970.1	aconitase 2	High	[K].NLGSDPSK.[I]			0.00206547	0.000253765	1	1	6	AT4G26970.1 [207-214]	0	817.405	High	2	409.206	0.0001197	0.0008453	55
AT4G26970.1	aconitase 2	High	[K].NMTANPPGPR.[E]	1xOxidation [M2]		0.00309074	0.000287887	1	1	8	AT4G26970.1 [752-761]	0	1070.5	High	2	535.756	0.0003	0.00256	43
AT4G26970.1	aconitase 2	High	[K].TSLAPGSR.[V]			0.00399189	0.000367713	1	1	7	AT4G26970.1 [570-577]	0	788.426	High	2	394.717	0.0001742	0.001545	48
AT4G26970.1	aconitase 2	High	[K].GPLLLGVK.[A]			0.00421097	0.000367713	1	1	6	AT4G26970.1 [888-895]	0	796.529	High	2	398.768	0.0001742	0.001628	45
AT4G26970.1	aconitase 2	High	[K].NLELEFK.[R]			0.00576521	0.000489026	1	1	3	AT4G26970.1 [243-249]	0	892.477	High	2	446.742	0.0003038	0.002692	30
AT4G26970.1	aconitase 2	High	[R].RGNDEVMAR.[G]	1xOxidation [M7]		0.00604612	0.000508748	1	1	31	AT4G26970.1 [814-822]	1	1063.49	High	2	532.251	0.0005181	0.00526	45
AT4G26970.1	aconitase 2	High	[K].SFVCTLR.[FL]	1xCarbamidomethyl [C4]		0.00664449	0.000631351	1	2	6	AT4G26970.1 [963-969]	0	882.45	High	2	441.728	0.0003602	0.003456	48
AT4G26970.1	aconitase 2	High	[R].GNDEVMAR.[G]	1xOxidation [M6]		0.0127287	0.000983136	1	1	6	AT4G26970.1 [815-822]	0	907.394	High	2	454.2	0.0007499	0.007948	44
AT4G26970.1	aconitase 2	High	[R].VPLKDMK.[A]	1xOxidation [M6]		0.012978	0.00104126	1	1	3	AT4G26970.1 [481-487]	1	846.475	High	2	423.741	0.0004965	0.004806	40
AT4G26970.1	aconitase 2	High	[K].ASDLGLK.[V]			0.0148906	0.00112874	1	1	3	AT4G26970.1 [557-563]	0	703.398	High	2	352.203	0.0005417	0.005461	49
AT4G26970.1	aconitase 2	High	[K].ERFTFLK.[W]			0.114595	0.00443352	1	1	3	AT4G26970.1 [253-259]	1	940.525	High	3	314.179	0.001893	0.03798	16
AT4G26970.1; AT2G05710.1; AT4G35830.1	aconitase 2 aconitase 3 aconitase 1	High	[R].GTFANIR.[I]			0.181317	0.00604405	3	4	10	AT4G26970.1 [823-829]; AT2G05710.1 [818-824]; AT4G35830.1 [726-732]	0	778.421	High	2	389.714	0.008038	0.2629	40
AT4G26970.1; AT2G05710.1; AT4G35830.1	aconitase 2 aconitase 3 aconitase 1	High	[K].SFERIHR.[S]			0.2786	0.00867739	3	4	1	AT4G26970.1 [901-907]; AT2G05710.1 [896-902]; AT4G35830.1 [804-810]	1	944.506	High	3	315.507	0.003961	0.106	24
AT4G35830.1	aconitase 1	High	[K].ACDLGLEVKPWIK.[T]	1xCarbamidomethyl [C2]		8.09472e-06	0	1	2	8	AT4G35830.1 [460-472]	0	1528.82	High	2	764.914	0	6.573e-06	68
AT4G35830.1	aconitase 1	High	[K].GMTMSPPGPHGVK.[D]	1xOxidation [M]		5.45083e-05	0	1	2	19	AT4G35830.1 [655-667]	0	1311.62	High	2	656.313	0	3.55e-05	65
AT4G35830.1	aconitase 1	High	[K].GNSMWNQLSVASGTLYEWDPK.[S]			2.25702e-05	0	1	2	1	AT4G35830.1 [623-643]	0	2383.1	High	2	1192.06	0	1.597e-05	62
AT4G35830.1	aconitase 1	High	[K].GNSMWNQLSVASGTLYEWDPK.[S]	1xOxidation [M4]		1.04674e-06	0	1	2	6	AT4G35830.1 [623-643]	0	2399.1	High	2	1200.06	0	1.142e-06	83
AT4G35830.1	aconitase 1	High	[R].HGDVVIAAITSCTNTSNPSVMLGAALVAK.[K]	1xCarbamidomethyl [C12]; 1xOxidation [M21]		4.63413e-09	0	1	2	2	AT4G35830.1 [430-458]	0	2913.48	High	3	971.831	0	1.116e-08	118
AT4G35830.1	aconitase 1	High	[K].HLKGEVGPK.[T]			4.64264e-05	0	1	2	8	AT4G35830.1 [737-745]	1	964.557	High	2	482.783	6.068e-05	0.0001819	52
AT4G35830.1	aconitase 1	High	[K].KACDLGLEVKPWIK.[T]	1xCarbamidomethyl [C3]		8.75242e-07	0	1	2	8	AT4G35830.1 [459-472]	1	1656.91	High	3	552.976	0	5.314e-06	65
AT4G35830.1	aconitase 1	High	[K].ILDWENTSPK.[Q]			5.34209e-05	0	1	1	12	AT4G35830.1 [67-76]	0	1202.61	High	2	601.807	3.004e-05	5.383e-05	84
AT2G05710.1; AT4G35830.1	aconitase 3 aconitase 1	High	[K].INPLVPVDLVIDHSVQVDVAR.[S]			6.95761e-08	0	2	3	14	AT2G05710.1 [210-230]; AT4G35830.1 [118-138]	0	2298.28	High	3	766.765	0	1.129e-07	73
AT4G35830.1	aconitase 1	High	[K].LRDGMTATDLVLTVTQMLR.[K]	1xOxidation [M]		1.51372e-06	0	1	2	5	AT4G35830.1 [255-273]	1	2150.13	High	3	717.382	0	1.566e-06	76
AT4G35830.1	aconitase 1	High	[K].LRDGMTATDLVLTVTQMLR.[K]	2xOxidation [M5; M17]		3.73675e-06	0	1	2	6	AT4G35830.1 [255-273]	1	2166.13	High	3	722.714	0	2.007e-05	55
AT4G35830.1	aconitase 1	High	[K].MFVDYSEPESK.[T]			1.99327e-05	0	1	2	6	AT4G35830.1 [346-356]	0	1331.58	High	2	666.295	0	1.433e-05	74
AT4G35830.1	aconitase 1	High	[K].FVEFHGEGMR.[E]			5.28227e-05	0	1	2	10	AT4G35830.1 [281-290]	0	1208.55	High	2	604.779	0	3.447e-05	76
AT4G35830.1	aconitase 1	High	[K].MFVDYSEPESK.[T]	1xOxidation [M1]		2.22751e-05	0	1	2	7	AT4G35830.1 [346-356]	0	1347.58	High	2	674.293	0	3.427e-05	67
AT4G35830.1	aconitase 1	High	[K].RPHDRVPLKEMK.[A]			1.90513e-05	0	1	2	6	AT4G35830.1 [379-390]	2	1505.84	High	4	377.214	6.63e-05	0.0003933	43
AT4G35830.1	aconitase 1	High	[R].SDDTVSMIEAYLR.[A]			3.08362e-06	0	1	2	8	AT4G35830.1 [330-342]	0	1499.7	High	2	750.356	0	2.873e-06	98
AT4G35830.1	aconitase 1	High	[R].SDDTVSMIEAYLR.[A]	1xOxidation [M7]		5.63632e-06	0	1	2	11	AT4G35830.1 [330-342]	0	1515.7	High	2	758.353	0	6.15e-06	97
AT2G05710.1; AT4G35830.1	aconitase 3 aconitase 1	High	[R].SENAVQANMELEFQR.[N]			2.23484e-07	0	2	3	8	AT2G05710.1 [231-245]; AT4G35830.1 [139-153]	0	1765.82	High	2	883.413	0	3.055e-07	109
AT2G05710.1; AT4G35830.1	aconitase 3 aconitase 1	High	[R].SENAVQANMELEFQR.[N]	1xOxidation [M9]		3.94386e-07	0	2	3	16	AT2G05710.1 [231-245]; AT4G35830.1 [139-153]	0	1781.81	High	2	891.411	0	6.743e-07	111
AT2G05710.1; AT4G35830.1	aconitase 3 aconitase 1	High	[R].SNLVGMGIIPLCFK.[SA]	1xCarbamidomethyl [C12]		1.30173e-06	0	2	3	8	AT2G05710.1 [903-916]; AT4G35830.1 [811-824]	0	1548.83	High	2	774.918	0	2.263e-06	101
AT2G05710.1; AT4G35830.1	aconitase 3 aconitase 1	High	[R].SNLVGMGIIPLCFK.[SA]	1xCarbamidomethyl [C12]; 1xOxidation [M6]		1.56096e-06	0	2	3	14	AT2G05710.1 [903-916]; AT4G35830.1 [811-824]	0	1564.82	High	2	782.915	0	1.629e-06	90
AT4G35830.1	aconitase 1	High	[K].STYIHEPPYFK.[G]			1.80611e-05	0	1	2	26	AT4G35830.1 [644-654]	0	1381.68	High	2	691.34	0	3.266e-05	49
AT4G35830.1	aconitase 1	High	[K].TVYSSCLELNLEDVEPCVSGPK.[R]	2xCarbamidomethyl [C6; C17]		1.19336e-08	0	1	2	4	AT4G35830.1 [357-378]	0	2496.16	High	2	1248.59	0	2.502e-08	136
AT2G05710.1; AT4G35830.1	aconitase 3 aconitase 1	High	[R].VLLQDFTGVPAVVDLACMR.[D]	1xCarbamidomethyl [C17]		3.08167e-08	0	2	2	12	AT2G05710.1 [179-197]; AT4G35830.1 [87-105]	0	2104.09	High	2	1052.55	0	5.634e-08	114
AT2G05710.1; AT4G35830.1	aconitase 3 aconitase 1	High	[R].VLLQDFTGVPAVVDLACMR.[D]	1xCarbamidomethyl [C17]; 1xOxidation [M18]		1.98148e-07	0	2	2	24	AT2G05710.1 [179-197]; AT4G35830.1 [87-105]	0	2120.09	High	2	1060.55	0	2.755e-07	84
AT4G35830.1	aconitase 1	High	[R].NEGRDTIILAGAEYGSGSSR.[D]			1.13857e-07	0	1	2	9	AT4G35830.1 [766-785]	1	2052.99	High	2	1027	0	8.804e-07	81
AT4G35830.1	aconitase 1	High	[R].FDTEVELAYFDHGGILQYVIR.[N]			1.74704e-07	0	1	2	1	AT4G35830.1 [873-893]	0	2485.24	High	3	829.084	0	2.479e-07	61
AT4G35830.1	aconitase 1	High	[K].WGSNAFHNMLVVPPGSGIVHQVNLEYLAR.[V]			4.93385e-06	0	1	2	1	AT4G35830.1 [163-191]	0	3205.64	High	4	802.165	0	4.294e-06	25
AT4G35830.1	aconitase 1	High	[K].EVAEVVQSSVLPDMFK.[A]			1.04982e-07	0	1	2	11	AT4G35830.1 [599-614]	0	1777.9	High	2	889.456	0	2.163e-07	107
AT4G35830.1	aconitase 1	High	[R].DGMTATDLVLTVTQMLR.[K]			8.97547e-07	0	1	2	2	AT4G35830.1 [257-273]	0	1864.95	High	2	932.98	0	1.003e-06	116
AT4G35830.1	aconitase 1	High	[R].DGMTATDLVLTVTQMLR.[K]	1xOxidation [M3]		9.30801e-08	0	1	2	7	AT4G35830.1 [257-273]	0	1880.95	High	2	940.977	0	1.447e-07	150
AT4G35830.1	aconitase 1	High	[R].DGMTATDLVLTVTQMLR.[K]	2xOxidation [M3; M15]		1.54465e-07	0	1	2	13	AT4G35830.1 [257-273]	0	1896.94	High	2	948.975	0	2.797e-07	117
AT4G35830.1	aconitase 1	High	[R].DGMTATDLVLTVTQMLRK.[H]	2xOxidation [M3; M15]		1.26837e-05	0	1	2	1	AT4G35830.1 [257-274]	1	2025.04	High	3	675.683	0	9.669e-06	33
AT4G35830.1	aconitase 1	High	[K].AVEFNFNGTTAQLR.[H]			4.21142e-06	0	1	2	13	AT4G35830.1 [416-429]	0	1567.79	High	2	784.397	0	4.013e-06	90
AT4G35830.1	aconitase 1	High	[K].EVAEVVQSSVLPDMFK.[A]	1xOxidation [M14]		1.60637e-07	0	1	2	16	AT4G35830.1 [599-614]	0	1793.9	High	2	897.455	0	2.303e-07	106
AT4G35830.1	aconitase 1	High	[R].DTIILAGAEYGSGSSR.[D]			1.05261e-06	0	1	2	35	AT4G35830.1 [770-785]	0	1596.79	High	2	798.897	0	2.463e-06	86
AT4G35830.1	aconitase 1	High	[K].DAYCLLNFGDSITTDHISPAGSIHK.[D]	1xCarbamidomethyl [C4]		5.76969e-07	0	1	2	10	AT4G35830.1 [668-692]	0	2732.3	High	3	911.438	0	6.874e-07	56
AT4G35830.1	aconitase 1	High	[R].ATIANMSPEYGATMGFFPVDHVTLQYLR.[L]	1xOxidation [M]		1.83729e-07	0	1	2	3	AT4G35830.1 [298-325]	0	3145.51	High	3	1049.18	0	2.588e-07	72
AT4G35830.1	aconitase 1	High	[R].ATIANMSPEYGATMGFFPVDHVTLQYLR.[L]			5.81831e-07	0	1	2	1	AT4G35830.1 [298-325]	0	3129.52	High	3	1043.85	0	6.921e-07	62
AT4G35830.1	aconitase 1	High	[K].ALEKPDGGEFGNYYSLPALNDPR.[I]			1.66495e-08	0	1	1	15	AT4G35830.1 [13-35]	0	2523.22	High	2	1262.11	0	3.328e-08	93
AT4G35830.1	aconitase 1	High	[K].AGEDAETLGLTGQELYTIELPNNVSEIKPGQDVTVVTNNGK.[S]			1.96385e-08	0	1	2	4	AT4G35830.1 [825-865]	0	4314.16	High	3	1438.73	0	2.509e-07	60
AT4G35830.1	aconitase 1	High	[K].ADWHSCLDNR.[V]	1xCarbamidomethyl [C6]		3.44219e-05	0	1	2	14	AT4G35830.1 [391-400]	0	1273.54	High	2	637.272	0	2.322e-05	54
AT4G35830.1	aconitase 1	High	[R].ATIANMSPEYGATMGFFPVDHVTLQYLR.[L]	2xOxidation [M6; M14]		5.05718e-08	0	1	2	7	AT4G35830.1 [298-325]	0	3161.51	High	3	1054.51	0	8.583e-08	78
AT4G35830.1	aconitase 1	High	[M].ASENPFRSILK.[A]	1xAcetyl [N-Term]	AT4G35830.1 1xAcetyl [N-Term]	7.53936e-05	3.36373e-05	1	1	2	AT4G35830.1 [2-12]	1	1303.7	High	2	652.354	3.004e-05	4.891e-05	48
AT2G05710.1; AT4G35830.1	aconitase 3 aconitase 1	High	[R].RGNDEIMAR.[G]			6.46087e-05	3.36373e-05	2	3	12	AT2G05710.1 [809-817]; AT4G35830.1 [717-725]	1	1061.52	High	2	531.261	3.004e-05	4.631e-05	54
AT4G35830.1	aconitase 1	High	[R].RDFNSYGSR.[R]			8.45888e-05	3.36373e-05	1	2	7	AT4G35830.1 [708-716]	1	1101.51	High	2	551.259	4.385e-05	0.000101	50
AT2G05710.1; AT4G35830.1	aconitase 3 aconitase 1	High	[K].TSLAPGSGVVTK.[Y]			6.10459e-05	3.36373e-05	2	3	12	AT2G05710.1 [565-576]; AT4G35830.1 [473-484]	0	1116.63	High	2	558.816	1.25e-05	3.963e-05	67
AT4G35830.1	aconitase 1	High	[R].DAMNNLGGDSNK.[I]			6.73308e-05	3.36373e-05	1	2	5	AT4G35830.1 [106-117]	0	1235.53	High	2	618.27	1.25e-05	4.366e-05	66
AT4G35830.1	aconitase 1	High	[K].RPHDRVPLKEMK.[A]	1xOxidation [M11]		8.88786e-05	3.36373e-05	1	2	13	AT4G35830.1 [379-390]	2	1521.83	High	3	507.948	0.0001239	0.001034	27
AT4G35830.1	aconitase 1	High	[R].DAMNNLGGDSNK.[I]	1xOxidation [M3]		7.46443e-05	3.36373e-05	1	2	16	AT4G35830.1 [106-117]	0	1251.53	High	2	626.267	3.004e-05	6.114e-05	77
AT4G35830.1	aconitase 1	High	[K].FVEFHGEGMRELSLADR.[A]	1xOxidation [M9]		6.16965e-05	3.36373e-05	1	2	5	AT4G35830.1 [281-297]	1	2008.95	High	3	670.323	1.25e-05	4.006e-05	23
AT4G35830.1	aconitase 1	High	[K].GMTMSPPGPHGVK.[D]	2xOxidation [M2; M4]		7.04158e-05	3.36373e-05	1	2	13	AT4G35830.1 [655-667]	0	1327.61	High	2	664.31	1.25e-05	4.567e-05	65
AT4G35830.1	aconitase 1	High	[K].LRDGMTATDLVLTVTQMLR.[K]			0.000123476	3.36373e-05	1	2	2	AT4G35830.1 [255-273]	1	2134.14	High	3	712.051	3.004e-05	7.934e-05	49
AT4G35830.1	aconitase 1	High	[K].GMTMSPPGPHGVK.[D]			0.000100969	3.36373e-05	1	2	7	AT4G35830.1 [655-667]	0	1295.62	High	2	648.314	3.004e-05	7.328e-05	49
AT4G26970.1; AT4G35830.1	aconitase 2 aconitase 1	High	[K].RPHDRVPLK.[DE]			0.000204999	6.04146e-05	2	3	8	AT4G26970.1 [476-484]; AT4G35830.1 [379-387]	1	1117.66	High	3	373.224	4.919e-05	0.000127	38
AT4G35830.1	aconitase 1	High	[K].LSVFDAAMK.[Y]	1xOxidation [M8]		0.000194743	6.04146e-05	1	2	12	AT4G35830.1 [755-763]	0	997.502	High	2	499.255	6.068e-05	0.0001536	76
AT4G35830.1	aconitase 1	High	[R].IVNKHLKGEVGPK.[T]			0.000209639	6.04146e-05	1	2	2	AT4G35830.1 [733-745]	2	1418.85	High	4	355.467	4.919e-05	0.0001297	52
AT4G35830.1	aconitase 1	High	[K].FVEFHGEGMR.[E]	1xOxidation [M9]		0.000170365	6.04146e-05	1	2	14	AT4G35830.1 [281-290]	0	1224.55	High	2	612.776	6.63e-05	0.0002475	49
AT2G05710.1; AT4G35830.1	aconitase 3 aconitase 1	High	[K].QVEIPFKPAR.[V]			0.000219961	6.04146e-05	2	2	20	AT2G05710.1 [169-178]; AT4G35830.1 [77-86]	0	1184.68	High	2	592.841	6.63e-05	0.0003562	50
AT4G35830.1	aconitase 1	High	[K].GPMLLGVK.[A]			0.00035029	7.50419e-05	1	2	9	AT4G35830.1 [791-798]	0	814.486	High	2	407.746	0.0001742	0.001589	50
AT4G35830.1	aconitase 1	High	[K].GPMLLGVK.[A]	1xOxidation [M3]		0.000276832	7.50419e-05	1	2	7	AT4G35830.1 [791-798]	0	830.48	High	2	415.744	0.0001286	0.001124	57
AT4G35830.1	aconitase 1	High	[K].TVHIPTGEK.[L]			0.000370583	7.50419e-05	1	2	16	AT4G35830.1 [746-754]	0	981.536	High	2	491.272	6.58e-05	0.0002113	55
AT4G35830.1	aconitase 1	High	[R].NCDEFQVK.[S]	1xCarbamidomethyl [C2]		0.000474237	7.50419e-05	1	1	12	AT4G35830.1 [53-60]	0	1039.45	High	2	520.23	7.752e-05	0.0004853	47
AT4G35830.1	aconitase 1	High	[R].IDKLPYSIR.[I]			0.000539226	7.50419e-05	1	1	13	AT4G35830.1 [36-44]	1	1104.64	High	2	552.823	0.0001154	0.0007744	44
AT4G35830.1	aconitase 1	High	[K].LSVFDAAMK.[Y]			0.0002566	7.50419e-05	1	2	2	AT4G35830.1 [755-763]	0	981.507	High	2	491.258	6.068e-05	0.000155	80
AT4G35830.1	aconitase 1	High	[K].ATYEAITK.[G]			0.00162468	0.000190048	1	2	9	AT4G35830.1 [615-622]	0	896.472	High	2	448.74	0.0001197	0.0008978	48
AT4G26970.1; AT2G05710.1; AT4G35830.1	aconitase 2 aconitase 3 aconitase 1	High	[R].ILLESAIR.[N]			0.00223449	0.000253765	3	3	20	AT4G26970.1 [142-149]; AT2G05710.1 [137-144]; AT4G35830.1 [45-52]	0	914.567	High	2	457.787	0.0001197	0.0009085	53
AT2G05710.1; AT4G35830.1	aconitase 3 aconitase 1	High	[R].GNDEIMAR.[G]			0.00191847	0.000253765	2	3	4	AT2G05710.1 [810-817]; AT4G35830.1 [718-725]	0	905.415	High	2	453.211	0.0002393	0.00211	58
AT2G05710.1; AT4G35830.1	aconitase 3 aconitase 1	High	[R].RGNDEIMAR.[G]	1xOxidation [M7]		0.00343526	0.000287887	2	3	19	AT2G05710.1 [809-817]; AT4G35830.1 [717-725]	1	1077.51	High	2	539.259	0.0001642	0.001508	50
AT4G35830.1	aconitase 1	High	[R].ELSLADR.[A]			0.00283706	0.000287887	1	2	10	AT4G35830.1 [291-297]	0	803.426	High	2	402.217	0.0001838	0.001732	68
AT4G35830.1	aconitase 1	High	[R].ANYLASPPLVVAYALAGTVDIDFETQPIGTGK.[D]			0.00365814	0.000287887	1	2	1	AT4G35830.1 [552-583]	0	3291.71	High	3	1097.91	0.0001538	0.001428	35
AT4G35830.1	aconitase 1	High	[K].SFTCTLR.[F]	1xCarbamidomethyl [C4]		0.00484785	0.000408168	1	2	9	AT4G35830.1 [866-872]	0	884.429	High	2	442.719	0.0002245	0.002052	46
AT4G35830.1	aconitase 1	High	[R].VPLKEMK.[A]	1xOxidation [M6]		0.00750396	0.000667758	1	2	4	AT4G35830.1 [384-390]	1	860.491	High	2	430.749	0.0003177	0.002935	38
AT4G35830.1	aconitase 1	High	[M].ASENPFR.[S]	1xAcetyl [N-Term]	AT4G35830.1 1xAcetyl [N-Term]	0.00782592	0.000686349	1	1	9	AT4G35830.1 [2-8]	0	862.405	High	2	431.705	0.0009742	0.01327	47
AT2G05710.1; AT4G35830.1	aconitase 3 aconitase 1	High	[R].GNDEIMAR.[G]	1xOxidation [M6]		0.0082383	0.000702865	2	3	5	AT2G05710.1 [810-817]; AT4G35830.1 [718-725]	0	921.409	High	2	461.208	0.0003214	0.003088	48
AT4G35830.1	aconitase 1	High	[R].VPLKEMK.[A]			0.013233	0.00104126	1	2	4	AT4G35830.1 [384-390]	1	844.496	High	2	422.752	0.000865	0.01096	37
AT4G35830.1	aconitase 1	High	[R].DWAAKGPMLLGVK.[A]			0.0133626	0.00105644	1	2	1	AT4G35830.1 [786-798]	1	1385.76	High	3	462.591	0.0005054	0.004941	18
AT2G05710.1; AT4G35830.1	aconitase 3 aconitase 1	High	[KR].DFNSYGSR.[R]			0.0186989	0.00127394	2	3	10	AT2G05710.1 [801-808]; AT4G35830.1 [709-716]	0	945.406	High	2	473.207	0.001031	0.01454	34
AT2G05710.1; AT4G35830.1	aconitase 3 aconitase 1	High	[KR].DFNSYGSRR.[G]			0.0212774	0.0015393	2	3	6	AT2G05710.1 [801-809]; AT4G35830.1 [709-717]	1	1101.51	High	2	551.258	0.004611	0.1315	24
AT4G35830.1	aconitase 1	High	[R].DIWPSNK.[E]			0.0942108	0.00381263	1	2	6	AT4G35830.1 [592-598]	0	859.431	High	2	430.219	0.001626	0.03094	35
AT4G35830.1	aconitase 1	High	[K].AVISKSFER.[I]			0.161846	0.00560966	1	2	1	AT4G35830.1 [799-807]	1	1036.58	High	3	346.198	0.002446	0.05541	13
AT4G26970.1; AT2G05710.1; AT4G35830.1	aconitase 2 aconitase 3 aconitase 1	High	[R].GTFANIR.[I]			0.181317	0.00604405	3	4	10	AT4G26970.1 [823-829]; AT2G05710.1 [818-824]; AT4G35830.1 [726-732]	0	778.421	High	2	389.714	0.008038	0.2629	40
AT4G26970.1; AT2G05710.1; AT4G35830.1	aconitase 2 aconitase 3 aconitase 1	High	[K].SFERIHR.[S]			0.2786	0.00867739	3	4	1	AT4G26970.1 [901-907]; AT2G05710.1 [896-902]; AT4G35830.1 [804-810]	1	944.506	High	3	315.507	0.003961	0.106	24
ATCG00490.1	ribulose-bisphosphate carboxylases	High	[K].GHYLNATAGTCEEMIKR.[A]	1xCarbamidomethyl [C11]		4.80874e-08	0	1	2	106	ATCG00490.1 [237-253]	1	1950.92	High	2	975.961	0	8.828e-08	114
ATCG00490.1	ribulose-bisphosphate carboxylases	High	[R].GGLDFTKDDENVNSQPFMR.[W]	1xOxidation [M18]		1.38883e-07	0	1	1	58	ATCG00490.1 [195-213]	1	2185.98	High	2	1093.5	0	2.155e-07	79
ATCG00490.1	ribulose-bisphosphate carboxylases	High	[K].GHYLNATAGTCEEMIK.[R]	1xCarbamidomethyl [C11]		5.07135e-08	0	1	2	82	ATCG00490.1 [237-252]	0	1794.81	High	2	897.911	0	9.158e-08	115
ATCG00490.1	ribulose-bisphosphate carboxylases	High	[K].GHYLNATAGTCEEMIK.[R]	1xCarbamidomethyl [C11]; 1xOxidation [M14]		4.58532e-08	0	1	2	82	ATCG00490.1 [237-252]	0	1810.81	High	2	905.908	0	7.897e-08	96
ATCG00490.1	ribulose-bisphosphate carboxylases	High	[K].WSPELAAACEVWKEITFNFPTIDK.[L]	1xCarbamidomethyl [C9]		4.74579e-06	0	1	1	1	ATCG00490.1 [451-474]	1	2852.4	High	3	951.474	0	4.154e-06	39
ATCG00490.1	ribulose-bisphosphate carboxylases	High	[K].GHYLNATAGTCEEMIKR.[A]	1xCarbamidomethyl [C11]; 1xOxidation [M14]		1.26632e-07	0	1	2	69	ATCG00490.1 [237-253]	1	1966.91	High	3	656.308	0	1.112e-06	80
AT1G67090.1	ribulose bisphosphate carboxylase small chain 1A	High	[K].KFETLSYLPDLTDSELAK.[E]			1.00546e-09	0	1	2	26	AT1G67090.1 [66-83]	1	2070.06	High	2	1035.54	0	3.027e-09	116
AT1G67090.1	ribulose bisphosphate carboxylase small chain 1A	High	[K].KFETLSYLPDLTDSELAKEVDYLIR.[N]			2.15593e-11	0	1	2	4	AT1G67090.1 [66-90]	2	2958.53	High	3	986.854	0	1.14e-10	106
AT1G67090.1	ribulose bisphosphate carboxylase small chain 1A	High	[K].KKFETLSYLPDLTDSELAK.[E]			3.5346e-08	0	1	2	19	AT1G67090.1 [65-83]	2	2198.16	High	2	1099.58	0	6.325e-08	124
ATCG00490.1	ribulose-bisphosphate carboxylases	High	[R].LEDLRIPPAYTK.[T]			1.48031e-05	0	1	1	51	ATCG00490.1 [135-146]	1	1415.79	High	2	708.399	3.733e-05	8.68e-05	56
ATCG00490.1	ribulose-bisphosphate carboxylases	High	[K].LEGDRESTLGFVDLLR.[D]			1.27295e-06	0	1	1	42	ATCG00490.1 [335-350]	1	1819.95	High	2	910.482	0	3.981e-06	77
ATCG00490.1	ribulose-bisphosphate carboxylases	High	[K].LEGDRESTLGFVDLLRDDYVEK.[D]			1.29137e-07	0	1	1	15	ATCG00490.1 [335-356]	2	2569.28	High	3	857.098	0	1.162e-06	50
AT1G67090.1	ribulose bisphosphate carboxylase small chain 1A	High	[R].IIGFDNTRQVQCISFIAYKPPSFTG.[-]	1xCarbamidomethyl [C12]		5.79465e-06	0	1	1	4	AT1G67090.1 [156-180]	1	2859.45	High	3	953.821	0	6.503e-06	31
[truncated: 122 more rows]

## Sheet: Supplemental Table S4
Supplemental Table S4. List of peptides targeted in PRM and tSIM/PRM analysis.
[truncated: 34 more rows]
